# Supplementary material for: Differential Effect of Aldosterone or Mineralocorticoid Receptor Overexpression on Retinal Inflammation
Source: Invest Ophthalmol Vis Sci. 2024 Oct 25;65(12):39. doi: 10.1167/iovs.65.12.39 (PMC11512573; doi:10.1167/iovs.65.12.39)
Supplement: Supplement 2 [file iovs-65-12-39_s002.xlsx]

## Sheet: Results
FeatureID	EntrezID	Gene Name	TranscriptType	GeneBiotype	logFC	FC	PValue	FDR	Status	F_602125_NR	F_835181_NR	F_91740_NR	F_835531_NR	F_905946_NR	F_903260_NR	F_913913_NR
Lad1	<a href='https://www.ncbi.nlm.nih.gov/gene/?term=313325' target="_blank"> 313325 </a>	ladinin 1	protein_coding	protein_coding	1.22893	2.34393	4.15157e-35	5.22393e-31	Up in F_TG5_NR	85.23	99.62	94.43	76.31	81.77	36.16	39.15
Herpud1	<a href='https://www.ncbi.nlm.nih.gov/gene/?term=85430' target="_blank"> 85430 </a>	homocysteine inducible ER protein with ubiquitin like domain 1	protein_coding	protein_coding	0.799867	1.74094	2.68683e-22	1.69042e-18	Up in F_TG5_NR	158.87	181.48	190.02	180.1	163.14	90.52	111.97
NR3C2	<a href='https://www.ncbi.nlm.nih.gov/gene/?term=NA' target="_blank"> NA </a>				13.0038	8213.42	2.27947e-19	7.20764e-16	Up in F_TG5_NR	87.87	112.45	110.05	89.3	85.13	0	0
Trib3	<a href='https://www.ncbi.nlm.nih.gov/gene/?term=246273' target="_blank"> 246273 </a>	tribbles pseudokinase 3	protein_coding	protein_coding	1.14992	2.21901	2.29123e-19	7.20764e-16	Up in F_TG5_NR	53.03	52.55	52.83	58.92	45.7	19.82	27.78
Krt14	<a href='https://www.ncbi.nlm.nih.gov/gene/?term=287701' target="_blank"> 287701 </a>	keratin 14	protein_coding	protein_coding	0.845699	1.79714	2.45834e-16	6.18666e-13	Up in F_TG5_NR	83.3	87.21	95.11	98.5	94.46	51.61	51.4
Samd11	<a href='https://www.ncbi.nlm.nih.gov/gene/?term=102549710' target="_blank"> 102549710 </a>	sterile alpha motif domain containing 11	protein_coding	protein_coding	-0.672457	-1.59378	7.44652e-16	1.56166e-12	Down in F_TG5_NR	217.69	287.48	244.32	213.04	234.92	386.12	401.7
Tmem221	<a href='https://www.ncbi.nlm.nih.gov/gene/?term=100361931' target="_blank"> 100361931 </a>	transmembrane protein 221	protein_coding	protein_coding	-0.759443	-1.69284	1.2111e-15	2.17703e-12	Down in F_TG5_NR	49.4	64.96	55.84	53.85	51.04	91.55	96.74
Mthfd2	<a href='https://www.ncbi.nlm.nih.gov/gene/?term=680308' target="_blank"> 680308 </a>	methylenetetrahydrofolate dehydrogenase (NADP+ dependent) 2, methenyltetrahydrofolate cyclohydrolase	protein_coding	protein_coding	1.74196	3.34488	3.2054e-15	5.0417e-12	Up in F_TG5_NR	81.29	109.54	94.88	104.11	86.26	21	35.06
Eif2s2	<a href='https://www.ncbi.nlm.nih.gov/gene/?term=296302' target="_blank"> 296302 </a>	eukaryotic translation initiation factor 2 subunit beta	protein_coding	protein_coding	0.711163	1.63712	2.2383e-14	3.12939e-11	Up in F_TG5_NR	146.67	189.56	165.95	147.33	146.55	84.2	105.52
Polq	<a href='https://www.ncbi.nlm.nih.gov/gene/?term=288079' target="_blank"> 288079 </a>	DNA polymerase theta	protein_coding	protein_coding	-3.19968	-9.18755	8.9102e-13	1.12117e-09	Down in F_TG5_NR	0.26	0.08	0.05	0.18	0.11	1.22	1.28
Atf3	<a href='https://www.ncbi.nlm.nih.gov/gene/?term=25389' target="_blank"> 25389 </a>	activating transcription factor 3	protein_coding	protein_coding	1.78028	3.43492	3.67051e-12	3.99106e-09	Up in F_TG5_NR	83.01	137.07	118.51	106.9	84.2	25.19	36.97
Col27a1	<a href='https://www.ncbi.nlm.nih.gov/gene/?term=298101' target="_blank"> 298101 </a>	collagen type XXVII alpha 1 chain	protein_coding	protein_coding	-0.867071	-1.82396	3.80615e-12	3.99106e-09	Down in F_TG5_NR	8.9	6.79	9.5	7.78	8.19	16.17	14.22
Sema6c	<a href='https://www.ncbi.nlm.nih.gov/gene/?term=29744' target="_blank"> 29744 </a>	semaphorin 6C	protein_coding	protein_coding	-0.567307	-1.48175	5.93114e-12	5.74088e-09	Down in F_TG5_NR	88.21	99.48	100.11	77.68	89.93	130.91	142.15
Slc1a4	<a href='https://www.ncbi.nlm.nih.gov/gene/?term=305540' target="_blank"> 305540 </a>	solute carrier family 1 member 4	protein_coding	protein_coding	1.49416	2.81701	1.22885e-11	1.10447e-08	Up in F_TG5_NR	37.23	53.22	49.39	45.92	42.07	12.4	20.29
Sesn2	<a href='https://www.ncbi.nlm.nih.gov/gene/?term=502988' target="_blank"> 502988 </a>	sestrin 2	protein_coding	protein_coding	1.42979	2.69407	1.84208e-11	1.54526e-08	Up in F_TG5_NR	73.48	110.47	98.35	96.53	72.38	29.07	39.62
Kdsr	<a href='https://www.ncbi.nlm.nih.gov/gene/?term=360833' target="_blank"> 360833 </a>	3-ketodihydrosphingosine reductase	protein_coding	protein_coding	0.599342	1.51503	3.06958e-11	2.41404e-08	Up in F_TG5_NR	55.14	63.21	60.37	59.39	52.9	40.37	38.42
Bmf	<a href='https://www.ncbi.nlm.nih.gov/gene/?term=246142' target="_blank"> 246142 </a>	Bcl2 modifying factor	protein_coding	protein_coding	0.610098	1.52636	3.42567e-11	2.5356e-08	Up in F_TG5_NR	84.46	112.76	100.05	92.38	89.27	57.84	69.65
Clic4	<a href='https://www.ncbi.nlm.nih.gov/gene/?term=83718' target="_blank"> 83718 </a>	chloride intracellular channel 4	protein_coding	protein_coding	0.651931	1.57127	5.02016e-11	3.441e-08	Up in F_TG5_NR	37.06	44.28	48.82	47.8	44	29.51	27.75
Col5a3	<a href='https://www.ncbi.nlm.nih.gov/gene/?term=60379' target="_blank"> 60379 </a>	collagen type V alpha 3 chain	protein_coding	protein_coding	-0.444208	-1.36057	5.44372e-11	3.441e-08	Down in F_TG5_NR	75.93	84.23	81.34	83.44	87.47	108.08	119.48
Glb1l2	<a href='https://www.ncbi.nlm.nih.gov/gene/?term=503194' target="_blank"> 503194 </a>	galactosidase, beta 1-like 2	protein_coding	protein_coding	0.394667	1.31464	5.46928e-11	3.441e-08	Up in F_TG5_NR	158.14	160.9	154.19	161.58	162.17	123.79	120.74
Igf2bp2	<a href='https://www.ncbi.nlm.nih.gov/gene/?term=303824' target="_blank"> 303824 </a>	insulin-like growth factor 2 mRNA binding protein 2	protein_coding	protein_coding	0.768944	1.70402	7.99833e-11	4.79252e-08	Up in F_TG5_NR	18.95	24.43	23.61	23.26	23.85	12.88	14.21
Igsf9	<a href='https://www.ncbi.nlm.nih.gov/gene/?term=304982' target="_blank"> 304982 </a>	immunoglobulin superfamily, member 9	protein_coding	protein_coding	-0.410983	-1.32959	1.1972e-10	6.84744e-08	Down in F_TG5_NR	144.52	171.51	167.78	151.38	154.85	210.66	214.87
St3gal1	<a href='https://www.ncbi.nlm.nih.gov/gene/?term=362924' target="_blank"> 362924 </a>	ST3 beta-galactoside alpha-2,3-sialyltransferase 1	protein_coding	protein_coding	-0.389848	-1.31026	1.25717e-10	6.87781e-08	Down in F_TG5_NR	124.11	120.94	116.76	115.26	123.33	153.73	165.28
Col9a1	<a href='https://www.ncbi.nlm.nih.gov/gene/?term=305104' target="_blank"> 305104 </a>	collagen type IX alpha 1 chain	protein_coding	protein_coding	-0.819549	-1.76485	2.64343e-10	1.38113e-07	Down in F_TG5_NR	18.71	16.63	20.93	16.73	16.73	27	36.99
Esyt2	<a href='https://www.ncbi.nlm.nih.gov/gene/?term=299488' target="_blank"> 299488 </a>	extended synaptotagmin 2	protein_coding	protein_coding	-0.58086	-1.49574	2.74403e-10	1.38113e-07	Down in F_TG5_NR	19.76	18.13	19.8	20.13	17.8	30.63	27.3
Mbd6	<a href='https://www.ncbi.nlm.nih.gov/gene/?term=362892' target="_blank"> 362892 </a>	methyl-CpG binding domain protein 6	protein_coding	protein_coding	-0.566326	-1.48075	3.81332e-10	1.83179e-07	Down in F_TG5_NR	96.28	127.74	101.83	91.5	99.53	145.6	164.22
Serpinb1b	<a href='https://www.ncbi.nlm.nih.gov/gene/?term=306891' target="_blank"> 306891 </a>	serine (or cysteine) peptidase inhibitor, clade B, member 1b	protein_coding	protein_coding	4.01552	16.173	3.93056e-10	1.83179e-07	Up in F_TG5_NR	8.91	8.8	10.33	7.85	8.54	0.42	0.66
Slc7a5	<a href='https://www.ncbi.nlm.nih.gov/gene/?term=50719' target="_blank"> 50719 </a>	solute carrier family 7 member 5	protein_coding	protein_coding	0.547488	1.46154	4.23836e-10	1.90469e-07	Up in F_TG5_NR	179.32	228.93	214.76	192.73	168.46	128.18	144.14
Nxnl1	<a href='https://www.ncbi.nlm.nih.gov/gene/?term=306342' target="_blank"> 306342 </a>	nucleoredoxin-like 1	protein_coding	protein_coding	-0.43793	-1.35466	5.44307e-10	2.36173e-07	Down in F_TG5_NR	276.2	329.91	306.84	281.74	267.39	383.54	407.84
Tmem214	<a href='https://www.ncbi.nlm.nih.gov/gene/?term=362711' target="_blank"> 362711 </a>	transmembrane protein 214	protein_coding	protein_coding	-0.540287	-1.45426	1.51072e-09	6.33647e-07	Down in F_TG5_NR	29.33	30.84	30.14	30.01	29.46	44.27	43.91
Slc25a30	<a href='https://www.ncbi.nlm.nih.gov/gene/?term=361074' target="_blank"> 361074 </a>	solute carrier family 25, member 30	protein_coding	protein_coding	-0.787972	-1.72665	2.08959e-09	8.48172e-07	Down in F_TG5_NR	14.89	10.2	11.63	14.11	10.4	20.72	20.22
Gdf15	<a href='https://www.ncbi.nlm.nih.gov/gene/?term=29455' target="_blank"> 29455 </a>	growth differentiation factor 15	protein_coding	protein_coding	0.978578	1.97052	2.35299e-09	9.25238e-07	Up in F_TG5_NR	47.63	68.75	67.8	55.25	43.95	26.14	31.53
Tgs1	<a href='https://www.ncbi.nlm.nih.gov/gene/?term=312947' target="_blank"> 312947 </a>	trimethylguanosine synthase 1	protein_coding	protein_coding	0.492101	1.40649	3.43824e-09	1.31101e-06	Up in F_TG5_NR	36.87	40.9	36.24	37.4	39.41	28.03	27.04
Slco4a1	<a href='https://www.ncbi.nlm.nih.gov/gene/?term=171144' target="_blank"> 171144 </a>	solute carrier organic anion transporter family, member 4a1	protein_coding	protein_coding	-0.571661	-1.48623	3.81671e-09	1.41252e-06	Down in F_TG5_NR	42.12	54.95	45.51	41.37	41.62	64.07	71.59
Gtf2f2	<a href='https://www.ncbi.nlm.nih.gov/gene/?term=81674' target="_blank"> 81674 </a>	general transcription factor IIF subunit 2	protein_coding	protein_coding	0.468595	1.38376	5.02358e-09	1.80605e-06	Up in F_TG5_NR	139.39	157.62	140.93	145.42	154.19	102.21	112.97
Gpt2	<a href='https://www.ncbi.nlm.nih.gov/gene/?term=307759' target="_blank"> 307759 </a>	glutamic--pyruvic transaminase 2	protein_coding	protein_coding	1.17208	2.25336	8.53986e-09	2.98492e-06	Up in F_TG5_NR	6.78	11.6	8.63	8.89	7.2	4.28	3.5
Cebpg	<a href='https://www.ncbi.nlm.nih.gov/gene/?term=25301' target="_blank"> 25301 </a>	CCAAT/enhancer binding protein gamma	protein_coding	protein_coding	0.503164	1.41732	9.19706e-09	3.04432e-06	Up in F_TG5_NR	40.76	48.81	44.9	40.08	41.03	27.87	33.66
Lrrc8d	<a href='https://www.ncbi.nlm.nih.gov/gene/?term=305131' target="_blank"> 305131 </a>	leucine rich repeat containing 8 VRAC subunit D	protein_coding	protein_coding	0.51479	1.42879	9.43562e-09	3.04432e-06	Up in F_TG5_NR	54.82	53.46	59.11	49.99	46.69	37.03	38.24
Wapl	<a href='https://www.ncbi.nlm.nih.gov/gene/?term=290577' target="_blank"> 290577 </a>	WAPL cohesin release factor			0.39909	1.31868	8.99559e-09	3.04432e-06	Up in F_TG5_NR	58.43	62.14	53.5	56.38	58.06	43.56	45.21
Als2	<a href='https://www.ncbi.nlm.nih.gov/gene/?term=363235' target="_blank"> 363235 </a>	alsin Rho guanine nucleotide exchange factor ALS2	protein_coding	protein_coding	0.454594	1.3704	1.46749e-08	4.61636e-06	Up in F_TG5_NR	57.79	76.46	67.89	67.53	65.5	46.16	52.38
Fnip2	<a href='https://www.ncbi.nlm.nih.gov/gene/?term=310538' target="_blank"> 310538 </a>	folliculin interacting protein 2	protein_coding	protein_coding	0.478444	1.39324	1.89762e-08	5.82385e-06	Up in F_TG5_NR	87.9	116.32	93.26	99.92	90.44	67.06	75.43
Eml1	<a href='https://www.ncbi.nlm.nih.gov/gene/?term=362783' target="_blank"> 362783 </a>	EMAP like 1	protein_coding	protein_coding	0.466141	1.38141	2.78332e-08	8.33871e-06	Up in F_TG5_NR	94.97	116.12	123.44	103.56	99.05	76.95	80.94
Tmem68	<a href='https://www.ncbi.nlm.nih.gov/gene/?term=312946' target="_blank"> 312946 </a>	transmembrane protein 68	protein_coding	protein_coding	0.604016	1.51994	3.66481e-08	1.07242e-05	Up in F_TG5_NR	29.21	30.71	27.93	30.4	26.58	20.13	18.44
Slc16a1	<a href='https://www.ncbi.nlm.nih.gov/gene/?term=25027' target="_blank"> 25027 </a>	solute carrier family 16 member 1	protein_coding	protein_coding	-0.293935	-1.22598	5.99351e-08	1.71401e-05	Down in F_TG5_NR	177.87	182.42	175.65	179.39	175.38	221.84	220.58
H2az1	<a href='https://www.ncbi.nlm.nih.gov/gene/?term=58940' target="_blank"> 58940 </a>	H2A.Z variant histone 1			0.455582	1.37134	6.35448e-08	1.73823e-05	Up in F_TG5_NR	118.62	125.54	127.66	119.19	115.87	82.45	95.84
Lhpp	<a href='https://www.ncbi.nlm.nih.gov/gene/?term=361663' target="_blank"> 361663 </a>	phospholysine phosphohistidine inorganic pyrophosphate phosphatase	protein_coding	protein_coding	0.705584	1.6308	6.35197e-08	1.73823e-05	Up in F_TG5_NR	36.86	34.38	36.09	40.14	34.72	21.99	23.07
Nr2e3	<a href='https://www.ncbi.nlm.nih.gov/gene/?term=100365683' target="_blank"> 100365683 </a>	nuclear receptor subfamily 2, group E, member 3	protein_coding	protein_coding	0.367176	1.28983	6.86165e-08	1.83702e-05	Up in F_TG5_NR	526.77	550.04	519.94	462.26	492.09	406.25	391.23
Chsy1	<a href='https://www.ncbi.nlm.nih.gov/gene/?term=292999' target="_blank"> 292999 </a>	chondroitin sulfate synthase 1	protein_coding	protein_coding	-0.38646	-1.30718	7.89336e-08	2.06921e-05	Down in F_TG5_NR	24.1	27.4	26.09	25.12	25.33	34.23	33.66
LOC100911660	<a href='https://www.ncbi.nlm.nih.gov/gene/?term=NA' target="_blank"> NA </a>		protein_coding	protein_coding	0.539926	1.4539	1.1121e-07	2.85584e-05	Up in F_TG5_NR	23.29	23.18	22.02	20.33	22.67	17.51	13.69
Gigyf1	<a href='https://www.ncbi.nlm.nih.gov/gene/?term=304378' target="_blank"> 304378 </a>	GRB10 interacting GYF protein 1	protein_coding	protein_coding	-0.503194	-1.41735	1.3246e-07	3.33349e-05	Down in F_TG5_NR	21.77	23.29	21.95	20.28	21.61	28.69	33.74
Lamb3	<a href='https://www.ncbi.nlm.nih.gov/gene/?term=305078' target="_blank"> 305078 </a>	laminin subunit beta 3	protein_coding	protein_coding	-0.77227	-1.70795	1.48159e-07	3.65545e-05	Down in F_TG5_NR	9.34	14.61	9.13	10.85	13.12	19.59	20.02
H3f3a	<a href='https://www.ncbi.nlm.nih.gov/gene/?term=100361558' target="_blank"> 100361558 </a>	H3.3 histone A			0.330457	1.25741	1.65489e-07	4.00452e-05	Up in F_TG5_NR	1221.55	1363.56	1188.06	1144.6	1154.71	932.03	1017.74
Utp18	<a href='https://www.ncbi.nlm.nih.gov/gene/?term=303456' target="_blank"> 303456 </a>	UTP18 small subunit processome component	protein_coding	protein_coding	0.464717	1.38005	1.69521e-07	4.02469e-05	Up in F_TG5_NR	60.03	63.9	63.92	59.77	60.87	43.99	47.68
Siah2	<a href='https://www.ncbi.nlm.nih.gov/gene/?term=140593' target="_blank"> 140593 </a>	siah E3 ubiquitin protein ligase 2	protein_coding	protein_coding	0.95472	1.9382	1.79778e-07	4.18917e-05	Up in F_TG5_NR	18.31	25.03	29.14	20.78	17.79	12.22	10.59
Chac1	<a href='https://www.ncbi.nlm.nih.gov/gene/?term=362196' target="_blank"> 362196 </a>	ChaC glutathione-specific gamma-glutamylcyclotransferase 1	protein_coding	protein_coding	1.77671	3.42643	1.86701e-07	4.27137e-05	Up in F_TG5_NR	64.03	97.97	80.94	85.8	58.78	14.55	31
Samd8	<a href='https://www.ncbi.nlm.nih.gov/gene/?term=305684' target="_blank"> 305684 </a>	sterile alpha motif domain containing 8	protein_coding	protein_coding	0.362578	1.28572	1.97061e-07	4.42789e-05	Up in F_TG5_NR	130.2	123.5	120.38	117.09	126	92.8	101.57
Ipmk	<a href='https://www.ncbi.nlm.nih.gov/gene/?term=171458' target="_blank"> 171458 </a>	inositol polyphosphate multikinase	protein_coding	protein_coding	-0.441876	-1.35837	2.89222e-07	6.38469e-05	Down in F_TG5_NR	38.43	45.8	41.28	45.42	43.84	54.75	60.47
Stk35	<a href='https://www.ncbi.nlm.nih.gov/gene/?term=311419' target="_blank"> 311419 </a>	serine/threonine kinase 35	protein_coding	protein_coding	-0.317036	-1.24577	3.27926e-07	7.1143e-05	Down in F_TG5_NR	176.17	175.11	167.44	160.03	179.51	212.73	219.37
Slc38a2	<a href='https://www.ncbi.nlm.nih.gov/gene/?term=29642' target="_blank"> 29642 </a>	solute carrier family 38, member 2	protein_coding	protein_coding	0.857949	1.81246	3.79536e-07	8.09441e-05	Up in F_TG5_NR	101.56	143.54	115.51	118.83	109.3	55.26	76.25
Clasrp	<a href='https://www.ncbi.nlm.nih.gov/gene/?term=499390' target="_blank"> 499390 </a>	CLK4-associating serine/arginine rich protein	protein_coding	protein_coding	-0.528738	-1.44267	4.3212e-07	9.06227e-05	Down in F_TG5_NR	32.76	39.8	36.57	30.92	36.02	49.75	53
Cacna2d2	<a href='https://www.ncbi.nlm.nih.gov/gene/?term=300992' target="_blank"> 300992 </a>	calcium voltage-gated channel auxiliary subunit alpha2delta 2	protein_coding	protein_coding	-0.348546	-1.27328	6.86992e-07	0.000141712	Down in F_TG5_NR	47.34	51.04	44.97	49.81	49.4	60.52	64.27
Fkbp5	<a href='https://www.ncbi.nlm.nih.gov/gene/?term=361810' target="_blank"> 361810 </a>	FKBP prolyl isomerase 5	protein_coding	protein_coding	0.508844	1.42291	7.34167e-07	0.000146635	Up in F_TG5_NR	24.63	28.91	27.63	24.3	23.66	18.12	18.49
Mdm1	<a href='https://www.ncbi.nlm.nih.gov/gene/?term=314859' target="_blank"> 314859 </a>	Mdm1 nuclear protein	protein_coding	protein_coding	0.335183	1.26154	7.33362e-07	0.000146635	Up in F_TG5_NR	253.06	299.8	253.77	249.66	264.82	209.78	217.7
Kdm4c	<a href='https://www.ncbi.nlm.nih.gov/gene/?term=298144' target="_blank"> 298144 </a>	lysine demethylase 4C	protein_coding	protein_coding	0.472617	1.38762	8.15386e-07	0.000160312	Up in F_TG5_NR	117.99	173.87	146.68	131.58	135.5	98.5	110.84
Spata5	<a href='https://www.ncbi.nlm.nih.gov/gene/?term=361935' target="_blank"> 361935 </a>	spermatogenesis associated 5	protein_coding	protein_coding	0.565323	1.47972	8.83836e-07	0.00016853	Up in F_TG5_NR	19.55	24.3	23.22	22.32	22	14.65	15.83
Vegfa	<a href='https://www.ncbi.nlm.nih.gov/gene/?term=83785' target="_blank"> 83785 </a>	vascular endothelial growth factor A	protein_coding	protein_coding	0.332454	1.25915	8.83971e-07	0.00016853	Up in F_TG5_NR	109.62	122.38	107.92	105.01	106.96	87.72	90.13
Pmm1	<a href='https://www.ncbi.nlm.nih.gov/gene/?term=300089' target="_blank"> 300089 </a>	phosphomannomutase 1	protein_coding	protein_coding	0.350264	1.27479	9.23302e-07	0.000173402	Up in F_TG5_NR	219.7	239.96	232.6	211.02	211.79	173.49	179.27
Epas1	<a href='https://www.ncbi.nlm.nih.gov/gene/?term=29452' target="_blank"> 29452 </a>	endothelial PAS domain protein 1	protein_coding	protein_coding	0.294746	1.22667	9.83499e-07	0.000181991	Up in F_TG5_NR	209.48	228.11	199.51	205.74	197.1	165.95	177.45
LOC102555453	<a href='https://www.ncbi.nlm.nih.gov/gene/?term=102555453' target="_blank"> 102555453 </a>	60S ribosomal protein L12-like	protein_coding	protein_coding	-0.760886	-1.69453	1.11423e-06	0.000203194	Down in F_TG5_NR	80.67	83.65	78.68	59.15	74.93	130.29	123.99
Setd1b	<a href='https://www.ncbi.nlm.nih.gov/gene/?term=100359816' target="_blank"> 100359816 </a>	SET domain containing 1B, histone lysine methyltransferase	protein_coding	protein_coding	-0.381979	-1.30313	1.32761e-06	0.000238648	Down in F_TG5_NR	25.71	30.77	25.35	25.63	28.65	35.83	38.51
Hspa9	<a href='https://www.ncbi.nlm.nih.gov/gene/?term=291671' target="_blank"> 291671 </a>	heat shock protein family A (Hsp70) member 9	protein_coding	protein_coding	0.300352	1.23144	1.46079e-06	0.000258889	Up in F_TG5_NR	168.97	190.45	175.32	174.3	166.82	137.12	150.72
Zfp36	<a href='https://www.ncbi.nlm.nih.gov/gene/?term=79426' target="_blank"> 79426 </a>	zinc finger protein 36	protein_coding	protein_coding	-1.40277	-2.64409	1.48258e-06	0.000259102	Down in F_TG5_NR	4.1	3.3	1.75	4	2.83	7.97	9.18
Arr3	<a href='https://www.ncbi.nlm.nih.gov/gene/?term=171107' target="_blank"> 171107 </a>	arrestin 3	protein_coding	protein_coding	0.511951	1.42598	1.67806e-06	0.000289247	Up in F_TG5_NR	116.03	106.47	98.74	96.3	114.58	80.27	69.76
Ak4	<a href='https://www.ncbi.nlm.nih.gov/gene/?term=29223' target="_blank"> 29223 </a>	adenylate kinase 4	protein_coding	protein_coding	0.508979	1.42304	2.13613e-06	0.000359735	Up in F_TG5_NR	25.89	26.1	22.01	22.2	25.59	17.44	17.29
Cul3	<a href='https://www.ncbi.nlm.nih.gov/gene/?term=301555' target="_blank"> 301555 </a>	cullin 3	protein_coding	protein_coding	0.295284	1.22713	2.14417e-06	0.000359735	Up in F_TG5_NR	104.74	110.75	102.21	102.08	102.38	89.55	84.82
Ppp1r3c	<a href='https://www.ncbi.nlm.nih.gov/gene/?term=309513' target="_blank"> 309513 </a>	protein phosphatase 1, regulatory subunit 3C	protein_coding	protein_coding	0.562778	1.47711	2.47717e-06	0.000410134	Up in F_TG5_NR	30.27	29.35	26.9	28.02	22.78	18.35	19.26
Ddit3	<a href='https://www.ncbi.nlm.nih.gov/gene/?term=29467' target="_blank"> 29467 </a>	DNA-damage inducible transcript 3	protein_coding	protein_coding	0.466911	1.38215	2.63968e-06	0.000431364	Up in F_TG5_NR	156.97	168.18	174.18	164.9	148.09	107.96	125.94
Casc3	<a href='https://www.ncbi.nlm.nih.gov/gene/?term=259170' target="_blank"> 259170 </a>	CASC3 exon junction complex subunit	protein_coding	protein_coding	-0.428063	-1.34543	2.97009e-06	0.000479136	Down in F_TG5_NR	57.44	72.59	62.25	59.15	58.44	78.21	90.34
Arhgef26	<a href='https://www.ncbi.nlm.nih.gov/gene/?term=310460' target="_blank"> 310460 </a>	Rho guanine nucleotide exchange factor 26	protein_coding	protein_coding	0.341925	1.26745	3.52554e-06	0.00053448	Up in F_TG5_NR	69.84	80.6	69.26	73.84	71.61	54.01	62.68
Ddit4 / Redd1	<a href='https://www.ncbi.nlm.nih.gov/gene/?term=140942' target="_blank"> 140942 </a>	DNA-damage-inducible transcript 4	protein_coding	protein_coding	0.419478	1.33744	3.41365e-06	0.00053448	Up in F_TG5_NR	171.12	179.99	202.09	183.93	148.76	136.92	130.57
Fbn1	<a href='https://www.ncbi.nlm.nih.gov/gene/?term=83727' target="_blank"> 83727 </a>	fibrillin 1	protein_coding	protein_coding	-0.880616	-1.84116	3.37619e-06	0.00053448	Down in F_TG5_NR	3.29	2.82	3.57	3.3	2.34	4	7.37
Rtbdn	<a href='https://www.ncbi.nlm.nih.gov/gene/?term=304667' target="_blank"> 304667 </a>	retbindin	protein_coding	protein_coding	-0.293934	-1.22598	3.52085e-06	0.00053448	Down in F_TG5_NR	539.21	572.48	628.82	586.85	569.16	698.62	735.23
Zfp414	<a href='https://www.ncbi.nlm.nih.gov/gene/?term=299647' target="_blank"> 299647 </a>	zinc finger protein 414	protein_coding	protein_coding	-0.539387	-1.45335	3.49173e-06	0.00053448	Down in F_TG5_NR	31.6	33.14	34.19	32.46	30.45	43.67	49.72
Fgf2	<a href='https://www.ncbi.nlm.nih.gov/gene/?term=54250' target="_blank"> 54250 </a>	fibroblast growth factor 2	protein_coding	protein_coding	-1.2818	-2.43142	4.41146e-06	0.000660827	Down in F_TG5_NR	4.97	4.74	7.02	4.61	3.96	13.25	11.64
Eif4ebp1	<a href='https://www.ncbi.nlm.nih.gov/gene/?term=116636' target="_blank"> 116636 </a>	eukaryotic translation initiation factor 4E binding protein 1	protein_coding	protein_coding	1.909	3.75548	4.92777e-06	0.000729483	Up in F_TG5_NR	10.71	16.14	18.15	15.03	13.09	2.94	5.63
Htra1	<a href='https://www.ncbi.nlm.nih.gov/gene/?term=65164' target="_blank"> 65164 </a>	HtrA serine peptidase 1	protein_coding	protein_coding	0.465228	1.38054	5.26718e-06	0.000761803	Up in F_TG5_NR	95.82	90.27	108.54	84.9	79.35	67.96	66.3
Stag2	<a href='https://www.ncbi.nlm.nih.gov/gene/?term=313304' target="_blank"> 313304 </a>	stromal antigen 2	protein_coding	protein_coding	0.285494	1.21883	5.24961e-06	0.000761803	Up in F_TG5_NR	87.39	97.57	86.38	90.6	93.54	74.91	76.74
Tmem134	<a href='https://www.ncbi.nlm.nih.gov/gene/?term=361695' target="_blank"> 361695 </a>	transmembrane protein 134	protein_coding	protein_coding	-0.398345	-1.318	5.49834e-06	0.000786201	Down in F_TG5_NR	70.99	75.27	63.95	69.2	78.34	85.38	95.9
Bbs7	<a href='https://www.ncbi.nlm.nih.gov/gene/?term=361930' target="_blank"> 361930 </a>	Bardet-Biedl syndrome 7	protein_coding	protein_coding	0.328952	1.2561	6.50841e-06	0.000920172	Up in F_TG5_NR	121.89	146.84	126.63	127.76	125.33	106.29	102.25
Tnpo3	<a href='https://www.ncbi.nlm.nih.gov/gene/?term=296954' target="_blank"> 296954 </a>	transportin 3	protein_coding	protein_coding	0.35153	1.27591	7.61956e-06	0.0010653	Up in F_TG5_NR	39.12	44.72	41.04	42.17	41.56	41.9	36.97
Fgd4	<a href='https://www.ncbi.nlm.nih.gov/gene/?term=246174' target="_blank"> 246174 </a>	FYVE, RhoGEF and PH domain containing 4	protein_coding	protein_coding	0.366632	1.28934	8.30122e-06	0.00114785	Up in F_TG5_NR	50.44	51.81	43.67	50.3	45.82	37.37	38.76
Ptprs	<a href='https://www.ncbi.nlm.nih.gov/gene/?term=25529' target="_blank"> 25529 </a>	protein tyrosine phosphatase, receptor type, S	protein_coding	protein_coding	-0.267109	-1.20339	9.32986e-06	0.00126642	Down in F_TG5_NR	72.25	74.82	69.64	70.52	73.28	84.69	90.96
Zfp687	<a href='https://www.ncbi.nlm.nih.gov/gene/?term=100363361' target="_blank"> 100363361 </a>	zinc finger protein 687	protein_coding	protein_coding	-0.387012	-1.30768	9.36005e-06	0.00126642	Down in F_TG5_NR	17.11	17.79	17.51	14.58	16.17	21.73	22.34
Speg	<a href='https://www.ncbi.nlm.nih.gov/gene/?term=363256' target="_blank"> 363256 </a>	striated muscle enriched protein kinase	protein_coding	protein_coding	-0.43518	-1.35208	9.70627e-06	0.0012993	Down in F_TG5_NR	21.41	27.08	26.09	24.06	23.52	35.29	30.76
Lpcat1	<a href='https://www.ncbi.nlm.nih.gov/gene/?term=361467' target="_blank"> 361467 </a>	lysophosphatidylcholine acyltransferase 1	protein_coding	protein_coding	0.281035	1.21507	9.99766e-06	0.00131042	Up in F_TG5_NR	469.1	507.94	519.36	523.75	463.68	388.73	439.11
Tax1bp1	<a href='https://www.ncbi.nlm.nih.gov/gene/?term=246244' target="_blank"> 246244 </a>	Tax1 binding protein 1	protein_coding	protein_coding	0.234357	1.17638	9.9314e-06	0.00131042	Up in F_TG5_NR	235.01	241.95	239.25	238.75	228.16	201.88	204.68
Ciart	<a href='https://www.ncbi.nlm.nih.gov/gene/?term=365871' target="_blank"> 365871 </a>	circadian associated repressor of transcription	protein_coding	protein_coding	0.71975	1.6469	1.03063e-05	0.00133379	Up in F_TG5_NR	31.27	30.09	32.24	25.08	23.61	17.63	17.21
Plagl2	<a href='https://www.ncbi.nlm.nih.gov/gene/?term=296281' target="_blank"> 296281 </a>	PLAG1 like zinc finger 2	protein_coding	protein_coding	0.361645	1.28489	1.03879e-05	0.00133379	Up in F_TG5_NR	112.93	136.57	111.14	117.68	111.99	84.71	101.1
Glul	<a href='https://www.ncbi.nlm.nih.gov/gene/?term=24957' target="_blank"> 24957 </a>	glutamate-ammonia ligase	protein_coding	protein_coding	0.257663	1.19554	1.05482e-05	0.00134069	Up in F_TG5_NR	2692.04	2666.52	2563.92	2497.13	2772.88	2220.3	2233.3
Foxo3	<a href='https://www.ncbi.nlm.nih.gov/gene/?term=294515' target="_blank"> 294515 </a>	forkhead box O3	protein_coding	protein_coding	0.358592	1.28217	1.08205e-05	0.00136155	Up in F_TG5_NR	65.29	68.44	60.19	61.56	59.51	45.68	53.7
Ino80	<a href='https://www.ncbi.nlm.nih.gov/gene/?term=296084' target="_blank"> 296084 </a>	INO80 complex ATPase subunit	protein_coding	protein_coding	0.410055	1.32874	1.2876e-05	0.00158842	Up in F_TG5_NR	18.44	22.61	19.38	17.31	17.49	14.41	14.65
Akap13	<a href='https://www.ncbi.nlm.nih.gov/gene/?term=293024' target="_blank"> 293024 </a>	A-kinase anchoring protein 13	protein_coding	protein_coding	-0.460333	-1.37586	1.32399e-05	0.0016019	Down in F_TG5_NR	5.36	6.17	4.71	5.17	5.71	7.4	7.59
Cyp4f5	<a href='https://www.ncbi.nlm.nih.gov/gene/?term=286905' target="_blank"> 286905 </a>	cytochrome P450, family 4, subfamily f, polypeptide 5	protein_coding	protein_coding	-2.37326	-5.18111	1.31191e-05	0.0016019	Down in F_TG5_NR	1	0.34	0.62	0.42	0.33	2.86	2.51
Stat5b	<a href='https://www.ncbi.nlm.nih.gov/gene/?term=25126' target="_blank"> 25126 </a>	signal transducer and activator of transcription 5B	protein_coding	protein_coding	0.334655	1.26108	1.42259e-05	0.0017048	Up in F_TG5_NR	93.75	88.17	85.5	76.33	77.58	69.36	69.83
Ppp1r10	<a href='https://www.ncbi.nlm.nih.gov/gene/?term=65045' target="_blank"> 65045 </a>	protein phosphatase 1, regulatory subunit 10	protein_coding	protein_coding	0.363976	1.28697	1.53337e-05	0.00180321	Up in F_TG5_NR	47.35	49.84	47.97	48.89	53.98	36.32	41.72
St7l	<a href='https://www.ncbi.nlm.nih.gov/gene/?term=295344' target="_blank"> 295344 </a>	suppression of tumorigenicity 7-like	protein_coding	protein_coding	0.484162	1.39877	1.52059e-05	0.00180321	Up in F_TG5_NR	38.7	31.13	36.15	34.97	33.49	25.77	23.73
Sntb2	<a href='https://www.ncbi.nlm.nih.gov/gene/?term=689421' target="_blank"> 689421 </a>	syntrophin, beta 2	protein_coding	protein_coding	-0.597363	-1.51295	1.57629e-05	0.00183652	Down in F_TG5_NR	25.33	24.62	18.82	23.05	24.76	31.73	39.56
Abca7	<a href='https://www.ncbi.nlm.nih.gov/gene/?term=299609' target="_blank"> 299609 </a>	ATP binding cassette subfamily A member 7	protein_coding	protein_coding	-0.370481	-1.29278	1.60178e-05	0.0018491	Down in F_TG5_NR	17.88	19.87	16.37	17.64	17.11	22.68	24.05
Usp15	<a href='https://www.ncbi.nlm.nih.gov/gene/?term=171329' target="_blank"> 171329 </a>	ubiquitin specific peptidase 15	protein_coding	protein_coding	0.36008	1.2835	1.65976e-05	0.00189861	Up in F_TG5_NR	38.82	38.74	35.24	38.04	34.62	28.12	30.34
Cacna1g	<a href='https://www.ncbi.nlm.nih.gov/gene/?term=29717' target="_blank"> 29717 </a>	calcium voltage-gated channel subunit alpha1 G	protein_coding	protein_coding	-0.286859	-1.21998	1.73914e-05	0.0019715	Down in F_TG5_NR	34.5	37.02	33.36	35.99	35.4	42.44	44.96
Cdc14a	<a href='https://www.ncbi.nlm.nih.gov/gene/?term=310806' target="_blank"> 310806 </a>	cell division cycle 14A	protein_coding	protein_coding	0.445305	1.3616	1.76729e-05	0.00198471	Up in F_TG5_NR	19.86	23.23	24.38	20.13	19.98	18.24	16
Galnt7	<a href='https://www.ncbi.nlm.nih.gov/gene/?term=29750' target="_blank"> 29750 </a>	polypeptide N-acetylgalactosaminyltransferase 7	protein_coding	protein_coding	0.331863	1.25864	1.78234e-05	0.00198471	Up in F_TG5_NR	75.88	78.62	70.56	74.61	75.41	65.3	58.7
Hpcal1	<a href='https://www.ncbi.nlm.nih.gov/gene/?term=50871' target="_blank"> 50871 </a>	hippocalcin-like 1	protein_coding	protein_coding	0.284218	1.21775	1.92547e-05	0.00212528	Up in F_TG5_NR	162.27	174.46	169.24	172.67	167.86	140.32	140.73
Ints6l	<a href='https://www.ncbi.nlm.nih.gov/gene/?term=681665' target="_blank"> 681665 </a>	integrator complex subunit 6 like			-0.451642	-1.3676	1.95758e-05	0.00214193	Down in F_TG5_NR	19.04	20.81	16.88	16.84	18.66	24.18	27.05
Ttc30b	<a href='https://www.ncbi.nlm.nih.gov/gene/?term=499814' target="_blank"> 499814 </a>	tetratricopeptide repeat domain 30B	protein_coding	protein_coding	0.431373	1.34852	2.1679e-05	0.00235161	Up in F_TG5_NR	33.34	36.08	33.96	30.91	32.29	26.25	23.87
Agap2	<a href='https://www.ncbi.nlm.nih.gov/gene/?term=65218' target="_blank"> 65218 </a>	ArfGAP with GTPase domain, ankyrin repeat and PH domain 2	protein_coding	protein_coding	-0.310217	-1.23989	2.21058e-05	0.00237741	Down in F_TG5_NR	32.86	34.83	33.9	32.61	33.71	41.23	42.45
Ccdc9	<a href='https://www.ncbi.nlm.nih.gov/gene/?term=684934' target="_blank"> 684934 </a>	coiled-coil domain containing 9			-0.435261	-1.35216	2.22972e-05	0.00237767	Down in F_TG5_NR	63.36	90.28	67.14	58.69	66.39	89.8	94.43
Arntl	<a href='https://www.ncbi.nlm.nih.gov/gene/?term=29657' target="_blank"> 29657 </a>	aryl hydrocarbon receptor nuclear translocator-like	protein_coding	protein_coding	0.283421	1.21708	2.27891e-05	0.00240971	Up in F_TG5_NR	153.36	184.53	162.74	161.63	150.51	134.11	134.21
Ube4a	<a href='https://www.ncbi.nlm.nih.gov/gene/?term=315608' target="_blank"> 315608 </a>	ubiquitination factor E4A	protein_coding	protein_coding	0.260496	1.19789	2.32338e-05	0.00243626	Up in F_TG5_NR	98.69	98.32	92.15	94.3	93.73	75.33	77.79
Depp1	<a href='https://www.ncbi.nlm.nih.gov/gene/?term=500300' target="_blank"> 500300 </a>	DEPP1, autophagy regulator			-2.03039	-4.08516	2.60364e-05	0.00264206	Down in F_TG5_NR	0.56	0.57	0.78	0.33	0.26	1.72	2.37
Gnat2	<a href='https://www.ncbi.nlm.nih.gov/gene/?term=365901' target="_blank"> 365901 </a>	G protein subunit alpha transducin 2	protein_coding	protein_coding	0.353712	1.27784	2.58682e-05	0.00264206	Up in F_TG5_NR	149.32	135.83	145.2	146.29	139.73	120.97	105.78
Pfkfb3	<a href='https://www.ncbi.nlm.nih.gov/gene/?term=117276' target="_blank"> 117276 </a>	6-phosphofructo-2-kinase/fructose-2,6-biphosphatase 3	protein_coding	protein_coding	0.511017	1.42505	2.57023e-05	0.00264206	Up in F_TG5_NR	22.11	23.63	21.29	23.73	19.91	16.86	16.94
Zdhhc5	<a href='https://www.ncbi.nlm.nih.gov/gene/?term=362156' target="_blank"> 362156 </a>	zinc finger DHHC-type palmitoyltransferase 5	protein_coding	protein_coding	-0.434113	-1.35108	2.59202e-05	0.00264206	Down in F_TG5_NR	71.89	64.33	62.43	79.49	80	88.45	108.03
Itk	<a href='https://www.ncbi.nlm.nih.gov/gene/?term=363577' target="_blank"> 363577 </a>	IL2-inducible T-cell kinase	protein_coding	protein_coding	0.632136	1.54986	2.63528e-05	0.00265278	Up in F_TG5_NR	9.6	9.77	9.07	10.75	10.63	5.6	7.36
Zswim8	<a href='https://www.ncbi.nlm.nih.gov/gene/?term=361004' target="_blank"> 361004 </a>	zinc finger, SWIM-type containing 8	protein_coding	protein_coding	-0.33294	-1.25958	3.07219e-05	0.00306805	Down in F_TG5_NR	47.09	59.1	52.47	46.49	49.97	61.74	68.49
Trpc4ap	<a href='https://www.ncbi.nlm.nih.gov/gene/?term=362247' target="_blank"> 362247 </a>	transient receptor potential cation channel, subfamily C, member 4 associated protein	protein_coding	protein_coding	0.267333	1.20358	3.11271e-05	0.00308403	Up in F_TG5_NR	117.22	124.56	117.57	122.44	121.77	97.48	105.55
Dnajb4	<a href='https://www.ncbi.nlm.nih.gov/gene/?term=295549' target="_blank"> 295549 </a>	DnaJ heat shock protein family (Hsp40) member B4	protein_coding	protein_coding	0.453194	1.36907	3.14109e-05	0.00308784	Up in F_TG5_NR	60.15	56.38	58.02	58.42	52.07	40.31	43.58
Ephx2	<a href='https://www.ncbi.nlm.nih.gov/gene/?term=65030' target="_blank"> 65030 </a>	epoxide hydrolase 2	protein_coding	protein_coding	2.96111	7.7872	3.20628e-05	0.00312749	Up in F_TG5_NR	3.71	2.13	1.89	2.21	1.19	0.43	0.17
Zbtb16	<a href='https://www.ncbi.nlm.nih.gov/gene/?term=353227' target="_blank"> 353227 </a>	zinc finger and BTB domain containing 16	protein_coding	protein_coding	0.984854	1.97911	3.29699e-05	0.00319123	Up in F_TG5_NR	5.94	8.82	7.01	7.7	8.98	4.18	3.73
Vat1l	<a href='https://www.ncbi.nlm.nih.gov/gene/?term=361414' target="_blank"> 361414 </a>	vesicle amine transport 1-like	protein_coding	protein_coding	0.25143	1.19039	3.3356e-05	0.00320396	Up in F_TG5_NR	132.72	137.6	143.64	133.13	131.8	117.44	113.6
Taok3	<a href='https://www.ncbi.nlm.nih.gov/gene/?term=304530' target="_blank"> 304530 </a>	TAO kinase 3	protein_coding	protein_coding	0.353283	1.27746	3.62978e-05	0.00346012	Up in F_TG5_NR	71.22	92.12	80.85	78.58	83.39	62.67	66.03
Rabggtb	<a href='https://www.ncbi.nlm.nih.gov/gene/?term=25533' target="_blank"> 25533 </a>	Rab geranylgeranyltransferase subunit beta	protein_coding	protein_coding	0.418926	1.33693	3.67805e-05	0.00347977	Up in F_TG5_NR	180.69	181.75	169.49	133.23	149.21	118.5	127.22
Blm	<a href='https://www.ncbi.nlm.nih.gov/gene/?term=308755' target="_blank"> 308755 </a>	BLM RecQ like helicase	protein_coding	protein_coding	0.537093	1.45105	4.13418e-05	0.00385336	Up in F_TG5_NR	12.74	16.2	12.59	11.78	12.55	8.67	9.71
RGD1566386	<a href='https://www.ncbi.nlm.nih.gov/gene/?term=304336' target="_blank"> 304336 </a>	similar to Hypothetical protein A430033K04	protein_coding	protein_coding	0.473234	1.38822	4.25931e-05	0.0039408	Up in F_TG5_NR	21.98	25.38	24.82	23	21.76	16.57	17.53
Ankrd52	<a href='https://www.ncbi.nlm.nih.gov/gene/?term=362811' target="_blank"> 362811 </a>	ankyrin repeat domain 52	protein_coding	protein_coding	-0.371581	-1.29377	4.37673e-05	0.00401988	Down in F_TG5_NR	27.78	29.29	27.91	25.97	25.12	34.41	36.8
Kcnma1	<a href='https://www.ncbi.nlm.nih.gov/gene/?term=83731' target="_blank"> 83731 </a>	potassium calcium-activated channel subfamily M alpha 1	protein_coding	protein_coding	-0.398038	-1.31771	4.44665e-05	0.0040545	Down in F_TG5_NR	36.71	44.21	33.75	41.78	35.61	50.82	51.09
Ubap1l	<a href='https://www.ncbi.nlm.nih.gov/gene/?term=691572' target="_blank"> 691572 </a>	ubiquitin associated protein 1-like	protein_coding	protein_coding	0.280996	1.21503	4.52248e-05	0.00409398	Up in F_TG5_NR	221.52	230.99	239.1	224.12	206.4	178.12	194.63
Col11a1	<a href='https://www.ncbi.nlm.nih.gov/gene/?term=25654' target="_blank"> 25654 </a>	collagen type XI alpha 1 chain	protein_coding	protein_coding	-0.469208	-1.38435	4.63591e-05	0.00413714	Down in F_TG5_NR	13.25	14.19	9.84	10.62	11.89	16.05	17.55
Klf11	<a href='https://www.ncbi.nlm.nih.gov/gene/?term=313994' target="_blank"> 313994 </a>	Kruppel-like factor 11	protein_coding	protein_coding	0.722384	1.64991	4.60763e-05	0.00413714	Up in F_TG5_NR	7.83	11.25	10.12	8.4	7.23	5.26	5.72
Adamtsl4	<a href='https://www.ncbi.nlm.nih.gov/gene/?term=310670' target="_blank"> 310670 </a>	ADAMTS-like 4	protein_coding	protein_coding	0.629333	1.54685	4.80513e-05	0.00425796	Up in F_TG5_NR	11.29	10.45	13.8	12.61	12.51	9.39	6.58
Prim1	<a href='https://www.ncbi.nlm.nih.gov/gene/?term=246327' target="_blank"> 246327 </a>	DNA primase subunit 1	protein_coding	protein_coding	0.455105	1.37088	4.92569e-05	0.00433426	Up in F_TG5_NR	32.81	33.51	29.43	29.44	32.01	22.89	23.02
Cyp4f39	<a href='https://www.ncbi.nlm.nih.gov/gene/?term=299566' target="_blank"> 299566 </a>	cytochrome P450, family 4, subfamily f, polypeptide 39	protein_coding	protein_coding	-1.31569	-2.48921	4.99641e-05	0.00436596	Down in F_TG5_NR	1.39	2.76	2.88	1.18	2.68	5.21	5.26
Wac	<a href='https://www.ncbi.nlm.nih.gov/gene/?term=307029' target="_blank"> 307029 </a>	WW domain containing adaptor with coiled-coil	protein_coding	protein_coding	0.230287	1.17307	5.34868e-05	0.00463569	Up in F_TG5_NR	227.8	241.23	232.71	230.78	237.92	200.81	203.98
Ypel2	<a href='https://www.ncbi.nlm.nih.gov/gene/?term=360590' target="_blank"> 360590 </a>	yippee-like 2	protein_coding	protein_coding	-0.255561	-1.1938	5.37877e-05	0.00463569	Down in F_TG5_NR	102.22	97.74	97.45	95.33	102.85	117.47	122.29
Lrp4	<a href='https://www.ncbi.nlm.nih.gov/gene/?term=83469' target="_blank"> 83469 </a>	LDL receptor related protein 4	protein_coding	protein_coding	-0.491537	-1.40594	5.62959e-05	0.00481885	Down in F_TG5_NR	8.3	9.57	7.78	10	11.11	13.78	12.97
Thnsl1	<a href='https://www.ncbi.nlm.nih.gov/gene/?term=498805' target="_blank"> 498805 </a>	threonine synthase-like 1	protein_coding	protein_coding	0.534767	1.44871	6.01108e-05	0.00511064	Up in F_TG5_NR	10.92	11.22	9.75	10.09	9.97	7.87	6.62
Alkbh1	<a href='https://www.ncbi.nlm.nih.gov/gene/?term=362766' target="_blank"> 362766 </a>	alkB homolog 1, histone H2A dioxygenase	protein_coding	protein_coding	-0.409088	-1.32785	6.70821e-05	0.00566506	Down in F_TG5_NR	19.58	21.99	22.21	19.67	22.62	26.26	30.68
Eif1	<a href='https://www.ncbi.nlm.nih.gov/gene/?term=287703' target="_blank"> 287703 </a>	eukaryotic translation initiation factor 1	protein_coding	protein_coding	0.25159	1.19052	7.07618e-05	0.00593597	Up in F_TG5_NR	740.97	828.15	838.09	790.86	721.7	641.47	689.52
Myo9b	<a href='https://www.ncbi.nlm.nih.gov/gene/?term=25486' target="_blank"> 25486 </a>	myosin IXb	protein_coding	protein_coding	-0.34445	-1.26967	7.30831e-05	0.00601589	Down in F_TG5_NR	15.75	18.1	16	14.95	15.77	20.02	21.5
Prpf6	<a href='https://www.ncbi.nlm.nih.gov/gene/?term=366276' target="_blank"> 366276 </a>	pre-mRNA processing factor 6	protein_coding	protein_coding	0.276509	1.21126	7.31487e-05	0.00601589	Up in F_TG5_NR	80.83	90.4	85.7	82.91	81.57	68.74	71.81
Tmem8b	<a href='https://www.ncbi.nlm.nih.gov/gene/?term=313490' target="_blank"> 313490 </a>	transmembrane protein 8B	protein_coding	protein_coding	-0.422004	-1.33979	7.26615e-05	0.00601589	Down in F_TG5_NR	17.56	17.97	17.15	18.05	18.08	22.07	26.05
RGD1310127	<a href='https://www.ncbi.nlm.nih.gov/gene/?term=NA' target="_blank"> NA </a>		protein_coding	protein_coding	-0.440553	-1.35712	7.38574e-05	0.00603472	Down in F_TG5_NR	25.99	30.04	25.38	22.88	28.98	35.82	37.41
Cnga1	<a href='https://www.ncbi.nlm.nih.gov/gene/?term=85259' target="_blank"> 85259 </a>	cyclic nucleotide gated channel subunit alpha 1	protein_coding	protein_coding	0.224771	1.16859	7.68883e-05	0.00624184	Up in F_TG5_NR	773.3	741.12	730.5	788.75	751.25	651.52	659.95
Stk40	<a href='https://www.ncbi.nlm.nih.gov/gene/?term=360230' target="_blank"> 360230 </a>	serine/threonine kinase 40	protein_coding	protein_coding	0.274319	1.20942	7.80681e-05	0.00629699	Up in F_TG5_NR	101.93	113.24	108.22	98.53	96.05	83.66	89.64
Arfip1	<a href='https://www.ncbi.nlm.nih.gov/gene/?term=60382' target="_blank"> 60382 </a>	ADP-ribosylation factor interacting protein 1	protein_coding	protein_coding	0.39574	1.31562	8.07606e-05	0.00647268	Up in F_TG5_NR	35.59	34.16	31.37	34.37	34.93	25.62	26.93
Wdfy3	<a href='https://www.ncbi.nlm.nih.gov/gene/?term=305164' target="_blank"> 305164 </a>	WD repeat and FYVE domain containing 3	protein_coding	protein_coding	-0.35225	-1.27655	8.23802e-05	0.0065607	Down in F_TG5_NR	38.34	44.66	33.89	39.8	42.65	46.78	56.52
Dhx37	<a href='https://www.ncbi.nlm.nih.gov/gene/?term=288647' target="_blank"> 288647 </a>	DEAH-box helicase 37	protein_coding	protein_coding	-0.430834	-1.34801	8.62987e-05	0.00682954	Down in F_TG5_NR	8.95	10.38	9.09	10.42	10.51	13.59	13.43
Slc16a8	<a href='https://www.ncbi.nlm.nih.gov/gene/?term=65200' target="_blank"> 65200 </a>	solute carrier family 16 member 8	protein_coding	protein_coding	1.32648	2.50789	9.27178e-05	0.00729168	Up in F_TG5_NR	4.54	6.62	9.29	9.39	4.7	3.52	2.1
Crb1	<a href='https://www.ncbi.nlm.nih.gov/gene/?term=304825' target="_blank"> 304825 </a>	crumbs cell polarity complex component 1	protein_coding	protein_coding	-0.238373	-1.17966	9.34815e-05	0.00730607	Down in F_TG5_NR	122.53	130.26	115.09	123.95	126.28	149.98	148.86
Slc35c2	<a href='https://www.ncbi.nlm.nih.gov/gene/?term=311637' target="_blank"> 311637 </a>	solute carrier family 35 member C2	protein_coding	protein_coding	0.44656	1.36279	9.49007e-05	0.0073712	Up in F_TG5_NR	34.88	41.19	38.12	44.85	39.24	28.63	30.22
Rfx1	<a href='https://www.ncbi.nlm.nih.gov/gene/?term=288906' target="_blank"> 288906 </a>	regulatory factor X1	protein_coding	protein_coding	-0.385649	-1.30645	0.000100692	0.00777305	Down in F_TG5_NR	24.23	29.04	26.48	21.31	24.04	33.12	32.86
Cldn16	<a href='https://www.ncbi.nlm.nih.gov/gene/?term=155268' target="_blank"> 155268 </a>	claudin 16	protein_coding	protein_coding	2.952	7.73822	0.000102922	0.00787103	Up in F_TG5_NR	3.25	2.02	3.12	1.96	2.36	0.3	0.35
Col18a1	<a href='https://www.ncbi.nlm.nih.gov/gene/?term=85251' target="_blank"> 85251 </a>	collagen type XVIII alpha 1 chain	protein_coding	protein_coding	-0.487806	-1.40231	0.00010334	0.00787103	Down in F_TG5_NR	13.76	11.87	16.87	14.64	12.1	17.6	21.53
Zdhhc8	<a href='https://www.ncbi.nlm.nih.gov/gene/?term=303796' target="_blank"> 303796 </a>	zinc finger DHHC-type palmitoyltransferase 8	protein_coding	protein_coding	-0.414128	-1.33249	0.000103838	0.00787103	Down in F_TG5_NR	17.35	18.91	17.37	16.51	16.44	23.74	23.11
Antxr2	<a href='https://www.ncbi.nlm.nih.gov/gene/?term=305633' target="_blank"> 305633 </a>	ANTXR cell adhesion molecule 2	protein_coding	protein_coding	-0.779609	-1.71667	0.000106667	0.00803706	Down in F_TG5_NR	3.73	4.21	4.98	3.82	3.86	6.65	6.71
Atf6	<a href='https://www.ncbi.nlm.nih.gov/gene/?term=304962' target="_blank"> 304962 </a>	activating transcription factor 6	protein_coding	protein_coding	0.305371	1.23574	0.000108	0.00806359	Up in F_TG5_NR	55.66	61.05	58.75	60.12	60.12	43.39	53.45
Mical3	<a href='https://www.ncbi.nlm.nih.gov/gene/?term=362427' target="_blank"> 362427 </a>	microtubule associated monooxygenase, calponin and LIM domain containing 3	protein_coding	protein_coding	-0.312579	-1.24193	0.000108301	0.00806359	Down in F_TG5_NR	14.69	15.55	15.01	14.72	14.92	18.85	18.57
Tma7	<a href='https://www.ncbi.nlm.nih.gov/gene/?term=679747' target="_blank"> 679747 </a>	translation machinery associated 7 homolog	protein_coding	protein_coding	0.275356	1.21029	0.000112519	0.0083284	Up in F_TG5_NR	2133.62	2000.55	2305.77	2213.47	2177.12	1872.12	1682.76
Atf4	<a href='https://www.ncbi.nlm.nih.gov/gene/?term=79255' target="_blank"> 79255 </a>	activating transcription factor 4	protein_coding	protein_coding	0.222344	1.16663	0.000114624	0.00839959	Up in F_TG5_NR	1082.92	1072.89	1052.94	1135.59	1043.77	894.78	970.62
Gdpd2	<a href='https://www.ncbi.nlm.nih.gov/gene/?term=302421' target="_blank"> 302421 </a>	glycerophosphodiester phosphodiesterase domain containing 2	protein_coding	protein_coding	1.36009	2.56701	0.000114816	0.00839959	Up in F_TG5_NR	6.69	5.38	2.45	3.53	4.12	1.89	1.63
Lamc2	<a href='https://www.ncbi.nlm.nih.gov/gene/?term=192362' target="_blank"> 192362 </a>	laminin subunit gamma 2	protein_coding	protein_coding	-0.640698	-1.55908	0.000118969	0.00865308	Down in F_TG5_NR	4.6	3.61	4.21	4.28	3.64	6	6.79
Mns1	<a href='https://www.ncbi.nlm.nih.gov/gene/?term=363093' target="_blank"> 363093 </a>	meiosis-specific nuclear structural 1	protein_coding	protein_coding	0.847338	1.79918	0.000120724	0.00873032	Up in F_TG5_NR	12.2	12.47	16.26	12.83	8.39	6.88	6.28
Frmd4b	<a href='https://www.ncbi.nlm.nih.gov/gene/?term=252858' target="_blank"> 252858 </a>	FERM domain containing 4B	protein_coding	protein_coding	0.567571	1.48203	0.000131513	0.00944548	Up in F_TG5_NR	138.33	200.97	163.54	143.53	158.45	105.48	113.03
Slc26a2	<a href='https://www.ncbi.nlm.nih.gov/gene/?term=117267' target="_blank"> 117267 </a>	solute carrier family 26 member 2	protein_coding	protein_coding	-0.490837	-1.40526	0.000133466	0.00944548	Down in F_TG5_NR	18.84	15.22	14.99	16.46	17.3	21.53	25.51
Zfp148	<a href='https://www.ncbi.nlm.nih.gov/gene/?term=58820' target="_blank"> 58820 </a>	zinc finger protein 148	protein_coding	protein_coding	0.309344	1.23914	0.000133616	0.00944548	Up in F_TG5_NR	48.2	51.62	47.01	50.72	48.24	38.85	41.72
Zfp365	<a href='https://www.ncbi.nlm.nih.gov/gene/?term=499425' target="_blank"> 499425 </a>	zinc finger protein 365	protein_coding	protein_coding	0.233634	1.17579	0.000132652	0.00944548	Up in F_TG5_NR	173.86	191.32	170.47	177.22	169.8	157.93	147.28
Abhd14a	<a href='https://www.ncbi.nlm.nih.gov/gene/?term=300982' target="_blank"> 300982 </a>	abhydrolase domain containing 14A	protein_coding	protein_coding	-0.754376	-1.6869	0.000152008	0.0106856	Down in F_TG5_NR	8.88	9.34	9.53	10.15	8.89	16.62	15.3
Cyp2j10	<a href='https://www.ncbi.nlm.nih.gov/gene/?term=313373' target="_blank"> 313373 </a>	cytochrome P450, family 2, subfamily j, polypeptide 10	protein_coding	protein_coding	1.61447	3.06198	0.000154005	0.0107063	Up in F_TG5_NR	3.39	4.27	2.13	4.06	4.12	0.8	1.54
Mtrex	<a href='https://www.ncbi.nlm.nih.gov/gene/?term=365668' target="_blank"> 365668 </a>	Mtr4 exosome RNA helicase			0.298129	1.22955	0.000153324	0.0107063	Up in F_TG5_NR	57.43	55.09	54.92	58.16	53.66	42.64	47.49
AABR07051892.1	<a href='https://www.ncbi.nlm.nih.gov/gene/?term=NA' target="_blank"> NA </a>				-0.653253	-1.57271	0.000157145	0.0108052	Down in F_TG5_NR	1.61	2.05	1.26	2	1.9	2.39	3.26
Phc2	<a href='https://www.ncbi.nlm.nih.gov/gene/?term=313038' target="_blank"> 313038 </a>	polyhomeotic homolog 2	protein_coding	protein_coding	-0.267539	-1.20375	0.000156682	0.0108052	Down in F_TG5_NR	64.48	73.54	67.81	62.32	63.8	78.85	82.96
Syne3	<a href='https://www.ncbi.nlm.nih.gov/gene/?term=299356' target="_blank"> 299356 </a>	spectrin repeat containing, nuclear envelope family member 3	protein_coding	protein_coding	-0.487411	-1.40193	0.000158217	0.0108198	Down in F_TG5_NR	9.64	13.31	9.39	11.28	9.7	15.73	14.86
Leng8	<a href='https://www.ncbi.nlm.nih.gov/gene/?term=361506' target="_blank"> 361506 </a>	leukocyte receptor cluster member 8	protein_coding	protein_coding	-0.359053	-1.28258	0.000162906	0.0110802	Down in F_TG5_NR	106.94	123.13	93.45	85.73	112.05	125.39	138.67
Igf1r	<a href='https://www.ncbi.nlm.nih.gov/gene/?term=25718' target="_blank"> 25718 </a>	insulin-like growth factor 1 receptor	protein_coding	protein_coding	-0.410677	-1.32931	0.000167672	0.0113431	Down in F_TG5_NR	25.17	25.95	21.62	23.51	24.99	27.31	37.95
Ano2	<a href='https://www.ncbi.nlm.nih.gov/gene/?term=100361584' target="_blank"> 100361584 </a>	anoctamin 2			-0.237002	-1.17854	0.000171238	0.0114611	Down in F_TG5_NR	95.7	105.27	104.7	103.61	98.65	116.69	125.69
Eif2s3	<a href='https://www.ncbi.nlm.nih.gov/gene/?term=299027' target="_blank"> 299027 </a>	eukaryotic translation initiation factor 2 subunit gamma			0.249335	1.18866	0.000170851	0.0114611	Up in F_TG5_NR	179.66	163.13	170	165.57	161.21	143.08	142.02
Plxnb1	<a href='https://www.ncbi.nlm.nih.gov/gene/?term=316009' target="_blank"> 316009 </a>	plexin B1	protein_coding	protein_coding	0.264667	1.20136	0.000183228	0.0121987	Up in F_TG5_NR	57.86	68.17	57.95	60.12	61.95	48.47	54.82
Son	<a href='https://www.ncbi.nlm.nih.gov/gene/?term=304092' target="_blank"> 304092 </a>	SON DNA and RNA binding protein	protein_coding	protein_coding	-0.24951	-1.1888	0.000184614	0.0122263	Down in F_TG5_NR	156.41	175.29	142.97	153.38	168.53	186.07	203.53
Celsr3	<a href='https://www.ncbi.nlm.nih.gov/gene/?term=83466' target="_blank"> 83466 </a>	cadherin, EGF LAG seven-pass G-type receptor 3	protein_coding	protein_coding	-0.289758	-1.22244	0.000186958	0.0123167	Down in F_TG5_NR	24.39	29.73	24.54	24.9	25.42	29.84	34.09
Dcaf12	<a href='https://www.ncbi.nlm.nih.gov/gene/?term=682812' target="_blank"> 682812 </a>	DDB1 and CUL4 associated factor 12	protein_coding	protein_coding	-0.306358	-1.23658	0.000194829	0.0127684	Down in F_TG5_NR	47.27	46.93	44.47	49.12	44.22	59.11	57.21
Snw1	<a href='https://www.ncbi.nlm.nih.gov/gene/?term=500695' target="_blank"> 500695 </a>	SNW domain containing 1	protein_coding	protein_coding	0.280345	1.21449	0.000196439	0.0128072	Up in F_TG5_NR	91.3	92.92	93.7	94.18	88.61	77.71	79.06
Cry1	<a href='https://www.ncbi.nlm.nih.gov/gene/?term=299691' target="_blank"> 299691 </a>	cryptochrome circadian regulator 1	protein_coding	protein_coding	0.32297	1.2509	0.00020713	0.0133657	Up in F_TG5_NR	41.98	48.19	44.86	45.05	43.26	34.93	37.32
Zfp764l1	<a href='https://www.ncbi.nlm.nih.gov/gene/?term=691885' target="_blank"> 691885 </a>	zinc finger protein 764 like 1			0.754396	1.68693	0.000206626	0.0133657	Up in F_TG5_NR	11.67	14.68	12.29	16.24	10.55	8.89	6.92
Plch2	<a href='https://www.ncbi.nlm.nih.gov/gene/?term=313756' target="_blank"> 313756 </a>	phospholipase C, eta 2	protein_coding	protein_coding	-0.251461	-1.19041	0.000215173	0.0138139	Down in F_TG5_NR	171.95	186.4	167.71	193.67	164.64	218.58	204.22
Igsf11	<a href='https://www.ncbi.nlm.nih.gov/gene/?term=303926' target="_blank"> 303926 </a>	immunoglobulin superfamily, member 11	protein_coding	protein_coding	0.267413	1.20365	0.000218878	0.0139804	Up in F_TG5_NR	69.38	74.89	67.04	66.75	64.27	58.15	57.12
Bcl9	<a href='https://www.ncbi.nlm.nih.gov/gene/?term=310704' target="_blank"> 310704 </a>	BCL9, transcription coactivator	protein_coding	protein_coding	-0.31751	-1.24618	0.000222758	0.0141564	Down in F_TG5_NR	17.42	18.48	16.7	17.41	19.32	21.5	23.65
Inha	<a href='https://www.ncbi.nlm.nih.gov/gene/?term=24504' target="_blank"> 24504 </a>	inhibin subunit alpha	protein_coding	protein_coding	-0.609145	-1.52535	0.000224594	0.0142013	Down in F_TG5_NR	11.23	10.24	14.05	9.89	12.29	16.77	18.65
Cdan1	<a href='https://www.ncbi.nlm.nih.gov/gene/?term=311348' target="_blank"> 311348 </a>	codanin 1	protein_coding	protein_coding	-0.280855	-1.21492	0.000232769	0.0145718	Down in F_TG5_NR	28.22	31.6	29.29	28.19	28.1	33.94	37.66
Ptp4a3	<a href='https://www.ncbi.nlm.nih.gov/gene/?term=362930' target="_blank"> 362930 </a>	protein tyrosine phosphatase 4A3	protein_coding	protein_coding	-0.24886	-1.18827	0.000231679	0.0145718	Down in F_TG5_NR	284.03	271.37	279.31	290.74	281.57	342.08	348.48
Plekhb1	<a href='https://www.ncbi.nlm.nih.gov/gene/?term=64471' target="_blank"> 64471 </a>	pleckstrin homology domain containing B1	protein_coding	protein_coding	0.254235	1.1927	0.000234025	0.0145779	Up in F_TG5_NR	516.43	515.49	535.62	589.08	560.21	461.3	459.97
Lpin1	<a href='https://www.ncbi.nlm.nih.gov/gene/?term=313977' target="_blank"> 313977 </a>	lipin 1	protein_coding	protein_coding	-0.303641	-1.23426	0.000236097	0.0146345	Down in F_TG5_NR	40.83	43.08	40.02	40.68	37.43	50.27	50.91
Map2k7	<a href='https://www.ncbi.nlm.nih.gov/gene/?term=363855' target="_blank"> 363855 </a>	mitogen activated protein kinase kinase 7	protein_coding	protein_coding	-0.250627	-1.18972	0.000239908	0.0147979	Down in F_TG5_NR	59	69.42	67.69	59.95	60.09	78.63	75.26
Kmt2b	<a href='https://www.ncbi.nlm.nih.gov/gene/?term=102550344' target="_blank"> 102550344 </a>	lysine methyltransferase 2B	protein_coding	protein_coding	-0.279089	-1.21343	0.000249286	0.0153013	Down in F_TG5_NR	28.61	35.5	30.82	29.91	30.36	36.16	40.18
Tfdp1	<a href='https://www.ncbi.nlm.nih.gov/gene/?term=361178' target="_blank"> 361178 </a>	transcription factor Dp-1			0.294836	1.22675	0.000268892	0.0164246	Up in F_TG5_NR	60.03	60.29	60.56	59.39	57.19	48.18	50.46
Nfxl1	<a href='https://www.ncbi.nlm.nih.gov/gene/?term=289595' target="_blank"> 289595 </a>	nuclear transcription factor, X-box binding-like 1	protein_coding	protein_coding	-0.509202	-1.42326	0.000274005	0.016576	Down in F_TG5_NR	10.49	11.18	8.64	8.46	8.8	12.71	14.89
Pank3	<a href='https://www.ncbi.nlm.nih.gov/gene/?term=360511' target="_blank"> 360511 </a>	pantothenate kinase 3			-0.284935	-1.21836	0.000273445	0.016576	Down in F_TG5_NR	24.77	25.84	22.11	24.44	24.9	30.58	29.81
Acaa2	<a href='https://www.ncbi.nlm.nih.gov/gene/?term=170465' target="_blank"> 170465 </a>	acetyl-CoA acyltransferase 2	protein_coding	protein_coding	0.786673	1.72509	0.000280808	0.0169063	Up in F_TG5_NR	11.93	15.75	19.89	16.23	11.89	10.08	8.69
Vcan	<a href='https://www.ncbi.nlm.nih.gov/gene/?term=114122' target="_blank"> 114122 </a>	versican	protein_coding	protein_coding	-0.878942	-1.83903	0.000300855	0.0180269	Down in F_TG5_NR	1.21	1.39	1.06	1.27	0.95	1.37	2.63
Dusp4	<a href='https://www.ncbi.nlm.nih.gov/gene/?term=60587' target="_blank"> 60587 </a>	dual specificity phosphatase 4	protein_coding	protein_coding	-0.344387	-1.26961	0.000302293	0.0180273	Down in F_TG5_NR	23.24	25.43	22.49	25.89	24.5	28.3	34.19
Mpp4	<a href='https://www.ncbi.nlm.nih.gov/gene/?term=58808' target="_blank"> 58808 </a>	membrane palmitoylated protein 4	protein_coding	protein_coding	0.248822	1.18824	0.000305589	0.0181378	Up in F_TG5_NR	173.93	202.06	178.98	175.15	188.22	160.74	152.27
Rars1	<a href='https://www.ncbi.nlm.nih.gov/gene/?term=287191' target="_blank"> 287191 </a>	arginyl-tRNA synthetase 1			0.351704	1.27607	0.000309719	0.0182967	Up in F_TG5_NR	45.11	42.86	44.93	43.49	39.64	34.92	33.59
Sik2	<a href='https://www.ncbi.nlm.nih.gov/gene/?term=315649' target="_blank"> 315649 </a>	salt-inducible kinase 2	protein_coding	protein_coding	0.240397	1.18132	0.00031462	0.0184994	Up in F_TG5_NR	67.42	78.95	70.08	66.89	65.12	58.66	59.4
Hmgn5b	<a href='https://www.ncbi.nlm.nih.gov/gene/?term=681284' target="_blank"> 681284 </a>	high mobility group nucleosome binding domain 5B	protein_coding	protein_coding	0.654166	1.57371	0.000318358	0.0186321	Up in F_TG5_NR	22.52	16.08	16.68	20.02	17.72	12.04	12.2
Serpini1	<a href='https://www.ncbi.nlm.nih.gov/gene/?term=116459' target="_blank"> 116459 </a>	serpin family I member 1	protein_coding	protein_coding	-0.452888	-1.36878	0.000331609	0.0193178	Down in F_TG5_NR	36.41	38.14	37.45	37.55	37.99	39.16	64.62
Top1	<a href='https://www.ncbi.nlm.nih.gov/gene/?term=64550' target="_blank"> 64550 </a>	DNA topoisomerase I			0.256021	1.19418	0.000335178	0.0194357	Up in F_TG5_NR	85.18	87.4	78.88	81.47	82.67	68.71	72.29
Col4a2	<a href='https://www.ncbi.nlm.nih.gov/gene/?term=306628' target="_blank"> 306628 </a>	collagen type IV alpha 2 chain	protein_coding	protein_coding	-0.481899	-1.39658	0.000342621	0.0195964	Down in F_TG5_NR	4.76	5.72	5.97	5.94	5.2	6.98	8.57
RGD1563888	<a href='https://www.ncbi.nlm.nih.gov/gene/?term=360692' target="_blank"> 360692 </a>	similar to DNA segment, Chr 16, ERATO Doi 472, expressed	protein_coding	protein_coding	0.271383	1.20696	0.000342032	0.0195964	Up in F_TG5_NR	167.01	223.7	165.39	181.03	186.38	133.06	149.58
Tcp1	<a href='https://www.ncbi.nlm.nih.gov/gene/?term=24818' target="_blank"> 24818 </a>	t-complex 1	protein_coding	protein_coding	0.239403	1.1805	0.00034137	0.0195964	Up in F_TG5_NR	155.71	161.24	144.13	159.41	156.95	128.25	135.71
Dedd2	<a href='https://www.ncbi.nlm.nih.gov/gene/?term=687118' target="_blank"> 687118 </a>	death effector domain containing 2	protein_coding	protein_coding	-0.40944	-1.32817	0.000344894	0.0196371	Down in F_TG5_NR	25.46	32.23	32.29	29.82	29.07	39.02	40.88
Cxcr6	<a href='https://www.ncbi.nlm.nih.gov/gene/?term=100124593' target="_blank"> 100124593 </a>	C-X-C motif chemokine receptor 6	protein_coding	protein_coding	-0.856604	-1.81077	0.000348838	0.0197722	Down in F_TG5_NR	2.16	2.96	1.4	1.94	2.72	3.36	4.76
Zzz3	<a href='https://www.ncbi.nlm.nih.gov/gene/?term=310958' target="_blank"> 310958 </a>	zinc finger, ZZ-type containing 3	protein_coding	protein_coding	0.267049	1.20334	0.000354424	0.0199987	Up in F_TG5_NR	35.45	39.19	32.71	34.34	34.03	28.61	30.27
Aars	<a href='https://www.ncbi.nlm.nih.gov/gene/?term=NA' target="_blank"> NA </a>		protein_coding	protein_coding	0.300161	1.23128	0.000372324	0.0206385	Up in F_TG5_NR	331.95	406.54	372.61	348.67	333.97	255.6	334.13
Adgrb2	<a href='https://www.ncbi.nlm.nih.gov/gene/?term=313058' target="_blank"> 313058 </a>	adhesion G protein-coupled receptor B2			-0.272494	-1.20789	0.000371047	0.0206385	Down in F_TG5_NR	35.22	35.37	38.83	35.89	34	44.37	43.54
Eif2ak3	<a href='https://www.ncbi.nlm.nih.gov/gene/?term=29702' target="_blank"> 29702 </a>	eukaryotic translation initiation factor 2 alpha kinase 3	protein_coding	protein_coding	-0.347063	-1.27197	0.000370418	0.0206385	Down in F_TG5_NR	17.71	18.66	19.7	17.9	17.9	21.74	25.49
Kank1	<a href='https://www.ncbi.nlm.nih.gov/gene/?term=309429' target="_blank"> 309429 </a>	KN motif and ankyrin repeat domains 1	protein_coding	protein_coding	0.336481	1.26267	0.000370914	0.0206385	Up in F_TG5_NR	36.18	49.81	44.95	39.11	43.91	32.87	36.91
Gars	<a href='https://www.ncbi.nlm.nih.gov/gene/?term=297113' target="_blank"> 297113 </a>	glycyl-tRNA synthetase	protein_coding	protein_coding	0.357887	1.28155	0.000377209	0.0208177	Up in F_TG5_NR	115.81	148.36	139	118.66	115.94	86.7	114.29
AABR07058422.1	<a href='https://www.ncbi.nlm.nih.gov/gene/?term=NA' target="_blank"> NA </a>				-0.245896	-1.18583	0.000380637	0.0209151	Down in F_TG5_NR	44.17	49.26	50.97	47.83	44.57	57.43	56.23
Crebbp	<a href='https://www.ncbi.nlm.nih.gov/gene/?term=54244' target="_blank"> 54244 </a>	CREB binding protein	protein_coding	protein_coding	-0.338668	-1.26459	0.000385783	0.0209873	Down in F_TG5_NR	16.86	20.27	15.77	15.93	16.02	19.59	23.9
Map3k12	<a href='https://www.ncbi.nlm.nih.gov/gene/?term=25579' target="_blank"> 25579 </a>	mitogen activated protein kinase kinase kinase 12	protein_coding	protein_coding	-0.247599	-1.18723	0.000385488	0.0209873	Down in F_TG5_NR	79.15	88.28	83.21	83.18	77.24	94.58	102.9
Ngly1	<a href='https://www.ncbi.nlm.nih.gov/gene/?term=361014' target="_blank"> 361014 </a>	N-glycanase 1	protein_coding	protein_coding	0.333637	1.26019	0.000386955	0.0209873	Up in F_TG5_NR	43.19	46.24	46.19	48.81	41.7	35.96	36.58
Arid4b	<a href='https://www.ncbi.nlm.nih.gov/gene/?term=84481' target="_blank"> 84481 </a>	AT-rich interaction domain 4B	protein_coding	protein_coding	0.292902	1.2251	0.000390473	0.0210872	Up in F_TG5_NR	30.51	32.8	27.44	30.08	29.75	24.1	25.66
Adcy6	<a href='https://www.ncbi.nlm.nih.gov/gene/?term=25289' target="_blank"> 25289 </a>	adenylate cyclase 6	protein_coding	protein_coding	-0.299794	-1.23097	0.000400066	0.021513	Down in F_TG5_NR	21.89	20.86	20.1	20.5	19.94	24.42	27.1
Cic	<a href='https://www.ncbi.nlm.nih.gov/gene/?term=308435' target="_blank"> 308435 </a>	capicua transcriptional repressor	protein_coding	protein_coding	-0.241766	-1.18244	0.000409916	0.0219488	Down in F_TG5_NR	73.15	90.37	82.15	78.31	79.2	91.5	97.83
Btg1	<a href='https://www.ncbi.nlm.nih.gov/gene/?term=29618' target="_blank"> 29618 </a>	BTG anti-proliferation factor 1	protein_coding	protein_coding	0.245024	1.18511	0.000417622	0.0222667	Up in F_TG5_NR	155.46	164.2	160.4	161.17	144.95	131.15	136.84
AY172581.24	<a href='https://www.ncbi.nlm.nih.gov/gene/?term=NA' target="_blank"> NA </a>		Mt_rRNA	Mt_rRNA	0.236117	1.17782	0.000430275	0.0228445	Up in F_TG5_NR	911.17	883.48	979.9	894.19	933.84	835.47	743.47
Ccnk	<a href='https://www.ncbi.nlm.nih.gov/gene/?term=500715' target="_blank"> 500715 </a>	cyclin K	protein_coding	protein_coding	-0.294426	-1.2264	0.000433137	0.0228998	Down in F_TG5_NR	45.34	48.26	48.14	43.9	46.08	57.22	57.77
Zfp655	<a href='https://www.ncbi.nlm.nih.gov/gene/?term=360764' target="_blank"> 360764 </a>	zinc finger protein 655	protein_coding	protein_coding	-0.30747	-1.23754	0.000437459	0.0230316	Down in F_TG5_NR	48.49	46.46	38.95	40.02	45.2	51.71	51.6
Vps18	<a href='https://www.ncbi.nlm.nih.gov/gene/?term=296083' target="_blank"> 296083 </a>	VPS18 core subunit of CORVET and HOPS complexes	protein_coding	protein_coding	0.335711	1.262	0.000449441	0.0235638	Up in F_TG5_NR	22.14	25.75	28.83	24.55	25.2	19.65	20.91
AABR07048992.1	<a href='https://www.ncbi.nlm.nih.gov/gene/?term=NA' target="_blank"> NA </a>				1.25912	2.3935	0.000451548	0.023576	Up in F_TG5_NR	4.2	5.17	5.91	5.35	12.3	3.15	2.41
Rsrp1	<a href='https://www.ncbi.nlm.nih.gov/gene/?term=362626' target="_blank"> 362626 </a>	arginine and serine rich protein 1	protein_coding	protein_coding	-0.274854	-1.20987	0.000456358	0.0237287	Down in F_TG5_NR	520.94	654.96	601.4	462.52	485.72	791.94	869.75
Rassf4	<a href='https://www.ncbi.nlm.nih.gov/gene/?term=362423' target="_blank"> 362423 </a>	Ras association domain family member 4	protein_coding	protein_coding	0.405155	1.32423	0.000458946	0.0237651	Up in F_TG5_NR	31.85	30.45	29.06	29.53	29.82	20.75	25.66
Tbc1d15	<a href='https://www.ncbi.nlm.nih.gov/gene/?term=366896' target="_blank"> 366896 </a>	TBC1 domain family, member 15	protein_coding	protein_coding	0.356177	1.28003	0.000462192	0.0238351	Up in F_TG5_NR	22.83	26.27	23.52	23.04	21.99	19.17	18.11
Tdrd7	<a href='https://www.ncbi.nlm.nih.gov/gene/?term=85425' target="_blank"> 85425 </a>	tudor domain containing 7	protein_coding	protein_coding	0.215959	1.16148	0.000465127	0.0238886	Up in F_TG5_NR	193.27	217.87	222.3	202.77	198.01	182.14	178.07
Fam53b	<a href='https://www.ncbi.nlm.nih.gov/gene/?term=309060' target="_blank"> 309060 </a>	family with sequence similarity 53, member B	protein_coding	protein_coding	-0.229521	-1.17245	0.000468263	0.0239518	Down in F_TG5_NR	64.45	65.88	60.61	63.66	65.58	73.19	79.04
Arhgap24	<a href='https://www.ncbi.nlm.nih.gov/gene/?term=305156' target="_blank"> 305156 </a>	Rho GTPase activating protein 24	protein_coding	protein_coding	0.25434	1.19279	0.000475422	0.0242196	Up in F_TG5_NR	84.38	85.81	87.96	93.15	81.49	72.47	74.01
Zfp462	<a href='https://www.ncbi.nlm.nih.gov/gene/?term=362522' target="_blank"> 362522 </a>	zinc finger protein 462	protein_coding	protein_coding	0.283832	1.21742	0.000481799	0.0244455	Up in F_TG5_NR	32.34	37.24	29.71	35.1	34.5	26.08	30.21
Eif3el1	<a href='https://www.ncbi.nlm.nih.gov/gene/?term=299872' target="_blank"> 299872 </a>	eukaryotic translation initiation factor 3, subunit E-like 1			0.272256	1.20769	0.000496691	0.0249995	Up in F_TG5_NR	126.96	122.43	119.34	120.35	114.24	101.22	100.97
Odc1	<a href='https://www.ncbi.nlm.nih.gov/gene/?term=24609' target="_blank"> 24609 </a>	ornithine decarboxylase 1	protein_coding	protein_coding	0.210975	1.15747	0.000495131	0.0249995	Up in F_TG5_NR	169.23	178.81	174.22	167.99	164.96	147.94	150.94
Kansl1	<a href='https://www.ncbi.nlm.nih.gov/gene/?term=360642' target="_blank"> 360642 </a>	KAT8 regulatory NSL complex subunit 1	protein_coding	protein_coding	0.218284	1.16335	0.000503911	0.0252618	Up in F_TG5_NR	65.41	70.55	68.73	65.77	65.49	58.07	58.72
Fam3a	<a href='https://www.ncbi.nlm.nih.gov/gene/?term=501664' target="_blank"> 501664 </a>	FAM3 metabolism regulating signaling molecule A	protein_coding	protein_coding	-0.39342	-1.3135	0.000513126	0.0256217	Down in F_TG5_NR	27	29.05	30.3	32.25	29.19	41.56	36.94
Akap6	<a href='https://www.ncbi.nlm.nih.gov/gene/?term=64553' target="_blank"> 64553 </a>	A-kinase anchoring protein 6	protein_coding	protein_coding	-0.283212	-1.2169	0.000523816	0.0260521	Down in F_TG5_NR	34.03	33.2	28.34	33.14	30.11	37.95	41.22
AABR07019383.1	<a href='https://www.ncbi.nlm.nih.gov/gene/?term=NA' target="_blank"> NA </a>				0.515054	1.42905	0.000530703	0.0261211	Up in F_TG5_NR	20.2	23.25	23.14	29.26	20.96	16.4	16.67
LOC689986	<a href='https://www.ncbi.nlm.nih.gov/gene/?term=689986' target="_blank"> 689986 </a>	hypothetical protein LOC689986	protein_coding	protein_coding	-0.465242	-1.38055	0.000528353	0.0261211	Down in F_TG5_NR	20.28	24.3	15.82	24.22	19.37	27	31.22
Ncl	<a href='https://www.ncbi.nlm.nih.gov/gene/?term=25135' target="_blank"> 25135 </a>	nucleolin	protein_coding	protein_coding	0.190012	1.14077	0.000531431	0.0261211	Up in F_TG5_NR	354.19	384.96	400.12	383.36	372.76	339.23	337.78
Vldlr	<a href='https://www.ncbi.nlm.nih.gov/gene/?term=25696' target="_blank"> 25696 </a>	very low density lipoprotein receptor	protein_coding	protein_coding	0.317626	1.24628	0.00053473	0.026181	Up in F_TG5_NR	75.54	98	90.51	82.96	73.15	64.01	71.98
Dido1	<a href='https://www.ncbi.nlm.nih.gov/gene/?term=362286' target="_blank"> 362286 </a>	death inducer-obliterator 1	protein_coding	protein_coding	0.248268	1.18778	0.000540974	0.0262822	Up in F_TG5_NR	40.88	47.87	41.24	43.85	43.5	35.06	39.12
Dyrk1a	<a href='https://www.ncbi.nlm.nih.gov/gene/?term=25255' target="_blank"> 25255 </a>	dual specificity tyrosine phosphorylation regulated kinase 1A	protein_coding	protein_coding	0.248659	1.1881	0.000539574	0.0262822	Up in F_TG5_NR	79	88.11	75.38	75.92	84.84	68.34	69.36
Xylt1	<a href='https://www.ncbi.nlm.nih.gov/gene/?term=64133' target="_blank"> 64133 </a>	xylosyltransferase 1	protein_coding	protein_coding	-0.238404	-1.17969	0.000543778	0.0263168	Down in F_TG5_NR	35.99	37.8	36.93	36.22	34.51	41.49	45.21
Ammecr1	<a href='https://www.ncbi.nlm.nih.gov/gene/?term=501539' target="_blank"> 501539 </a>	AMMECR nuclear protein 1	protein_coding	protein_coding	0.34561	1.27069	0.000554172	0.026717	Up in F_TG5_NR	26.52	31.09	24.87	24.53	23.42	21.01	20.62
Tle2	<a href='https://www.ncbi.nlm.nih.gov/gene/?term=299636' target="_blank"> 299636 </a>	TLE family member 2, transcriptional corepressor	protein_coding	protein_coding	-0.557667	-1.47189	0.000556973	0.0267496	Down in F_TG5_NR	11.95	15.54	12.6	9.15	13.01	19.92	17.64
Cacna1f	<a href='https://www.ncbi.nlm.nih.gov/gene/?term=114493' target="_blank"> 114493 </a>	calcium voltage-gated channel subunit alpha1 F	protein_coding	protein_coding	-0.259707	-1.19724	0.000564318	0.0269993	Down in F_TG5_NR	153.87	165.73	136.38	147.13	159.31	170.64	199.64
Enpp6	<a href='https://www.ncbi.nlm.nih.gov/gene/?term=306460' target="_blank"> 306460 </a>	ectonucleotide pyrophosphatase/phosphodiesterase 6	protein_coding	protein_coding	-2.00877	-4.02438	0.00057591	0.0273747	Down in F_TG5_NR	1.16	0.4	1.58	0.95	0.13	2.89	3.62
Midn	<a href='https://www.ncbi.nlm.nih.gov/gene/?term=314623' target="_blank"> 314623 </a>	midnolin	protein_coding	protein_coding	-0.292292	-1.22458	0.000576515	0.0273747	Down in F_TG5_NR	33.42	35.74	39.69	35.74	37.21	44.04	46.18
Col2a1	<a href='https://www.ncbi.nlm.nih.gov/gene/?term=25412' target="_blank"> 25412 </a>	collagen type II alpha 1 chain	protein_coding	protein_coding	-0.33127	-1.25812	0.000584099	0.0276305	Down in F_TG5_NR	20.77	22.7	19.23	22.7	23.31	26.97	28.58
Marcks	<a href='https://www.ncbi.nlm.nih.gov/gene/?term=25603' target="_blank"> 25603 </a>	myristoylated alanine rich protein kinase C substrate	protein_coding	protein_coding	-0.275318	-1.21026	0.000595265	0.0280532	Down in F_TG5_NR	32.15	31.66	31.32	30.88	29.88	36.88	39.5
Luzp1	<a href='https://www.ncbi.nlm.nih.gov/gene/?term=79428' target="_blank"> 79428 </a>	leucine zipper protein 1	protein_coding	protein_coding	-0.290465	-1.22303	0.000601271	0.0282306	Down in F_TG5_NR	14.56	14.71	13.85	13.81	14.2	17.78	17.53
AABR07028902.1	<a href='https://www.ncbi.nlm.nih.gov/gene/?term=NA' target="_blank"> NA </a>				-0.307502	-1.23756	0.000603677	0.0282382	Down in F_TG5_NR	22.9	27.56	20.79	23.15	22.67	26.41	32.37
Brwd1	<a href='https://www.ncbi.nlm.nih.gov/gene/?term=304061' target="_blank"> 304061 </a>	bromodomain and WD repeat domain containing 1	protein_coding	protein_coding	-0.270017	-1.20582	0.00061381	0.0286058	Down in F_TG5_NR	23.19	28.14	23.82	22.29	24.48	28.27	30.76
Adcy1	<a href='https://www.ncbi.nlm.nih.gov/gene/?term=305509' target="_blank"> 305509 </a>	adenylate cyclase 1	protein_coding	protein_coding	-0.212008	-1.1583	0.000618802	0.028732	Down in F_TG5_NR	149.63	165	144.33	150.91	144.64	164.89	189.6
Adam9	<a href='https://www.ncbi.nlm.nih.gov/gene/?term=290834' target="_blank"> 290834 </a>	ADAM metallopeptidase domain 9	protein_coding	protein_coding	0.244621	1.18478	0.000638439	0.0295349	Up in F_TG5_NR	92.84	90.16	90.33	94.78	90.66	75.51	82.28
Slc14a1	<a href='https://www.ncbi.nlm.nih.gov/gene/?term=54301' target="_blank"> 54301 </a>	solute carrier family 14 member 1 (Kidd blood group)	protein_coding	protein_coding	-0.3812	-1.30242	0.000642858	0.0296303	Down in F_TG5_NR	14.7	15.81	17.16	17.15	15.9	20.17	22.24
Stat3	<a href='https://www.ncbi.nlm.nih.gov/gene/?term=25125' target="_blank"> 25125 </a>	signal transducer and activator of transcription 3	protein_coding	protein_coding	-0.281523	-1.21548	0.000668189	0.0305739	Down in F_TG5_NR	34.97	35.75	40.02	39.33	37.1	47.5	44.56
Zfp708	<a href='https://www.ncbi.nlm.nih.gov/gene/?term=NA' target="_blank"> NA </a>				0.701597	1.6263	0.000666953	0.0305739	Up in F_TG5_NR	8.5	9.03	10.55	10.63	7.86	4.32	7.46
Abhd12	<a href='https://www.ncbi.nlm.nih.gov/gene/?term=499913' target="_blank"> 499913 </a>	abhydrolase domain containing 12, lysophospholipase	protein_coding	protein_coding	0.247746	1.18735	0.000678715	0.030943	Up in F_TG5_NR	141.18	134.56	143.35	143.33	140.29	116.73	121.72
Ccdc6	<a href='https://www.ncbi.nlm.nih.gov/gene/?term=691155' target="_blank"> 691155 </a>	coiled-coil domain containing 6	protein_coding	protein_coding	0.265487	1.20204	0.000690379	0.0312483	Up in F_TG5_NR	53.97	60.62	59.76	52.14	50.22	45.98	47.21
Nr4a1	<a href='https://www.ncbi.nlm.nih.gov/gene/?term=79240' target="_blank"> 79240 </a>	nuclear receptor subfamily 4, group A, member 1	protein_coding	protein_coding	-0.446575	-1.3628	0.00068913	0.0312483	Down in F_TG5_NR	17.44	18.82	16.76	16.36	17.92	20.59	28.04
Pms1	<a href='https://www.ncbi.nlm.nih.gov/gene/?term=494322' target="_blank"> 494322 </a>	PMS1 homolog 1, mismatch repair system component	protein_coding	protein_coding	0.582833	1.49779	0.000695655	0.0313743	Up in F_TG5_NR	8.87	9.35	11.39	8.83	11.02	5.95	7.38
Alpl	<a href='https://www.ncbi.nlm.nih.gov/gene/?term=25586' target="_blank"> 25586 </a>	alkaline phosphatase, biomineralization associated	protein_coding	protein_coding	-0.249271	-1.18861	0.000704354	0.0314287	Down in F_TG5_NR	108.92	128.62	121.66	112.44	111.08	131.97	148.05
Cd276	<a href='https://www.ncbi.nlm.nih.gov/gene/?term=315716' target="_blank"> 315716 </a>	Cd276 molecule	protein_coding	protein_coding	-0.572869	-1.48748	0.000703127	0.0314287	Down in F_TG5_NR	8.68	8.85	7.21	6.18	8.8	12.61	11.12
Zranb1	<a href='https://www.ncbi.nlm.nih.gov/gene/?term=100360606' target="_blank"> 100360606 </a>	zinc finger RANBP2-type containing 1	protein_coding	protein_coding	0.25914	1.19677	0.000702803	0.0314287	Up in F_TG5_NR	51.83	61.02	54.89	53.08	51.08	46.74	45.38
Eef2k	<a href='https://www.ncbi.nlm.nih.gov/gene/?term=25435' target="_blank"> 25435 </a>	eukaryotic elongation factor-2 kinase	protein_coding	protein_coding	0.327861	1.25515	0.000712089	0.0316615	Up in F_TG5_NR	21.02	20.73	21.03	20.75	21.35	15.58	18.2
Arhgap33	<a href='https://www.ncbi.nlm.nih.gov/gene/?term=100362311' target="_blank"> 100362311 </a>	Rho GTPase activating protein 33	protein_coding	protein_coding	-0.340225	-1.26595	0.000735739	0.0325979	Down in F_TG5_NR	18.51	19.98	18.73	17.53	16.17	21.35	25.16
Pde6c	<a href='https://www.ncbi.nlm.nih.gov/gene/?term=361752' target="_blank"> 361752 </a>	phosphodiesterase 6C	protein_coding	protein_coding	0.371336	1.29355	0.000758959	0.0335087	Up in F_TG5_NR	32.11	31.5	29.09	27.95	33.4	23.11	25.07
Slc27a1	<a href='https://www.ncbi.nlm.nih.gov/gene/?term=94172' target="_blank"> 94172 </a>	solute carrier family 27 member 1	protein_coding	protein_coding	-0.258634	-1.19635	0.000762647	0.0335538	Down in F_TG5_NR	50.37	52.98	48.34	52	49.31	58.25	63.85
Akap8	<a href='https://www.ncbi.nlm.nih.gov/gene/?term=116633' target="_blank"> 116633 </a>	A-kinase anchoring protein 8	protein_coding	protein_coding	-0.261589	-1.1988	0.000770293	0.0337689	Down in F_TG5_NR	62.7	76.43	63.97	62.75	66.56	79.73	81.77
Csmd1	<a href='https://www.ncbi.nlm.nih.gov/gene/?term=364634' target="_blank"> 364634 </a>	CUB and Sushi multiple domains 1	protein_coding	protein_coding	-0.831131	-1.77908	0.000772904	0.0337689	Down in F_TG5_NR	0.47	0.69	0.53	0.75	0.73	1.03	1.25
AABR07026311.1	<a href='https://www.ncbi.nlm.nih.gov/gene/?term=NA' target="_blank"> NA </a>				3.67303	12.7554	0.000797826	0.0347372	Up in F_TG5_NR	12.14	11.92	8.13	7.84	0.75	0.55	0.84
LOC100911440	<a href='https://www.ncbi.nlm.nih.gov/gene/?term=NA' target="_blank"> NA </a>		protein_coding	protein_coding	-0.199716	-1.14847	0.000800833	0.0347403	Down in F_TG5_NR	179.88	182.87	170.65	168.95	175.79	198.46	206.07
Mast3	<a href='https://www.ncbi.nlm.nih.gov/gene/?term=688540' target="_blank"> 688540 </a>	microtubule associated serine/threonine kinase 3	protein_coding	protein_coding	-0.301824	-1.2327	0.00080618	0.0347403	Down in F_TG5_NR	18.41	21.86	21.01	18.72	18.41	24.17	24.66
Phf20	<a href='https://www.ncbi.nlm.nih.gov/gene/?term=311575' target="_blank"> 311575 </a>	PHD finger protein 20	protein_coding	protein_coding	0.271023	1.20666	0.000804444	0.0347403	Up in F_TG5_NR	50.95	60.57	55.44	53.33	54.29	43.54	48.47
AC109048.1	<a href='https://www.ncbi.nlm.nih.gov/gene/?term=NA' target="_blank"> NA </a>				0.298812	1.23013	0.000813131	0.0349202	Up in F_TG5_NR	42.65	51.39	48.87	45.45	43.8	36.83	39.82
Bud31	<a href='https://www.ncbi.nlm.nih.gov/gene/?term=89819' target="_blank"> 89819 </a>	BUD31 homolog	protein_coding	protein_coding	0.384938	1.3058	0.000823899	0.0351428	Up in F_TG5_NR	91.84	93.22	104.06	92.04	84.2	65.03	79.33
Unc119	<a href='https://www.ncbi.nlm.nih.gov/gene/?term=29402' target="_blank"> 29402 </a>	unc-119 lipid binding chaperone	protein_coding	protein_coding	0.172789	1.12724	0.00082139	0.0351428	Up in F_TG5_NR	2482.09	2495.57	2560.29	2420.38	2407.59	2147.1	2191.07
Prkcg	<a href='https://www.ncbi.nlm.nih.gov/gene/?term=24681' target="_blank"> 24681 </a>	protein kinase C, gamma	protein_coding	protein_coding	-1.06723	-2.09541	0.000828726	0.0352293	Down in F_TG5_NR	2.86	1.91	1.32	2.44	1.05	3.57	4.4
Cdh24	<a href='https://www.ncbi.nlm.nih.gov/gene/?term=498515' target="_blank"> 498515 </a>	cadherin 24	protein_coding	protein_coding	-0.372522	-1.29461	0.000835361	0.0353502	Down in F_TG5_NR	18.6	18.54	20.46	18.03	21.67	24.05	26.87
Jund	<a href='https://www.ncbi.nlm.nih.gov/gene/?term=24518' target="_blank"> 24518 </a>	JunD proto-oncogene, AP-1 transcription factor subunit	protein_coding	protein_coding	0.390166	1.31054	0.00083719	0.0353502	Up in F_TG5_NR	100.89	141.84	145.64	103.91	110.76	92.79	92.84
ENSRNOG00000017963	<a href='https://www.ncbi.nlm.nih.gov/gene/?term=NA' target="_blank"> NA </a>				0.3615	1.28476	0.000841603	0.0354177	Up in F_TG5_NR	22.8	24.59	24.48	25.64	23.07	20.31	19.14
Kremen1	<a href='https://www.ncbi.nlm.nih.gov/gene/?term=114107' target="_blank"> 114107 </a>	kringle containing transmembrane protein 1	protein_coding	protein_coding	-0.48977	-1.40422	0.000848261	0.0355781	Down in F_TG5_NR	18.2	16.42	22.01	17.03	15.53	27.23	23.86
Nin	<a href='https://www.ncbi.nlm.nih.gov/gene/?term=299117' target="_blank"> 299117 </a>	ninein			0.285131	1.21852	0.000851071	0.0355781	Up in F_TG5_NR	22.96	22.41	20.47	23.95	23.43	18.76	18.68
Sumf1	<a href='https://www.ncbi.nlm.nih.gov/gene/?term=362409' target="_blank"> 362409 </a>	sulfatase modifying factor 1	protein_coding	protein_coding	0.487023	1.40155	0.000858318	0.0357623	Up in F_TG5_NR	15.62	16.94	18.05	15.92	14.23	12.17	11.17
Ctr9	<a href='https://www.ncbi.nlm.nih.gov/gene/?term=293184' target="_blank"> 293184 </a>	CTR9 homolog, Paf1/RNA polymerase II complex component	protein_coding	protein_coding	0.256374	1.19447	0.000875547	0.0363598	Up in F_TG5_NR	57.37	58.81	51.39	59.33	54.66	46.61	48.74
Tlk2	<a href='https://www.ncbi.nlm.nih.gov/gene/?term=303592' target="_blank"> 303592 </a>	tousled-like kinase 2	protein_coding	protein_coding	0.283139	1.21684	0.000894318	0.0370171	Up in F_TG5_NR	53.64	68.16	59.5	56.76	55.15	46.07	51.58
Ctnnal1	<a href='https://www.ncbi.nlm.nih.gov/gene/?term=298019' target="_blank"> 298019 </a>	catenin alpha-like 1	protein_coding	protein_coding	-0.347632	-1.27247	0.000902745	0.0372434	Down in F_TG5_NR	17.86	17.25	19.25	17.4	17.18	23.04	22.61
Ifnlr1	<a href='https://www.ncbi.nlm.nih.gov/gene/?term=362628' target="_blank"> 362628 </a>	interferon, lambda receptor 1	protein_coding	protein_coding	2.05978	4.16922	0.000907783	0.0373289	Up in F_TG5_NR	0.52	0.49	1.31	0.98	1.06	0.19	0.23
Tgfbrap1	<a href='https://www.ncbi.nlm.nih.gov/gene/?term=301373' target="_blank"> 301373 </a>	transforming growth factor, beta receptor associated protein 1	protein_coding	protein_coding	0.286615	1.21977	0.000911643	0.0373655	Up in F_TG5_NR	27.21	26.57	27.33	26.01	25.21	20.47	23.35
Ogfod1	<a href='https://www.ncbi.nlm.nih.gov/gene/?term=307657' target="_blank"> 307657 </a>	2-oxoglutarate and iron-dependent oxygenase domain containing 1	protein_coding	protein_coding	0.309256	1.23907	0.000919114	0.0375494	Up in F_TG5_NR	25.26	30.09	28.76	24.98	25.48	20.59	23.35
Spp1	<a href='https://www.ncbi.nlm.nih.gov/gene/?term=25353' target="_blank"> 25353 </a>	secreted phosphoprotein 1	protein_coding	protein_coding	-0.718091	-1.645	0.000940506	0.038299	Down in F_TG5_NR	9.65	9.04	8.61	6.23	7.67	13.11	14.28
Klhl29	<a href='https://www.ncbi.nlm.nih.gov/gene/?term=298867' target="_blank"> 298867 </a>	kelch-like family member 29	protein_coding	protein_coding	-0.308956	-1.23881	0.000963893	0.0391247	Down in F_TG5_NR	17.18	21.42	17.79	16.57	16.81	21.56	23.96
Tob2	<a href='https://www.ncbi.nlm.nih.gov/gene/?term=315159' target="_blank"> 315159 </a>	transducer of ERBB2, 2	protein_coding	protein_coding	0.259021	1.19667	0.000974032	0.0394091	Up in F_TG5_NR	306.16	389.21	368.36	314.8	304.18	276.55	292.47
LOC103692171	<a href='https://www.ncbi.nlm.nih.gov/gene/?term=NA' target="_blank"> NA </a>				-0.391324	-1.3116	0.00103912	0.041805	Down in F_TG5_NR	17.75	18.79	16.64	17.84	20.04	23.27	25.11
Npas4	<a href='https://www.ncbi.nlm.nih.gov/gene/?term=266734' target="_blank"> 266734 </a>	neuronal PAS domain protein 4	protein_coding	protein_coding	1.52227	2.87242	0.00103989	0.041805	Up in F_TG5_NR	3.1	1.94	3.16	2.2	1.29	0.96	0.69
Col4a1	<a href='https://www.ncbi.nlm.nih.gov/gene/?term=290905' target="_blank"> 290905 </a>	collagen type IV alpha 1 chain	protein_coding	protein_coding	-0.578741	-1.49354	0.00104828	0.0419676	Down in F_TG5_NR	3.84	3.27	2.49	2.98	3.19	4.53	4.92
Zbtb11	<a href='https://www.ncbi.nlm.nih.gov/gene/?term=304010' target="_blank"> 304010 </a>	zinc finger and BTB domain containing 11	protein_coding	protein_coding	-0.325337	-1.25296	0.00105061	0.0419676	Down in F_TG5_NR	16.31	19.58	16.42	15.64	16.55	21.74	21.24
Acsl3	<a href='https://www.ncbi.nlm.nih.gov/gene/?term=114024' target="_blank"> 114024 </a>	acyl-CoA synthetase long-chain family member 3	protein_coding	protein_coding	0.209043	1.15592	0.00108474	0.0426539	Up in F_TG5_NR	190.98	183.16	178.43	178.45	184.46	165.01	155.55
Clk1	<a href='https://www.ncbi.nlm.nih.gov/gene/?term=301434' target="_blank"> 301434 </a>	CDC-like kinase 1	protein_coding	protein_coding	-0.254928	-1.19328	0.001077	0.0426539	Down in F_TG5_NR	128.02	143.7	120.23	120.24	134.59	152.27	146.96
Fbxo41	<a href='https://www.ncbi.nlm.nih.gov/gene/?term=312504' target="_blank"> 312504 </a>	F-box protein 41	protein_coding	protein_coding	-0.536032	-1.44998	0.00108444	0.0426539	Down in F_TG5_NR	6.36	8.14	7.54	6.47	6.65	9.81	10.81
RGD1304622	<a href='https://www.ncbi.nlm.nih.gov/gene/?term=305101' target="_blank"> 305101 </a>	similar to 6820428L09 protein	protein_coding	protein_coding	-0.255808	-1.194	0.00108224	0.0426539	Down in F_TG5_NR	115.34	127.53	134.89	111.04	106.7	150.63	138.19
Rgl2	<a href='https://www.ncbi.nlm.nih.gov/gene/?term=294283' target="_blank"> 294283 </a>	ral guanine nucleotide dissociation stimulator-like 2	protein_coding	protein_coding	-0.325819	-1.25338	0.00107542	0.0426539	Down in F_TG5_NR	22.92	30.98	30.25	24.18	26.57	35.18	37.42
Cmtm6	<a href='https://www.ncbi.nlm.nih.gov/gene/?term=316035' target="_blank"> 316035 </a>	CKLF-like MARVEL transmembrane domain containing 6	protein_coding	protein_coding	-0.554796	-1.46896	0.00110134	0.0431719	Down in F_TG5_NR	5.73	5.54	6.6	6.15	5.78	9.01	8.69
Sgk1	<a href='https://www.ncbi.nlm.nih.gov/gene/?term=29517' target="_blank"> 29517 </a>	serum/glucocorticoid regulated kinase 1	protein_coding	protein_coding	0.21522	1.16088	0.00111626	0.0436207	Up in F_TG5_NR	158.37	177.6	155.04	158.29	165.62	136.21	147.86
Prpf38b	<a href='https://www.ncbi.nlm.nih.gov/gene/?term=499691' target="_blank"> 499691 </a>	pre-mRNA processing factor 38B	protein_coding	protein_coding	-0.273722	-1.20892	0.00113407	0.0441798	Down in F_TG5_NR	55.07	65.37	59.23	51.49	55.08	71.43	68.21
Gabra1	<a href='https://www.ncbi.nlm.nih.gov/gene/?term=29705' target="_blank"> 29705 </a>	gamma-aminobutyric acid type A receptor subunit alpha 1	protein_coding	protein_coding	-0.24778	-1.18738	0.00114895	0.0445864	Down in F_TG5_NR	101.49	98.34	93.6	100.08	111.38	124.86	118.4
LOC361985	<a href='https://www.ncbi.nlm.nih.gov/gene/?term=361985' target="_blank"> 361985 </a>	similar to NICE-3	protein_coding	protein_coding	0.211976	1.15827	0.0011516	0.0445864	Up in F_TG5_NR	234.47	218.56	220.73	232.42	222.85	190.42	198.99
Nfrkb	<a href='https://www.ncbi.nlm.nih.gov/gene/?term=315523' target="_blank"> 315523 </a>	nuclear factor related to kappa B binding protein	protein_coding	protein_coding	-0.234187	-1.17624	0.00116322	0.0448981	Down in F_TG5_NR	38.32	43.46	38.84	41.19	40.82	46.87	49.77
Nxnl2	<a href='https://www.ncbi.nlm.nih.gov/gene/?term=689232' target="_blank"> 689232 </a>	nucleoredoxin-like 2	protein_coding	protein_coding	0.295048	1.22693	0.00121851	0.0468883	Up in F_TG5_NR	126.18	109.51	107.39	112.87	100.84	98.84	84.97
Smarcd1	<a href='https://www.ncbi.nlm.nih.gov/gene/?term=363002' target="_blank"> 363002 </a>	SWI/SNF related, matrix associated, actin dependent regulator of chromatin, subfamily d, member 1	protein_coding	protein_coding	-0.234777	-1.17672	0.00122312	0.0469223	Down in F_TG5_NR	345.39	332.44	336.22	377.77	382.53	422.09	424.99
Eef1akmt2	<a href='https://www.ncbi.nlm.nih.gov/gene/?term=361664' target="_blank"> 361664 </a>	EEF1A lysine methyltransferase 2			0.355188	1.27915	0.00122822	0.0469383	Up in F_TG5_NR	44.22	44.9	42.49	44.88	44.74	32.15	36.89
Eif1ad	<a href='https://www.ncbi.nlm.nih.gov/gene/?term=293673' target="_blank"> 293673 </a>	eukaryotic translation initiation factor 1A domain containing	protein_coding	protein_coding	0.400208	1.3197	0.001231	0.0469383	Up in F_TG5_NR	45.22	55.41	48.41	44.3	40.27	32.5	40.17
Prkcz	<a href='https://www.ncbi.nlm.nih.gov/gene/?term=25522' target="_blank"> 25522 </a>	protein kinase C, zeta	protein_coding	protein_coding	0.258456	1.1962	0.00123566	0.0469737	Up in F_TG5_NR	62.25	67.67	70.56	63.08	62.44	54.62	55.6
Ppp2r5a	<a href='https://www.ncbi.nlm.nih.gov/gene/?term=312754' target="_blank"> 312754 </a>	protein phosphatase 2, regulatory subunit B', alpha	protein_coding	protein_coding	0.271037	1.20667	0.00124691	0.0471167	Up in F_TG5_NR	55.08	59.32	62.54	56.15	55.2	47.08	49.44
Slc3a2	<a href='https://www.ncbi.nlm.nih.gov/gene/?term=50567' target="_blank"> 50567 </a>	solute carrier family 3 member 2	protein_coding	protein_coding	0.257018	1.19501	0.00124478	0.0471167	Up in F_TG5_NR	176.91	204.49	213.36	188.8	169.48	155.73	166.35
Atp8a2	<a href='https://www.ncbi.nlm.nih.gov/gene/?term=691889' target="_blank"> 691889 </a>	ATPase phospholipid transporting 8A2			-0.221263	-1.16575	0.00125519	0.0472877	Down in F_TG5_NR	55.88	54.82	48.75	55.07	56.63	61.26	63.12
Aimp1	<a href='https://www.ncbi.nlm.nih.gov/gene/?term=114632' target="_blank"> 114632 </a>	aminoacyl tRNA synthetase complex-interacting multifunctional protein 1	protein_coding	protein_coding	0.402848	1.32211	0.00126465	0.0475019	Up in F_TG5_NR	60.48	57.24	66.23	64.99	54.43	45.4	47.41
Sin3b	<a href='https://www.ncbi.nlm.nih.gov/gene/?term=683381' target="_blank"> 683381 </a>	SIN3 transcription regulator family member B	protein_coding	protein_coding	-0.213203	-1.15926	0.00128485	0.048117	Down in F_TG5_NR	100.82	97.52	91.4	98.56	85.21	107.57	107.21
Ssc5d	<a href='https://www.ncbi.nlm.nih.gov/gene/?term=308341' target="_blank"> 308341 </a>	scavenger receptor cysteine rich family member with 5 domains	protein_coding	protein_coding	-0.425435	-1.34298	0.00128871	0.0481182	Down in F_TG5_NR	7.39	7.86	8.65	8.72	8.37	11.64	10.68
Litaf	<a href='https://www.ncbi.nlm.nih.gov/gene/?term=65161' target="_blank"> 65161 </a>	lipopolysaccharide-induced TNF factor	protein_coding	protein_coding	-0.629879	-1.54744	0.00130201	0.0484709	Down in F_TG5_NR	11.99	8.46	14.5	14.39	11.94	21.67	17.01
Fbxl5	<a href='https://www.ncbi.nlm.nih.gov/gene/?term=305424' target="_blank"> 305424 </a>	F-box and leucine-rich repeat protein 5	protein_coding	protein_coding	0.18619	1.13776	0.00130806	0.0485526	Up in F_TG5_NR	297	343.32	314.98	304.21	306.33	279.26	278.28
Aplp2	<a href='https://www.ncbi.nlm.nih.gov/gene/?term=64312' target="_blank"> 64312 </a>	amyloid beta precursor like protein 2	protein_coding	protein_coding	0.173842	1.12806	0.00131632	0.0485632	Up in F_TG5_NR	726.36	751.06	692.73	682.17	680.15	608.45	658.77
Trerf1	<a href='https://www.ncbi.nlm.nih.gov/gene/?term=316219' target="_blank"> 316219 </a>	transcriptional regulating factor 1	protein_coding	protein_coding	-0.431395	-1.34854	0.00131986	0.0485632	Down in F_TG5_NR	8.16	8.02	9.09	7.78	8.14	10.99	11.48
Uqcc1	<a href='https://www.ncbi.nlm.nih.gov/gene/?term=683512' target="_blank"> 683512 </a>	ubiquinol-cytochrome c reductase complex assembly factor 1	protein_coding	protein_coding	0.306373	1.23659	0.00131992	0.0485632	Up in F_TG5_NR	51.22	50.86	54.21	44.2	50.54	42.66	44.58
Hmgb2	<a href='https://www.ncbi.nlm.nih.gov/gene/?term=29395' target="_blank"> 29395 </a>	high mobility group box 2	protein_coding	protein_coding	0.318639	1.24715	0.00133717	0.0490541	Up in F_TG5_NR	90.92	92.84	82.62	90.05	91.79	69.05	75.83
Kcnc3	<a href='https://www.ncbi.nlm.nih.gov/gene/?term=117101' target="_blank"> 117101 </a>	potassium voltage-gated channel subfamily C member 3	protein_coding	protein_coding	-0.249815	-1.18905	0.00135799	0.0496733	Down in F_TG5_NR	42.13	49.03	42.79	40.66	42.12	49.25	55.74
Fcer1g	<a href='https://www.ncbi.nlm.nih.gov/gene/?term=25441' target="_blank"> 25441 </a>	Fc fragment of IgE receptor Ig	protein_coding	protein_coding	-0.85337	-1.80672	0.00137971	0.0503213	Not regulated	4.53	8.51	9.13	8.54	6.72	6.97	8.39
Cdk13	<a href='https://www.ncbi.nlm.nih.gov/gene/?term=306998' target="_blank"> 306998 </a>	cyclin-dependent kinase 13	protein_coding	protein_coding	0.241448	1.18218	0.00140984	0.051012	Not regulated	62.56	71.63	66.89	63.82	57.54	51.33	59.12
Mbnl1	<a href='https://www.ncbi.nlm.nih.gov/gene/?term=282635' target="_blank"> 282635 </a>	muscleblind-like splicing regulator 1	protein_coding	protein_coding	0.304962	1.23539	0.00141013	0.051012	Not regulated	122.01	124.61	97.45	132.86	128.23	99.21	102.57
Wdr17	<a href='https://www.ncbi.nlm.nih.gov/gene/?term=364653' target="_blank"> 364653 </a>	WD repeat domain 17	protein_coding	protein_coding	0.199895	1.14861	0.00141081	0.051012	Not regulated	194.31	219.38	201.48	211.19	213.96	174.12	193.01
Fat4	<a href='https://www.ncbi.nlm.nih.gov/gene/?term=310341' target="_blank"> 310341 </a>	FAT atypical cadherin 4	protein_coding	protein_coding	-0.34886	-1.27355	0.00141737	0.0511025	Not regulated	6.36	6.71	4.86	5.93	5.99	7	8.43
Baiap2l1	<a href='https://www.ncbi.nlm.nih.gov/gene/?term=304282' target="_blank"> 304282 </a>	BAR/IMD domain containing adaptor protein 2 like 1	protein_coding	protein_coding	-0.693746	-1.61748	0.00145	0.0515966	Not regulated	5.17	7.25	6.27	4.89	4.49	9.83	8.58
Ccdc126	<a href='https://www.ncbi.nlm.nih.gov/gene/?term=500117' target="_blank"> 500117 </a>	coiled-coil domain containing 126	protein_coding	protein_coding	-0.231956	-1.17443	0.00144974	0.0515966	Not regulated	116.85	120.49	118.74	111.37	121.69	148.09	132.14
Rnf20	<a href='https://www.ncbi.nlm.nih.gov/gene/?term=313216' target="_blank"> 313216 </a>	ring finger protein 20	protein_coding	protein_coding	0.248906	1.18831	0.00145158	0.0515966	Not regulated	43.47	51.44	49.76	47.37	47.62	40.54	41.59
Stk25	<a href='https://www.ncbi.nlm.nih.gov/gene/?term=373542' target="_blank"> 373542 </a>	serine/threonine kinase 25	protein_coding	protein_coding	0.227519	1.17082	0.00144828	0.0515966	Not regulated	131.65	150.97	147.26	136.12	132.11	121.79	119.31
Taf1b	<a href='https://www.ncbi.nlm.nih.gov/gene/?term=690450' target="_blank"> 690450 </a>	TATA-box binding protein associated factor, RNA polymerase I subunit B	protein_coding	protein_coding	0.536086	1.45003	0.0014501	0.0515966	Not regulated	41.26	29.12	42.63	24.26	28.82	11.58	23.35
Clcn3	<a href='https://www.ncbi.nlm.nih.gov/gene/?term=84360' target="_blank"> 84360 </a>	chloride voltage-gated channel 3	protein_coding	protein_coding	0.186121	1.1377	0.00146832	0.0518985	Not regulated	144.21	149.95	138.26	151.89	141.54	127.03	131.92
Pwwp3a	<a href='https://www.ncbi.nlm.nih.gov/gene/?term=362838' target="_blank"> 362838 </a>	PWWP domain containing 3A, DNA repair factor			0.295063	1.22694	0.00146464	0.0518985	Not regulated	46.35	46.61	47.2	47.25	42.29	38.41	37.65
Nexn	<a href='https://www.ncbi.nlm.nih.gov/gene/?term=246172' target="_blank"> 246172 </a>	nexilin (F actin binding protein)	protein_coding	protein_coding	-0.640799	-1.55919	0.00148566	0.0523642	Not regulated	5.96	4.93	4.6	6.82	4.48	8.24	8.38
Itprid2	<a href='https://www.ncbi.nlm.nih.gov/gene/?term=311146' target="_blank"> 311146 </a>	ITPR interacting domain containing 2			-0.268221	-1.20432	0.00149589	0.0525239	Not regulated	22.85	23.42	20.62	21.86	21.7	26.9	26.95
Tmtc3	<a href='https://www.ncbi.nlm.nih.gov/gene/?term=314785' target="_blank"> 314785 </a>	transmembrane O-mannosyltransferase targeting cadherins 3	protein_coding	protein_coding	-0.275216	-1.21018	0.00149854	0.0525239	Not regulated	16.37	16.85	17.69	18.05	17.94	21.17	21.44
Baz2b	<a href='https://www.ncbi.nlm.nih.gov/gene/?term=317627' target="_blank"> 317627 </a>	bromodomain adjacent to zinc finger domain, 2B	protein_coding	protein_coding	-0.252112	-1.19095	0.00152577	0.0531821	Not regulated	43.67	50.16	39.7	42.1	40.97	50.21	54.64
Zswim5	<a href='https://www.ncbi.nlm.nih.gov/gene/?term=313524' target="_blank"> 313524 </a>	zinc finger, SWIM-type containing 5	protein_coding	protein_coding	-0.259358	-1.19695	0.00152185	0.0531821	Not regulated	13.12	13.5	13.39	12.59	13.49	15.48	16.58
Eml2	<a href='https://www.ncbi.nlm.nih.gov/gene/?term=192360' target="_blank"> 192360 </a>	EMAP like 2	protein_coding	protein_coding	-0.311767	-1.24123	0.00154795	0.0538062	Not regulated	42.28	42.14	48.99	45.03	36.66	54.69	53.89
Plpbp	<a href='https://www.ncbi.nlm.nih.gov/gene/?term=306544' target="_blank"> 306544 </a>	pyridoxal phosphate binding protein			-0.321265	-1.24943	0.00156895	0.0543858	Not regulated	33.88	36.63	38.79	34.58	34.81	44.64	46.09
Fam222a	<a href='https://www.ncbi.nlm.nih.gov/gene/?term=498193' target="_blank"> 498193 </a>	family with sequence similarity 222, member A	protein_coding	protein_coding	-0.28625	-1.21947	0.00157533	0.0544569	Not regulated	60.26	76.43	73.61	59.58	63.98	79.39	84.24
Pitpnb	<a href='https://www.ncbi.nlm.nih.gov/gene/?term=114561' target="_blank"> 114561 </a>	phosphatidylinositol transfer protein, beta	protein_coding	protein_coding	0.230889	1.17356	0.00161366	0.0556292	Not regulated	91.55	99.81	102.77	97.92	95	82.62	84.25
Gkap1	<a href='https://www.ncbi.nlm.nih.gov/gene/?term=361202' target="_blank"> 361202 </a>	G kinase anchoring protein 1	protein_coding	protein_coding	0.268198	1.2043	0.00163581	0.0562387	Not regulated	85.85	95.28	94.7	91.81	90.92	76.91	76.68
Dgkd	<a href='https://www.ncbi.nlm.nih.gov/gene/?term=368088' target="_blank"> 368088 </a>	diacylglycerol kinase, delta	protein_coding	protein_coding	0.202823	1.15095	0.00166072	0.0569397	Not regulated	56.68	59.17	61.23	60.79	60.18	52.23	53.1
Cabp4	<a href='https://www.ncbi.nlm.nih.gov/gene/?term=365394' target="_blank"> 365394 </a>	calcium binding protein 4	protein_coding	protein_coding	0.212459	1.15866	0.00167154	0.0571286	Not regulated	743.17	898.42	813.9	784.53	721.69	696.05	683.26
Terf2	<a href='https://www.ncbi.nlm.nih.gov/gene/?term=361403' target="_blank"> 361403 </a>	telomeric repeat binding factor 2	protein_coding	protein_coding	0.38756	1.30818	0.00167531	0.0571286	Not regulated	26.44	30.92	31.22	26.67	29.73	20.91	24.65
Trim8	<a href='https://www.ncbi.nlm.nih.gov/gene/?term=688785' target="_blank"> 688785 </a>	tripartite motif-containing 8	protein_coding	protein_coding	-0.246648	-1.18645	0.00168522	0.0573113	Not regulated	58.4	67.37	68.78	60.8	56.88	75.82	74.12
Shank1	<a href='https://www.ncbi.nlm.nih.gov/gene/?term=78957' target="_blank"> 78957 </a>	SH3 and multiple ankyrin repeat domains 1	protein_coding	protein_coding	-0.25559	-1.19382	0.00170084	0.0576864	Not regulated	35.4	42.67	35.27	36.88	36.59	41.36	47.64
Jag2	<a href='https://www.ncbi.nlm.nih.gov/gene/?term=29147' target="_blank"> 29147 </a>	jagged canonical Notch ligand 2	protein_coding	protein_coding	-0.28567	-1.21898	0.00170729	0.0577497	Not regulated	17.44	17.11	18.03	17.19	18.22	20.97	22.52
Kif3b	<a href='https://www.ncbi.nlm.nih.gov/gene/?term=296284' target="_blank"> 296284 </a>	kinesin family member 3B	protein_coding	protein_coding	-0.185731	-1.13739	0.00173012	0.0583649	Not regulated	85.16	91.33	85.7	82.93	86.04	95.39	103.36
Ankrd33b	<a href='https://www.ncbi.nlm.nih.gov/gene/?term=310200' target="_blank"> 310200 </a>	ankyrin repeat domain 33B	protein_coding	protein_coding	0.280307	1.21445	0.00180741	0.0605337	Not regulated	154.49	182.91	165.04	143.59	137.9	120.93	139.65
Ccpg1os	<a href='https://www.ncbi.nlm.nih.gov/gene/?term=691849' target="_blank"> 691849 </a>	cell cycle progression 1, opposite strand			0.627839	1.54525	0.00182327	0.0605337	Not regulated	44.29	32.76	36.53	35.13	37.15	21.74	26.19
Dot1l	<a href='https://www.ncbi.nlm.nih.gov/gene/?term=362831' target="_blank"> 362831 </a>	DOT1 like histone lysine methyltransferase	protein_coding	protein_coding	-0.245617	-1.1856	0.0018194	0.0605337	Not regulated	30.31	34.03	30.78	30.05	33.74	35.5	40.9
Nlgn3	<a href='https://www.ncbi.nlm.nih.gov/gene/?term=171297' target="_blank"> 171297 </a>	neuroligin 3	protein_coding	protein_coding	-0.26182	-1.19899	0.00181384	0.0605337	Not regulated	37.39	36.88	37.49	38.56	37.71	44.5	46.53
Sema3c	<a href='https://www.ncbi.nlm.nih.gov/gene/?term=296787' target="_blank"> 296787 </a>	semaphorin 3C	protein_coding	protein_coding	0.873672	1.83232	0.00181107	0.0605337	Not regulated	3.75	2.48	3.43	4.43	2.13	1.78	1.8
Ssx2ip	<a href='https://www.ncbi.nlm.nih.gov/gene/?term=308023' target="_blank"> 308023 </a>	SSX family member 2 interacting protein	protein_coding	protein_coding	-0.238188	-1.17951	0.00180412	0.0605337	Not regulated	122.61	126.8	105.35	112.98	112.72	133.47	142.16
Col9a2	<a href='https://www.ncbi.nlm.nih.gov/gene/?term=362584' target="_blank"> 362584 </a>	collagen type IX alpha 2 chain	protein_coding	protein_coding	-0.560898	-1.47519	0.00186373	0.0614741	Not regulated	7.51	8.83	11.83	7.48	7.5	13.21	12.73
Kif13b	<a href='https://www.ncbi.nlm.nih.gov/gene/?term=305967' target="_blank"> 305967 </a>	kinesin family member 13B	protein_coding	protein_coding	-0.313071	-1.24235	0.00186626	0.0614741	Not regulated	5.36	7.09	5.89	6.22	6.83	7.81	8.04
Phf7	<a href='https://www.ncbi.nlm.nih.gov/gene/?term=364510' target="_blank"> 364510 </a>	PHD finger protein 7	protein_coding	protein_coding	-0.496852	-1.41113	0.00186157	0.0614741	Not regulated	14.56	15.31	13.81	13.83	14.98	22.73	20.71
Lrrc49	<a href='https://www.ncbi.nlm.nih.gov/gene/?term=300763' target="_blank"> 300763 </a>	leucine rich repeat containing 49	protein_coding	protein_coding	0.243438	1.18381	0.00187696	0.0615015	Not regulated	77.66	84.55	71.57	80.13	78.71	65.69	68.59
Lrrc8b	<a href='https://www.ncbi.nlm.nih.gov/gene/?term=305135' target="_blank"> 305135 </a>	leucine rich repeat containing 8 VRAC subunit B	protein_coding	protein_coding	-0.228089	-1.17128	0.00188175	0.0615015	Not regulated	80	82.09	73.12	74.48	79.85	91.39	93.44
Nbl1	<a href='https://www.ncbi.nlm.nih.gov/gene/?term=50594' target="_blank"> 50594 </a>	NBL1, DAN family BMP antagonist	protein_coding	protein_coding	-0.419187	-1.33717	0.00187707	0.0615015	Not regulated	26.93	22.94	29.67	26.09	22.68	31.61	37.38
LOC100363452	<a href='https://www.ncbi.nlm.nih.gov/gene/?term=100363452' target="_blank"> 100363452 </a>	ribosomal protein S8-like	protein_coding	protein_coding	-2.47424	-5.55673	0.00189282	0.0616606	Not regulated	16.8	15.94	22.64	13.03	10.01	156.39	18.38
Nars1	<a href='https://www.ncbi.nlm.nih.gov/gene/?term=291556' target="_blank"> 291556 </a>	asparaginyl-tRNA synthetase 1			0.237686	1.1791	0.00189642	0.0616606	Not regulated	175.8	208.2	199.22	177.56	169.34	151.59	169.36
Adamts3	<a href='https://www.ncbi.nlm.nih.gov/gene/?term=305253' target="_blank"> 305253 </a>	ADAM metallopeptidase with thrombospondin type 1, motif 3	protein_coding	protein_coding	-0.320938	-1.24914	0.00190597	0.0618115	Not regulated	21.46	22.05	20.11	17.35	19.31	23.36	27.33
Tbc1d12	<a href='https://www.ncbi.nlm.nih.gov/gene/?term=103689984' target="_blank"> 103689984 </a>	TBC1 domain family, member 12			0.334728	1.26114	0.0019553	0.0632482	Not regulated	20.03	20.46	18.76	19.08	20.43	16.91	14.95
Poc1b	<a href='https://www.ncbi.nlm.nih.gov/gene/?term=100362836' target="_blank"> 100362836 </a>	POC1 centriolar protein B	protein_coding	protein_coding	0.427214	1.34463	0.00198193	0.0639453	Not regulated	16.93	19.39	18.01	15.56	14.53	11.68	12.36
Sp1	<a href='https://www.ncbi.nlm.nih.gov/gene/?term=24790' target="_blank"> 24790 </a>	Sp1 transcription factor	protein_coding	protein_coding	-0.258649	-1.19636	0.00198766	0.0639661	Not regulated	28.83	28.55	24.93	23.92	27.88	31.52	33.57
Chka	<a href='https://www.ncbi.nlm.nih.gov/gene/?term=29194' target="_blank"> 29194 </a>	choline kinase alpha	protein_coding	protein_coding	-0.45916	-1.37474	0.00201095	0.0645506	Not regulated	11.75	11.32	11.4	10.94	9.3	14.61	15.46
Ahr	<a href='https://www.ncbi.nlm.nih.gov/gene/?term=25690' target="_blank"> 25690 </a>	aryl hydrocarbon receptor	protein_coding	protein_coding	-0.313512	-1.24273	0.00202194	0.064738	Not regulated	26.13	22.26	19.88	24.72	24.17	29.45	29.65
Sh3bp2	<a href='https://www.ncbi.nlm.nih.gov/gene/?term=305450' target="_blank"> 305450 </a>	SH3-domain binding protein 2	protein_coding	protein_coding	-0.534937	-1.44888	0.00210798	0.0673215	Not regulated	7.83	6.72	9.46	8.19	6.31	10.59	11.65
Tpbg	<a href='https://www.ncbi.nlm.nih.gov/gene/?term=83684' target="_blank"> 83684 </a>	trophoblast glycoprotein	protein_coding	protein_coding	-0.55463	-1.46879	0.00214978	0.0684827	Not regulated	11.33	13.62	6.99	8.15	10.86	15.44	15.22
Arih2	<a href='https://www.ncbi.nlm.nih.gov/gene/?term=316005' target="_blank"> 316005 </a>	ariadne RBR E3 ubiquitin protein ligase 2	protein_coding	protein_coding	0.244387	1.18459	0.00216744	0.068871	Not regulated	59.9	65.98	64.63	64.53	53.68	52.71	52.81
LOC317456	<a href='https://www.ncbi.nlm.nih.gov/gene/?term=317456' target="_blank"> 317456 </a>	hypothetical LOC317456	protein_coding	protein_coding	1.23472	2.35335	0.00220832	0.0699931	Not regulated	7.17	12.14	9.74	8.17	8.84	3.94	3.94
AY172581.9	<a href='https://www.ncbi.nlm.nih.gov/gene/?term=NA' target="_blank"> NA </a>		Mt_rRNA	Mt_rRNA	0.185459	1.13718	0.00223482	0.0704779	Not regulated	1471.06	1374.23	1455.17	1387.89	1384.27	1298.61	1204.93
Ulk1	<a href='https://www.ncbi.nlm.nih.gov/gene/?term=360827' target="_blank"> 360827 </a>	unc-51 like autophagy activating kinase 1	protein_coding	protein_coding	-0.220102	-1.16482	0.00223089	0.0704779	Not regulated	37.02	40.11	39.76	36.73	38.27	45.27	45.42
Hmgxb3	<a href='https://www.ncbi.nlm.nih.gov/gene/?term=361335' target="_blank"> 361335 </a>	HMG-box containing 3	protein_coding	protein_coding	-0.239513	-1.18059	0.00226657	0.0713007	Not regulated	24.47	27.02	26.61	26.4	25.41	30.57	31.58
Cul4a	<a href='https://www.ncbi.nlm.nih.gov/gene/?term=361181' target="_blank"> 361181 </a>	cullin 4A	protein_coding	protein_coding	0.193188	1.14329	0.00228295	0.0715257	Not regulated	92.62	97.34	96.09	95.78	89.59	82.54	84.27
Hspa1b	<a href='https://www.ncbi.nlm.nih.gov/gene/?term=108348108' target="_blank"> 108348108 </a>	heat shock protein family A (Hsp70) member 1B	protein_coding	protein_coding	-0.245332	-1.18537	0.00229078	0.0715257	Not regulated	285.56	244.18	274.55	300.46	248.31	322.29	327.32
Sned1	<a href='https://www.ncbi.nlm.nih.gov/gene/?term=316638' target="_blank"> 316638 </a>	sushi, nidogen and EGF-like domains 1	protein_coding	protein_coding	-0.507111	-1.4212	0.00228816	0.0715257	Not regulated	7.12	5.19	7.1	6.41	4.78	7.4	10.13
Slc25a36	<a href='https://www.ncbi.nlm.nih.gov/gene/?term=501039' target="_blank"> 501039 </a>	solute carrier family 25 member 36			-0.310559	-1.24019	0.0023004	0.0716483	Not regulated	34.84	39.47	35.1	35.25	40.12	41.3	51.55
Mtcl1	<a href='https://www.ncbi.nlm.nih.gov/gene/?term=316764' target="_blank"> 316764 </a>	microtubule crosslinking factor 1	protein_coding	protein_coding	-0.249891	-1.18912	0.00231731	0.0719968	Not regulated	48.24	54.81	47.33	51.21	55.62	55.83	68.1
Spata7	<a href='https://www.ncbi.nlm.nih.gov/gene/?term=192225' target="_blank"> 192225 </a>	spermatogenesis associated 7	protein_coding	protein_coding	0.351143	1.27557	0.00232928	0.0721903	Not regulated	36.87	42.69	49.38	40.39	41.2	32.78	36.4
Tnrc18	<a href='https://www.ncbi.nlm.nih.gov/gene/?term=304302' target="_blank"> 304302 </a>	trinucleotide repeat containing 18	protein_coding	protein_coding	-0.240806	-1.18165	0.00235635	0.0728501	Not regulated	18.06	20.38	17.85	18.49	18.97	20.69	24.25
LOC102553715	<a href='https://www.ncbi.nlm.nih.gov/gene/?term=NA' target="_blank"> NA </a>				-0.91711	-1.88833	0.00241277	0.0744114	Not regulated	6.91	3.66	11.35	8.22	4.68	11.63	14.68
Bahcc1	<a href='https://www.ncbi.nlm.nih.gov/gene/?term=360674' target="_blank"> 360674 </a>	BAH domain and coiled-coil containing 1	protein_coding	protein_coding	-0.27061	-1.20632	0.00242338	0.0745559	Not regulated	9.42	11.34	10.31	10.62	9.37	12.21	12.76
Ddx46	<a href='https://www.ncbi.nlm.nih.gov/gene/?term=245957' target="_blank"> 245957 </a>	DEAD-box helicase 46	protein_coding	protein_coding	0.318439	1.24698	0.00243168	0.0746289	Not regulated	58.5	67.27	59.96	63.04	63.84	41.06	60.33
Cand2	<a href='https://www.ncbi.nlm.nih.gov/gene/?term=192226' target="_blank"> 192226 </a>	cullin-associated and neddylation-dissociated 2 (putative)	protein_coding	protein_coding	-0.496548	-1.41083	0.00244704	0.0747356	Not regulated	4.6	4.77	4.81	5.25	5.49	7.34	6.97
Rhobtb2	<a href='https://www.ncbi.nlm.nih.gov/gene/?term=306004' target="_blank"> 306004 </a>	Rho-related BTB domain containing 2	protein_coding	protein_coding	-0.25766	-1.19554	0.00244256	0.0747356	Not regulated	54.94	61.08	59.93	51.89	49.73	64.69	70.15
Baz1a	<a href='https://www.ncbi.nlm.nih.gov/gene/?term=314126' target="_blank"> 314126 </a>	bromodomain adjacent to zinc finger domain, 1A	protein_coding	protein_coding	0.579928	1.49477	0.00246031	0.0747781	Not regulated	5.87	4.89	3.65	5.14	4.28	3.32	3.17
Zdhhc2	<a href='https://www.ncbi.nlm.nih.gov/gene/?term=246326' target="_blank"> 246326 </a>	zinc finger DHHC-type palmitoyltransferase 2	protein_coding	protein_coding	0.258796	1.19648	0.00245728	0.0747781	Not regulated	139.21	124.78	119.25	139.99	135.55	117.23	102.46
Zfp518a	<a href='https://www.ncbi.nlm.nih.gov/gene/?term=309478' target="_blank"> 309478 </a>	zinc finger protein 518A	protein_coding	protein_coding	0.321592	1.24971	0.00247177	0.0749451	Not regulated	18.78	20.55	15.41	17.53	17.06	12.99	15.84
Asb7	<a href='https://www.ncbi.nlm.nih.gov/gene/?term=365277' target="_blank"> 365277 </a>	ankyrin repeat and SOCS box-containing 7	protein_coding	protein_coding	0.405377	1.32444	0.00248921	0.0752048	Not regulated	17.18	16.07	17.74	19.15	19.2	13.52	14.1
Iffo1	<a href='https://www.ncbi.nlm.nih.gov/gene/?term=362437' target="_blank"> 362437 </a>	intermediate filament family orphan 1	protein_coding	protein_coding	-0.238487	-1.17975	0.00249228	0.0752048	Not regulated	64.55	68.55	61.7	57	64.07	74.3	76.79
Pcf11	<a href='https://www.ncbi.nlm.nih.gov/gene/?term=361605' target="_blank"> 361605 </a>	PCF11 cleavage and polyadenylation factor subunit	protein_coding	protein_coding	0.257009	1.195	0.00250717	0.0754729	Not regulated	30.1	31.88	27.79	29.57	26.24	23.45	25.33
Jun	<a href='https://www.ncbi.nlm.nih.gov/gene/?term=24516' target="_blank"> 24516 </a>	Jun proto-oncogene, AP-1 transcription factor subunit	protein_coding	protein_coding	1.38732	2.61593	0.00251993	0.0756762	Not regulated	58.82	161.02	130.52	89.23	61.63	40.49	36.61
Chi3l1	<a href='https://www.ncbi.nlm.nih.gov/gene/?term=89824' target="_blank"> 89824 </a>	chitinase 3 like 1	protein_coding	protein_coding	-0.591244	-1.50655	0.00256031	0.0767057	Not regulated	74.74	54.41	83.2	71.73	67.28	117.1	96.36
Akap17a	<a href='https://www.ncbi.nlm.nih.gov/gene/?term=288526' target="_blank"> 288526 </a>	A-kinase anchoring protein 17A	protein_coding	protein_coding	-0.282011	-1.21589	0.00256978	0.0768065	Not regulated	62.48	84.74	79.09	67.92	68.1	88.58	89.58
Sap30bp	<a href='https://www.ncbi.nlm.nih.gov/gene/?term=360662' target="_blank"> 360662 </a>	SAP30 binding protein	protein_coding	protein_coding	0.247866	1.18745	0.00257628	0.0768184	Not regulated	50.6	51.3	53.45	51.08	45.75	42.66	43.28
Camk1d	<a href='https://www.ncbi.nlm.nih.gov/gene/?term=307124' target="_blank"> 307124 </a>	calcium/calmodulin-dependent protein kinase ID	protein_coding	protein_coding	0.227438	1.17075	0.00258269	0.0768273	Not regulated	78.43	91	88.86	76.24	78.1	67.21	75.32
Chst2	<a href='https://www.ncbi.nlm.nih.gov/gene/?term=367145' target="_blank"> 367145 </a>	carbohydrate sulfotransferase 2	protein_coding	protein_coding	0.189245	1.14017	0.00259699	0.0770705	Not regulated	82.92	90.91	87.86	79.48	78.31	75.23	74.87
Cacng7	<a href='https://www.ncbi.nlm.nih.gov/gene/?term=140728' target="_blank"> 140728 </a>	calcium voltage-gated channel auxiliary subunit gamma 7	protein_coding	protein_coding	-0.204647	-1.1524	0.00264389	0.0781097	Not regulated	116.25	120.14	113.85	108.81	108.31	130.03	134.39
Mettl14	<a href='https://www.ncbi.nlm.nih.gov/gene/?term=295428' target="_blank"> 295428 </a>	methyltransferase like 14	protein_coding	protein_coding	0.308342	1.23828	0.00264442	0.0781097	Not regulated	43.91	54.48	55.33	47.63	45.01	37.97	42.89
Tspan5	<a href='https://www.ncbi.nlm.nih.gov/gene/?term=362048' target="_blank"> 362048 </a>	tetraspanin 5	protein_coding	protein_coding	0.221745	1.16614	0.00265327	0.0781875	Not regulated	79.56	77.84	74.79	74.71	71.16	65.4	65.86
Ppef2	<a href='https://www.ncbi.nlm.nih.gov/gene/?term=305246' target="_blank"> 305246 </a>	protein phosphatase with EF-hand domain 2	protein_coding	protein_coding	0.240499	1.1814	0.00268351	0.0788941	Not regulated	188.25	253.52	219.03	202.59	208.45	179.7	187.34
Stim2	<a href='https://www.ncbi.nlm.nih.gov/gene/?term=117087' target="_blank"> 117087 </a>	stromal interaction molecule 2	protein_coding	protein_coding	0.258327	1.19609	0.00284521	0.0834528	Not regulated	37.13	38.85	37.96	39.77	39.15	32.84	32.44
Mfge8	<a href='https://www.ncbi.nlm.nih.gov/gene/?term=25277' target="_blank"> 25277 </a>	milk fat globule EGF and factor V/VIII domain containing	protein_coding	protein_coding	-0.226209	-1.16976	0.00287052	0.0834632	Not regulated	279.27	239.98	262.26	280.67	278.25	308.16	326.59
Prmt7	<a href='https://www.ncbi.nlm.nih.gov/gene/?term=361402' target="_blank"> 361402 </a>	protein arginine methyltransferase 7	protein_coding	protein_coding	0.323528	1.25139	0.00285651	0.0834632	Not regulated	21.9	27.35	28.27	26.95	25.42	20.88	21
Zfp692	<a href='https://www.ncbi.nlm.nih.gov/gene/?term=303164' target="_blank"> 303164 </a>	zinc finger protein 692	protein_coding	protein_coding	-0.348083	-1.27287	0.00287209	0.0834632	Not regulated	28.82	31.6	30.86	26.62	30.1	40.15	36.13
Zfp955a	<a href='https://www.ncbi.nlm.nih.gov/gene/?term=314600' target="_blank"> 314600 </a>	zinc finger protein 955A	protein_coding	protein_coding	0.404399	1.32354	0.00286566	0.0834632	Not regulated	14.22	15.9	15.39	14.19	13.52	11.52	10.95
Zfp579	<a href='https://www.ncbi.nlm.nih.gov/gene/?term=308339' target="_blank"> 308339 </a>	zinc finger protein 579	protein_coding	protein_coding	-0.437455	-1.35421	0.00289743	0.0840056	Not regulated	10.6	14.62	10.73	13.07	10.12	15.8	16.69
Map7d1	<a href='https://www.ncbi.nlm.nih.gov/gene/?term=681287' target="_blank"> 681287 </a>	MAP7 domain containing 1	protein_coding	protein_coding	-0.191476	-1.14193	0.00290837	0.0841289	Not regulated	88.58	95	94.67	95.76	88.39	105.27	108.67
Pramef8	<a href='https://www.ncbi.nlm.nih.gov/gene/?term=502994' target="_blank"> 502994 </a>	PRAME family member 8	protein_coding	protein_coding	-0.360595	-1.28395	0.00292821	0.0845083	Not regulated	17.14	16.26	18.15	14.62	15.32	20.91	21.36
B4galnt3	<a href='https://www.ncbi.nlm.nih.gov/gene/?term=500306' target="_blank"> 500306 </a>	beta-1,4-N-acetyl-galactosaminyl transferase 3	protein_coding	protein_coding	-1.47237	-2.77477	0.00295168	0.0845348	Not regulated	0.24	0.34	0.3	0.54	0.06	0.76	0.89
Tbc1d8	<a href='https://www.ncbi.nlm.nih.gov/gene/?term=680133' target="_blank"> 680133 </a>	TBC1 domain family, member 8	protein_coding	protein_coding	0.215927	1.16145	0.00294697	0.0845348	Not regulated	49.25	54.89	51.76	53.15	49.71	44.81	45.43
Tmem170b	<a href='https://www.ncbi.nlm.nih.gov/gene/?term=361230' target="_blank"> 361230 </a>	transmembrane protein 170B	protein_coding	protein_coding	-0.2255	-1.16918	0.002956	0.0845348	Not regulated	46.76	48.12	42.14	43.62	46.13	53.87	57
Xrn2	<a href='https://www.ncbi.nlm.nih.gov/gene/?term=362229' target="_blank"> 362229 </a>	5'-3' exoribonuclease 2	protein_coding	protein_coding	0.236615	1.17823	0.00295051	0.0845348	Not regulated	60.38	67.56	61.17	56.04	61.83	50.14	55.44
Nfil3	<a href='https://www.ncbi.nlm.nih.gov/gene/?term=114519' target="_blank"> 114519 </a>	nuclear factor, interleukin 3 regulated	protein_coding	protein_coding	0.474343	1.38929	0.00298074	0.0850491	Not regulated	18.61	27.68	27.76	22.51	20.01	14.26	17.87
Pcnx3	<a href='https://www.ncbi.nlm.nih.gov/gene/?term=309167' target="_blank"> 309167 </a>	pecanex 3			-0.225399	-1.1691	0.00299638	0.0851093	Not regulated	24.39	27.54	24.91	25.97	25.7	28.06	32.85
Rbm34	<a href='https://www.ncbi.nlm.nih.gov/gene/?term=307956' target="_blank"> 307956 </a>	RNA binding motif protein 34	protein_coding	protein_coding	0.265608	1.20214	0.00299304	0.0851093	Not regulated	40.03	42.75	38.81	41.24	41.38	35	33.91
Dgcr8	<a href='https://www.ncbi.nlm.nih.gov/gene/?term=287954' target="_blank"> 287954 </a>	DGCR8 microprocessor complex subunit	protein_coding	protein_coding	0.242821	1.1833	0.00301354	0.085404	Not regulated	30.09	33.79	31.85	32.2	30.73	27.48	26.9
Rgr	<a href='https://www.ncbi.nlm.nih.gov/gene/?term=306307' target="_blank"> 306307 </a>	retinal G protein coupled receptor	protein_coding	protein_coding	1.08305	2.11851	0.0030519	0.0861871	Not regulated	25.1	26.18	34.28	48.31	21.26	13.55	16.03
Zbtb43	<a href='https://www.ncbi.nlm.nih.gov/gene/?term=311872' target="_blank"> 311872 </a>	zinc finger and BTB domain containing 43	protein_coding	protein_coding	-0.316095	-1.24496	0.00305487	0.0861871	Not regulated	16.44	14.82	15.93	13.26	13.18	17.63	20.14
Klf9	<a href='https://www.ncbi.nlm.nih.gov/gene/?term=117560' target="_blank"> 117560 </a>	Kruppel-like factor 9	protein_coding	protein_coding	0.312106	1.24152	0.00308352	0.0868008	Not regulated	136.39	134.19	149.49	99.51	117.59	102.53	105
Adamts15	<a href='https://www.ncbi.nlm.nih.gov/gene/?term=300474' target="_blank"> 300474 </a>	ADAM metallopeptidase with thrombospondin type 1 motif, 15	protein_coding	protein_coding	-0.471323	-1.38638	0.00310176	0.0871192	Not regulated	3.72	3.62	3.74	3.65	3.95	4.77	5.69
Ppard	<a href='https://www.ncbi.nlm.nih.gov/gene/?term=25682' target="_blank"> 25682 </a>	peroxisome proliferator-activated receptor delta	protein_coding	protein_coding	0.236112	1.17781	0.00311092	0.0871731	Not regulated	48.27	53.56	48.33	51.02	47.75	43.29	42.39
Sppl2b	<a href='https://www.ncbi.nlm.nih.gov/gene/?term=362828' target="_blank"> 362828 </a>	signal peptide peptidase-like 2B	protein_coding	protein_coding	-0.27729	-1.21192	0.00311753	0.0871731	Not regulated	36.52	41.82	45.09	36.57	39.79	46.86	50.88
Tars1	<a href='https://www.ncbi.nlm.nih.gov/gene/?term=294810' target="_blank"> 294810 </a>	threonyl-tRNA synthetase 1			0.691687	1.61517	0.00313079	0.087244	Not regulated	90.9	137.76	128.24	109.73	98.78	54.87	86.37
Tpr	<a href='https://www.ncbi.nlm.nih.gov/gene/?term=304862' target="_blank"> 304862 </a>	translocated promoter region, nuclear basket protein	protein_coding	protein_coding	0.244263	1.18449	0.00313393	0.087244	Not regulated	53.36	66.74	52.05	56.46	59.4	46.44	52.23
Dph2	<a href='https://www.ncbi.nlm.nih.gov/gene/?term=298452' target="_blank"> 298452 </a>	diphthamide biosynthesis 2	protein_coding	protein_coding	-0.409337	-1.32808	0.00318249	0.0884002	Not regulated	16.18	18.19	16.33	18.47	17.13	20.22	26.02
LOC498154	<a href='https://www.ncbi.nlm.nih.gov/gene/?term=498154' target="_blank"> 498154 </a>	hypothetical protein LOC498154	protein_coding	protein_coding	0.649121	1.56821	0.00320117	0.0887232	Not regulated	13.34	10.92	15.38	12.84	12.19	7.5	9
Pola1	<a href='https://www.ncbi.nlm.nih.gov/gene/?term=85241' target="_blank"> 85241 </a>	DNA polymerase alpha 1, catalytic subunit	protein_coding	protein_coding	0.38845	1.30899	0.00324314	0.0896889	Not regulated	7.83	8.61	8.22	8.39	8.36	6.08	6.72
Arih1	<a href='https://www.ncbi.nlm.nih.gov/gene/?term=300756' target="_blank"> 300756 </a>	ariadne RBR E3 ubiquitin protein ligase 1	protein_coding	protein_coding	0.185515	1.13722	0.00338301	0.0933518	Not regulated	102.53	114.03	102.41	103.77	89.2	86.35	91.93
Kpna3	<a href='https://www.ncbi.nlm.nih.gov/gene/?term=361055' target="_blank"> 361055 </a>	karyopherin subunit alpha 3	protein_coding	protein_coding	0.225498	1.16918	0.00341627	0.0940634	Not regulated	63.18	60.42	55.66	55.52	55.3	48.9	51.82
Rusc2	<a href='https://www.ncbi.nlm.nih.gov/gene/?term=684259' target="_blank"> 684259 </a>	RUN and SH3 domain containing 2	protein_coding	protein_coding	-0.216892	-1.16223	0.00344597	0.0945338	Not regulated	42.59	45.63	38.89	43.14	43.96	47.51	52.77
Zfp142	<a href='https://www.ncbi.nlm.nih.gov/gene/?term=316524' target="_blank"> 316524 </a>	zinc finger protein 142	protein_coding	protein_coding	-0.252065	-1.19091	0.00344838	0.0945338	Not regulated	23.41	28.71	22.72	23.26	24.1	28.13	30.93
Ddx10	<a href='https://www.ncbi.nlm.nih.gov/gene/?term=300710' target="_blank"> 300710 </a>	DEAD-box helicase 10	protein_coding	protein_coding	0.329686	1.25674	0.00346247	0.0945511	Not regulated	20.11	19.18	20.56	18.53	18.95	15.57	15.76
Nop2	<a href='https://www.ncbi.nlm.nih.gov/gene/?term=314969' target="_blank"> 314969 </a>	NOP2 nucleolar protein	protein_coding	protein_coding	0.307982	1.23797	0.00346404	0.0945511	Not regulated	31.15	37.6	34.35	32.76	32.84	25.48	29.54
Vwa5b2	<a href='https://www.ncbi.nlm.nih.gov/gene/?term=303812' target="_blank"> 303812 </a>	von Willebrand factor A domain containing 5B2	protein_coding	protein_coding	-0.495884	-1.41018	0.00353137	0.0961801	Not regulated	4.79	5.78	6.03	4.69	4.68	6.21	8.56
Dgkz	<a href='https://www.ncbi.nlm.nih.gov/gene/?term=81821' target="_blank"> 81821 </a>	diacylglycerol kinase zeta	protein_coding	protein_coding	-0.219169	-1.16406	0.00355463	0.0963962	Not regulated	46.82	51.99	46.96	46.81	45.08	57.16	55.9
Epb41	<a href='https://www.ncbi.nlm.nih.gov/gene/?term=313052' target="_blank"> 313052 </a>	erythrocyte membrane protein band 4.1			0.219031	1.16395	0.00355262	0.0963962	Not regulated	316.99	408.66	361.94	338.64	320.04	293.76	311.9
Ssbp4	<a href='https://www.ncbi.nlm.nih.gov/gene/?term=364534' target="_blank"> 364534 </a>	single stranded DNA binding protein 4	protein_coding	protein_coding	-0.342115	-1.26761	0.00361209	0.0977438	Not regulated	41.15	50.72	59.39	49.43	45.83	64.89	60.43
Dennd4b	<a href='https://www.ncbi.nlm.nih.gov/gene/?term=361987' target="_blank"> 361987 </a>	DENN domain containing 4B	protein_coding	protein_coding	-0.239064	-1.18023	0.00363841	0.0982449	Not regulated	39.91	40.77	33.39	33.97	38.19	44.2	46.51
Cnot4	<a href='https://www.ncbi.nlm.nih.gov/gene/?term=312227' target="_blank"> 312227 </a>	CCR4-NOT transcription complex, subunit 4	protein_coding	protein_coding	0.295513	1.22732	0.00369247	0.099491	Not regulated	32.22	35.38	30.94	37.46	32.17	26	28.48
AABR07073181.1	<a href='https://www.ncbi.nlm.nih.gov/gene/?term=NA' target="_blank"> NA </a>				-0.602198	-1.51803	0.00375509	0.100962	Not regulated	1.06	1.64	1.06	1.29	1.42	1.49	2.49
Otud7b	<a href='https://www.ncbi.nlm.nih.gov/gene/?term=310677' target="_blank"> 310677 </a>	OTU deubiquitinase 7B	protein_coding	protein_coding	0.204397	1.1522	0.00382277	0.102259	Not regulated	86.89	102.76	90.32	92.57	85.76	82.32	78.87
Plec	<a href='https://www.ncbi.nlm.nih.gov/gene/?term=64204' target="_blank"> 64204 </a>	plectin	protein_coding	protein_coding	-0.292538	-1.22479	0.00382769	0.102259	Not regulated	6.84	8.33	6.73	6.74	7.27	7.95	9.89
Rasal2	<a href='https://www.ncbi.nlm.nih.gov/gene/?term=304893' target="_blank"> 304893 </a>	RAS protein activator like 2	protein_coding	protein_coding	-0.255515	-1.19376	0.00381602	0.102259	Not regulated	16.86	22.45	19.61	18.36	18.31	22.32	25.72
Cdh13	<a href='https://www.ncbi.nlm.nih.gov/gene/?term=192248' target="_blank"> 192248 </a>	cadherin 13	protein_coding	protein_coding	-0.386465	-1.30719	0.00385291	0.102543	Not regulated	11.99	10.97	10.94	11.42	13.58	15	16.28
Wwp2	<a href='https://www.ncbi.nlm.nih.gov/gene/?term=291999' target="_blank"> 291999 </a>	WW domain containing E3 ubiquitin protein ligase 2	protein_coding	protein_coding	0.284096	1.21765	0.00385463	0.102543	Not regulated	29.29	29.14	34.99	29.71	26.71	24.45	25.32
Enox2	<a href='https://www.ncbi.nlm.nih.gov/gene/?term=302817' target="_blank"> 302817 </a>	ecto-NOX disulfide-thiol exchanger 2	protein_coding	protein_coding	1.03084	2.04321	0.0038987	0.103497	Not regulated	3.61	3.01	3.53	2	1.91	1.03	1.5
Bcl2l10	<a href='https://www.ncbi.nlm.nih.gov/gene/?term=114552' target="_blank"> 114552 </a>	BCL2 like 10	protein_coding	protein_coding	-0.915187	-1.88581	0.00401523	0.105723	Not regulated	4.92	5.73	5.94	5.08	5.03	7.46	12.64
Cacnb1	<a href='https://www.ncbi.nlm.nih.gov/gene/?term=50688' target="_blank"> 50688 </a>	calcium voltage-gated channel auxiliary subunit beta 1	protein_coding	protein_coding	-0.371909	-1.29406	0.00400089	0.105723	Not regulated	12.91	14.44	11.83	11.15	13.27	16.24	17.13
LOC100360828	<a href='https://www.ncbi.nlm.nih.gov/gene/?term=100360828' target="_blank"> 100360828 </a>	cAMP-regulated phosphoprotein 19-like			-0.756189	-1.68902	0.00400643	0.105723	Not regulated	34.51	21.23	28.97	34.39	23.76	53.08	41.96
Tmco1	<a href='https://www.ncbi.nlm.nih.gov/gene/?term=289196' target="_blank"> 289196 </a>	transmembrane and coiled-coil domains 1	protein_coding	protein_coding	0.37883	1.30029	0.0040162	0.105723	Not regulated	67.46	63.7	69.52	60.87	76.09	53.95	51.43
Hmbs	<a href='https://www.ncbi.nlm.nih.gov/gene/?term=25709' target="_blank"> 25709 </a>	hydroxymethylbilane synthase	protein_coding	protein_coding	-0.511942	-1.42597	0.00407552	0.107061	Not regulated	13.88	12.06	10.71	13.28	12.82	17.32	18.92
Psd	<a href='https://www.ncbi.nlm.nih.gov/gene/?term=171381' target="_blank"> 171381 </a>	pleckstrin and Sec7 domain containing	protein_coding	protein_coding	-0.196876	-1.14621	0.0041066	0.107653	Not regulated	168.93	209.63	190.05	175.18	178.25	207.55	225.84
Cadm2	<a href='https://www.ncbi.nlm.nih.gov/gene/?term=360687' target="_blank"> 360687 </a>	cell adhesion molecule 2	protein_coding	protein_coding	-0.211981	-1.15828	0.0041261	0.107939	Not regulated	96.79	92.48	84.48	85.33	91	104.23	104.58
Abi1	<a href='https://www.ncbi.nlm.nih.gov/gene/?term=79249' target="_blank"> 79249 </a>	abl-interactor 1	protein_coding	protein_coding	0.234485	1.17649	0.0041426	0.108146	Not regulated	49.65	55.47	49.89	52.1	52.18	45.93	43.68
F5	<a href='https://www.ncbi.nlm.nih.gov/gene/?term=304929' target="_blank"> 304929 </a>	coagulation factor V	protein_coding	protein_coding	-0.896462	-1.8615	0.00417992	0.108647	Not regulated	5.6	5.31	5.36	3.79	3.02	6.75	10.65
Loxl1	<a href='https://www.ncbi.nlm.nih.gov/gene/?term=315714' target="_blank"> 315714 </a>	lysyl oxidase-like 1	protein_coding	protein_coding	-0.444208	-1.36057	0.00417347	0.108647	Not regulated	11.24	11.21	13.68	11.06	9.72	16.36	14.92
Szt2	<a href='https://www.ncbi.nlm.nih.gov/gene/?term=362573' target="_blank"> 362573 </a>	SZT2 subunit of KICSTOR complex	protein_coding	protein_coding	-0.285977	-1.21924	0.0041877	0.108647	Not regulated	15.88	20.37	15.7	16.4	17.75	18.83	23.5
Dld	<a href='https://www.ncbi.nlm.nih.gov/gene/?term=298942' target="_blank"> 298942 </a>	dihydrolipoamide dehydrogenase	protein_coding	protein_coding	0.21576	1.16132	0.00420915	0.108979	Not regulated	104.68	112.61	100.56	112.28	107.82	91.5	93.09
Xrcc1	<a href='https://www.ncbi.nlm.nih.gov/gene/?term=84495' target="_blank"> 84495 </a>	X-ray repair cross complementing 1	protein_coding	protein_coding	-0.307148	-1.23726	0.00423581	0.109444	Not regulated	28.35	31.23	29.63	27.9	28.99	38.27	34.98
Crebzf	<a href='https://www.ncbi.nlm.nih.gov/gene/?term=293112' target="_blank"> 293112 </a>	CREB/ATF bZIP transcription factor	protein_coding	protein_coding	-0.237182	-1.17869	0.00428451	0.110475	Not regulated	53.72	66.61	57.4	50.14	54.74	65.49	67.86
Sarm1	<a href='https://www.ncbi.nlm.nih.gov/gene/?term=287545' target="_blank"> 287545 </a>	sterile alpha and TIR motif containing 1	protein_coding	protein_coding	-0.251158	-1.19016	0.00431962	0.111153	Not regulated	24.05	24.66	23.5	23.69	23.7	28.44	29.37
Fryl	<a href='https://www.ncbi.nlm.nih.gov/gene/?term=364144' target="_blank"> 364144 </a>	FRY like transcription coactivator	protein_coding	protein_coding	-0.262467	-1.19953	0.00441259	0.113313	Not regulated	28.33	34.23	26.18	28.7	30.19	31.74	40.06
Piwil2	<a href='https://www.ncbi.nlm.nih.gov/gene/?term=306011' target="_blank"> 306011 </a>	piwi-like RNA-mediated gene silencing 2	protein_coding	protein_coding	-0.498256	-1.4125	0.00447537	0.114692	Not regulated	5.89	5.01	5.32	7.7	5.67	9.8	7.2
Slc29a1	<a href='https://www.ncbi.nlm.nih.gov/gene/?term=63997' target="_blank"> 63997 </a>	solute carrier family 29 member 1	protein_coding	protein_coding	-0.287177	-1.22025	0.00449991	0.114853	Not regulated	87.11	72.57	71.46	72.5	81.69	99.32	91.52
Tia1	<a href='https://www.ncbi.nlm.nih.gov/gene/?term=312510' target="_blank"> 312510 </a>	TIA1 cytotoxic granule-associated RNA binding protein	protein_coding	protein_coding	-0.301991	-1.23284	0.00449086	0.114853	Not regulated	60.27	64.9	61.7	65.43	55.28	71.28	71.18
Scaf8	<a href='https://www.ncbi.nlm.nih.gov/gene/?term=245926' target="_blank"> 245926 </a>	SR-related CTD-associated factor 8	protein_coding	protein_coding	0.194502	1.14433	0.00453963	0.115632	Not regulated	76.17	90.27	76.86	81.57	77.36	70.78	72.02
Cobl	<a href='https://www.ncbi.nlm.nih.gov/gene/?term=305497' target="_blank"> 305497 </a>	cordon-bleu WH2 repeat protein	protein_coding	protein_coding	-0.292296	-1.22459	0.00457711	0.116116	Not regulated	14.48	15.97	15.1	17.19	16.18	20.36	18.95
Dhrs3	<a href='https://www.ncbi.nlm.nih.gov/gene/?term=313689' target="_blank"> 313689 </a>	dehydrogenase/reductase 3	protein_coding	protein_coding	0.364385	1.28733	0.00457096	0.116116	Not regulated	26.34	25.15	21.7	27.41	24.23	18.45	20.74
Pdgfrb	<a href='https://www.ncbi.nlm.nih.gov/gene/?term=24629' target="_blank"> 24629 </a>	platelet derived growth factor receptor beta	protein_coding	protein_coding	-0.412332	-1.33084	0.00458646	0.11612	Not regulated	5.05	5.98	5.42	5.98	5.37	6.92	8.09
Lsg1	<a href='https://www.ncbi.nlm.nih.gov/gene/?term=288029' target="_blank"> 288029 </a>	large 60S subunit nuclear export GTPase 1	protein_coding	protein_coding	0.302151	1.23298	0.00463557	0.117127	Not regulated	34.68	39.08	34.96	33.15	33.21	27.27	29.93
Rnf145	<a href='https://www.ncbi.nlm.nih.gov/gene/?term=287212' target="_blank"> 287212 </a>	ring finger protein 145	protein_coding	protein_coding	0.202658	1.15082	0.00464736	0.11719	Not regulated	104.77	109.58	108.37	113.95	95.61	94.43	92.87
Mest	<a href='https://www.ncbi.nlm.nih.gov/gene/?term=58827' target="_blank"> 58827 </a>	mesoderm specific transcript	protein_coding	protein_coding	-0.338311	-1.26428	0.00471631	0.118691	Not regulated	41.78	31.05	37.86	40.43	41.04	53.32	45.15
Sirt2	<a href='https://www.ncbi.nlm.nih.gov/gene/?term=361532' target="_blank"> 361532 </a>	sirtuin 2	protein_coding	protein_coding	-0.19294	-1.14309	0.00477865	0.11978	Not regulated	170.42	177.9	196.13	197.78	187.64	214.61	202.26
Strn	<a href='https://www.ncbi.nlm.nih.gov/gene/?term=29149' target="_blank"> 29149 </a>	striatin	protein_coding	protein_coding	0.297223	1.22878	0.0047693	0.11978	Not regulated	28.98	31.57	26.35	26.49	28.11	24.08	22.71
Asic4	<a href='https://www.ncbi.nlm.nih.gov/gene/?term=63882' target="_blank"> 63882 </a>	acid sensing ion channel subunit family member 4	protein_coding	protein_coding	-0.227645	-1.17092	0.00480894	0.120061	Not regulated	57.48	65.87	63.74	57.33	55.78	71.42	70.83
Tenm2	<a href='https://www.ncbi.nlm.nih.gov/gene/?term=117242' target="_blank"> 117242 </a>	teneurin transmembrane protein 2	protein_coding	protein_coding	0.38672	1.30742	0.00480544	0.120061	Not regulated	10.68	14.08	9.9	11.73	8.62	7.54	9.45
Khdc4	<a href='https://www.ncbi.nlm.nih.gov/gene/?term=361980' target="_blank"> 361980 </a>	KH domain containing 4, pre-mRNA splicing factor			-0.210084	-1.15676	0.00484911	0.120824	Not regulated	55.84	56.95	56.53	55.34	53.96	63.32	67.1
Crbn	<a href='https://www.ncbi.nlm.nih.gov/gene/?term=297498' target="_blank"> 297498 </a>	cereblon	protein_coding	protein_coding	0.23399	1.17608	0.00486325	0.120937	Not regulated	77.55	87.62	88.97	80.08	74.67	72.54	68.19
Trmt6	<a href='https://www.ncbi.nlm.nih.gov/gene/?term=311441' target="_blank"> 311441 </a>	tRNA methyltransferase 6	protein_coding	protein_coding	0.483634	1.39826	0.00487422	0.120971	Not regulated	10.9	9.83	9.75	9.97	8.92	7.34	6.96
Eral1	<a href='https://www.ncbi.nlm.nih.gov/gene/?term=363646' target="_blank"> 363646 </a>	Era-like 12S mitochondrial rRNA chaperone 1	protein_coding	protein_coding	0.29846	1.22983	0.00491242	0.12144	Not regulated	34.76	34.16	35.32	37.26	33.45	29.61	27.41
Pik3cb	<a href='https://www.ncbi.nlm.nih.gov/gene/?term=85243' target="_blank"> 85243 </a>	phosphatidylinositol-4,5-bisphosphate 3-kinase, catalytic subunit beta	protein_coding	protein_coding	0.309634	1.23939	0.00491181	0.12144	Not regulated	14.25	14.92	14.4	13.7	14.33	12.42	11.93
Sytl2	<a href='https://www.ncbi.nlm.nih.gov/gene/?term=361604' target="_blank"> 361604 </a>	synaptotagmin-like 2	protein_coding	protein_coding	0.314988	1.244	0.00498217	0.122923	Not regulated	46.43	41.12	36.05	38.52	44.2	33.86	33.1
Ccdc66	<a href='https://www.ncbi.nlm.nih.gov/gene/?term=306238' target="_blank"> 306238 </a>	coiled-coil domain containing 66	protein_coding	protein_coding	0.282179	1.21603	0.00499278	0.122944	Not regulated	30.28	34.09	32.79	32.52	29.7	28.42	24.8
AABR07053516.1	<a href='https://www.ncbi.nlm.nih.gov/gene/?term=NA' target="_blank"> NA </a>				-0.361784	-1.28501	0.00502047	0.123144	Not regulated	19.03	19.88	16.51	18.05	19.24	27.36	27.88
Tecpr2	<a href='https://www.ncbi.nlm.nih.gov/gene/?term=314456' target="_blank"> 314456 </a>	tectonin beta-propeller repeat containing 2	protein_coding	protein_coding	0.214642	1.16042	0.00502016	0.123144	Not regulated	22.28	23.38	23.58	23.18	22.73	20.73	19.54
Cul1	<a href='https://www.ncbi.nlm.nih.gov/gene/?term=362356' target="_blank"> 362356 </a>	cullin 1	protein_coding	protein_coding	0.18236	1.13474	0.00508527	0.12449	Not regulated	120.56	125.36	127.46	123.6	124.07	102.4	113.09
AC126641.1	<a href='https://www.ncbi.nlm.nih.gov/gene/?term=NA' target="_blank"> NA </a>				0.165059	1.12121	0.00509809	0.124562	Not regulated	340.77	331.49	324.96	354.13	345.99	303.97	310.05
Ptprf	<a href='https://www.ncbi.nlm.nih.gov/gene/?term=360406' target="_blank"> 360406 </a>	protein tyrosine phosphatase, receptor type, F	protein_coding	protein_coding	-0.200877	-1.1494	0.00514345	0.125184	Not regulated	35.91	41.71	40.03	37.55	36.85	42.81	45.99
Zfp324	<a href='https://www.ncbi.nlm.nih.gov/gene/?term=365192' target="_blank"> 365192 </a>	zinc finger protein 324	protein_coding	protein_coding	-0.388387	-1.30893	0.00514	0.125184	Not regulated	11.51	12.37	13.51	11.56	11.5	16.66	15.37
Dennd4c	<a href='https://www.ncbi.nlm.nih.gov/gene/?term=313340' target="_blank"> 313340 </a>	DENN domain containing 4C	protein_coding	protein_coding	-0.289714	-1.2224	0.00516252	0.125405	Not regulated	9.87	10.09	9.59	9.63	9.38	11.12	12.91
Slc16a3	<a href='https://www.ncbi.nlm.nih.gov/gene/?term=80878' target="_blank"> 80878 </a>	solute carrier family 16 member 3	protein_coding	protein_coding	0.303142	1.23383	0.00520358	0.125917	Not regulated	33.58	33.04	37.69	32.47	33.71	28.13	28.05
Taf2	<a href='https://www.ncbi.nlm.nih.gov/gene/?term=170844' target="_blank"> 170844 </a>	TATA-box binding protein associated factor 2	protein_coding	protein_coding	0.252954	1.19164	0.00519444	0.125917	Not regulated	22.33	24.58	22.08	21.15	21.77	19.34	18.77
Naa35	<a href='https://www.ncbi.nlm.nih.gov/gene/?term=64472' target="_blank"> 64472 </a>	N(alpha)-acetyltransferase 35, NatC auxiliary subunit	protein_coding	protein_coding	0.234482	1.17648	0.00523296	0.126384	Not regulated	109.78	136.95	131.77	123.9	111.16	110.11	99.92
Cebpz	<a href='https://www.ncbi.nlm.nih.gov/gene/?term=362686' target="_blank"> 362686 </a>	CCAAT/enhancer binding protein zeta	protein_coding	protein_coding	0.251718	1.19062	0.00528409	0.126923	Not regulated	34.89	37.71	38.82	34.71	34.05	28.59	31.72
Dyrk1b	<a href='https://www.ncbi.nlm.nih.gov/gene/?term=308468' target="_blank"> 308468 </a>	dual specificity tyrosine phosphorylation regulated kinase 1B	protein_coding	protein_coding	-0.241495	-1.18222	0.00529317	0.126923	Not regulated	76.61	94.61	87.64	75.11	83.38	92.84	106.99
Hipk3	<a href='https://www.ncbi.nlm.nih.gov/gene/?term=83617' target="_blank"> 83617 </a>	homeodomain interacting protein kinase 3	protein_coding	protein_coding	-0.196207	-1.14568	0.00533595	0.126923	Not regulated	92.03	88.21	81.02	90.06	88.55	99.15	104.5
Kif2a	<a href='https://www.ncbi.nlm.nih.gov/gene/?term=84391' target="_blank"> 84391 </a>	kinesin family member 2A	protein_coding	protein_coding	0.190998	1.14155	0.0053276	0.126923	Not regulated	83.08	87.89	77.88	85.7	86.61	71.64	77.26
LOC102552166	<a href='https://www.ncbi.nlm.nih.gov/gene/?term=NA' target="_blank"> NA </a>		protein_coding	protein_coding	0.302663	1.23342	0.00531938	0.126923	Not regulated	15.76	20.27	14.65	17.33	18.03	14.42	13.93
Slc35b1	<a href='https://www.ncbi.nlm.nih.gov/gene/?term=287642' target="_blank"> 287642 </a>	solute carrier family 35, member B1	protein_coding	protein_coding	0.315541	1.24448	0.00528085	0.126923	Not regulated	46.1	47.2	44.64	44.01	43.8	36.55	37.52
Zfp691	<a href='https://www.ncbi.nlm.nih.gov/gene/?term=313548' target="_blank"> 313548 </a>	zinc finger protein 691	protein_coding	protein_coding	-0.72196	-1.64942	0.00533122	0.126923	Not regulated	6.03	6.75	4.05	9.03	7.74	9.67	12.78
Shroom3	<a href='https://www.ncbi.nlm.nih.gov/gene/?term=305230' target="_blank"> 305230 </a>	shroom family member 3	protein_coding	protein_coding	-0.193731	-1.14372	0.00536185	0.127059	Not regulated	41.62	50.21	45.38	46.8	44.72	51.36	54.46
Tnrc6a	<a href='https://www.ncbi.nlm.nih.gov/gene/?term=308971' target="_blank"> 308971 </a>	trinucleotide repeat containing adaptor 6A	protein_coding	protein_coding	-0.219915	-1.16467	0.00535431	0.127059	Not regulated	33.15	32.55	29.85	32.2	34.58	35.57	40.82
Adrb1	<a href='https://www.ncbi.nlm.nih.gov/gene/?term=24925' target="_blank"> 24925 </a>	adrenoceptor beta 1	protein_coding	protein_coding	0.286029	1.21928	0.00541713	0.127562	Not regulated	24.44	23.68	23.79	20.58	22.38	19.1	18.78
Hif3a	<a href='https://www.ncbi.nlm.nih.gov/gene/?term=64345' target="_blank"> 64345 </a>	hypoxia inducible factor 3 subunit alpha	protein_coding	protein_coding	1.50954	2.8472	0.00541194	0.127562	Not regulated	2.19	2.71	1.16	1.28	2.34	0.64	0.75
Rbm5	<a href='https://www.ncbi.nlm.nih.gov/gene/?term=300996' target="_blank"> 300996 </a>	RNA binding motif protein 5	protein_coding	protein_coding	-0.187872	-1.13908	0.00541882	0.127562	Not regulated	103.49	117.72	111.64	101.05	104.91	118.91	129.27
Zbtb5	<a href='https://www.ncbi.nlm.nih.gov/gene/?term=298084' target="_blank"> 298084 </a>	zinc finger and BTB domain containing 5	protein_coding	protein_coding	-0.257776	-1.19563	0.00542364	0.127562	Not regulated	17.1	18.08	17.25	15.63	17.72	20.88	21.27
Atg2b	<a href='https://www.ncbi.nlm.nih.gov/gene/?term=314415' target="_blank"> 314415 </a>	autophagy related 2B	protein_coding	protein_coding	0.245354	1.18538	0.0054547	0.128053	Not regulated	33.34	40.68	32.38	36.02	33.58	27.5	32.65
Bmpr1a	<a href='https://www.ncbi.nlm.nih.gov/gene/?term=81507' target="_blank"> 81507 </a>	bone morphogenetic protein receptor type 1A	protein_coding	protein_coding	0.21936	1.16422	0.0054669	0.128101	Not regulated	59.61	57.2	55.68	60.91	56.5	50.25	50.66
Cited2	<a href='https://www.ncbi.nlm.nih.gov/gene/?term=114490' target="_blank"> 114490 </a>	Cbp/p300-interacting transactivator, with Glu/Asp-rich carboxy-terminal domain, 2	protein_coding	protein_coding	0.194968	1.1447	0.00548158	0.128154	Not regulated	179.3	208.13	208.5	182.17	181.96	168.54	170.54
Map1s	<a href='https://www.ncbi.nlm.nih.gov/gene/?term=290640' target="_blank"> 290640 </a>	microtubule-associated protein 1S	protein_coding	protein_coding	-0.280236	-1.21439	0.00548953	0.128154	Not regulated	22.96	30.14	27.41	26.28	28.53	32.98	33.62
Mapk4	<a href='https://www.ncbi.nlm.nih.gov/gene/?term=54268' target="_blank"> 54268 </a>	mitogen-activated protein kinase 4	protein_coding	protein_coding	0.307332	1.23742	0.00552742	0.128799	Not regulated	14.67	13.52	14.28	15.93	15.51	12.9	11.37
Lsm14a	<a href='https://www.ncbi.nlm.nih.gov/gene/?term=361554' target="_blank"> 361554 </a>	LSM14A mRNA processing body assembly factor	protein_coding	protein_coding	0.165401	1.12148	0.00557686	0.129711	Not regulated	236.05	277.34	264.76	273.09	236.07	213.44	223.49
Fzd2	<a href='https://www.ncbi.nlm.nih.gov/gene/?term=64512' target="_blank"> 64512 </a>	frizzled class receptor 2	protein_coding	protein_coding	-2.23974	-4.72312	0.00559231	0.12983	Not regulated	1.43	6.88	2.05	1.31	1.2	9.58	14.8
Ankrd17	<a href='https://www.ncbi.nlm.nih.gov/gene/?term=289521' target="_blank"> 289521 </a>	ankyrin repeat domain 17	protein_coding	protein_coding	0.219528	1.16435	0.0056949	0.131534	Not regulated	47.86	51.64	43.15	51.6	50.17	38.47	46.07
Asph	<a href='https://www.ncbi.nlm.nih.gov/gene/?term=312981' target="_blank"> 312981 </a>	aspartate-beta-hydroxylase	protein_coding	protein_coding	-0.236816	-1.17839	0.00571995	0.131534	Not regulated	36.22	40.8	34.93	37.16	35.86	42.01	44.15
Mvd	<a href='https://www.ncbi.nlm.nih.gov/gene/?term=81726' target="_blank"> 81726 </a>	mevalonate diphosphate decarboxylase	protein_coding	protein_coding	-0.336255	-1.26247	0.00573888	0.131534	Not regulated	19.61	22.38	26.9	24.22	21.35	26.72	30.95
Per2	<a href='https://www.ncbi.nlm.nih.gov/gene/?term=63840' target="_blank"> 63840 </a>	period circadian regulator 2	protein_coding	protein_coding	-0.385842	-1.30662	0.00572717	0.131534	Not regulated	8.45	7.77	8.44	7.97	8.5	8.6	13.08
Ppargc1a	<a href='https://www.ncbi.nlm.nih.gov/gene/?term=83516' target="_blank"> 83516 </a>	PPARG coactivator 1 alpha	protein_coding	protein_coding	0.275877	1.21073	0.00569867	0.131534	Not regulated	45.7	52.86	43.05	46	47.41	36.95	42.54
Scaf11	<a href='https://www.ncbi.nlm.nih.gov/gene/?term=312030' target="_blank"> 312030 </a>	SR-related CTD-associated factor 11			0.226276	1.16981	0.00569942	0.131534	Not regulated	64.55	79.63	65.27	64.73	64.42	54.45	62.41
Supt5h	<a href='https://www.ncbi.nlm.nih.gov/gene/?term=308472' target="_blank"> 308472 </a>	SPT5 homolog, DSIF elongation factor subunit	protein_coding	protein_coding	0.169679	1.12481	0.00573013	0.131534	Not regulated	129.41	142.73	141.49	134.74	137.19	118.9	127.37
Lmln	<a href='https://www.ncbi.nlm.nih.gov/gene/?term=363795' target="_blank"> 363795 </a>	leishmanolysin like peptidase	protein_coding	protein_coding	0.27975	1.21398	0.00578367	0.13232	Not regulated	19.53	22.77	19.05	22.16	20.5	16.89	17.86
Top2b	<a href='https://www.ncbi.nlm.nih.gov/gene/?term=361100' target="_blank"> 361100 </a>	DNA topoisomerase II beta	processed_transcript	processed_transcript	0.15611	1.11428	0.00581044	0.132691	Not regulated	172.63	198.77	178.77	178.76	181.48	162.09	169.1
Hmgcr	<a href='https://www.ncbi.nlm.nih.gov/gene/?term=25675' target="_blank"> 25675 </a>	3-hydroxy-3-methylglutaryl-CoA reductase	protein_coding	protein_coding	-0.193943	-1.14389	0.00582969	0.132731	Not regulated	53.81	51.05	55.12	54.37	52.28	60.82	62.4
Mvb12b	<a href='https://www.ncbi.nlm.nih.gov/gene/?term=362118' target="_blank"> 362118 </a>	multivesicular body subunit 12B	protein_coding	protein_coding	-0.191231	-1.14174	0.0058333	0.132731	Not regulated	50.17	52.62	51.97	50.02	50.34	61.2	57.45
Obsl1	<a href='https://www.ncbi.nlm.nih.gov/gene/?term=363259' target="_blank"> 363259 </a>	obscurin like cytoskeletal adaptor 1	protein_coding	protein_coding	-0.389863	-1.31027	0.00595518	0.13525	Not regulated	6.13	6.31	5.83	5.89	6.33	7.94	8.46
Sema3f	<a href='https://www.ncbi.nlm.nih.gov/gene/?term=315996' target="_blank"> 315996 </a>	semaphorin 3F	protein_coding	protein_coding	-0.244892	-1.185	0.00596548	0.13525	Not regulated	31.14	30.77	31	28.59	32.22	35.96	37.72
Eprs	<a href='https://www.ncbi.nlm.nih.gov/gene/?term=289352' target="_blank"> 289352 </a>	glutamyl-prolyl-tRNA synthetase	protein_coding	protein_coding	0.26817	1.20428	0.0059909	0.135582	Not regulated	88.47	118.74	100.52	93.43	85.16	72.43	91.01
Huwe1	<a href='https://www.ncbi.nlm.nih.gov/gene/?term=501546' target="_blank"> 501546 </a>	HECT, UBA and WWE domain containing E3 ubiquitin protein ligase 1	protein_coding	protein_coding	-0.244913	-1.18502	0.00600432	0.135642	Not regulated	54.44	65.15	49.19	56.45	61.39	62.6	75.5
Mef2a	<a href='https://www.ncbi.nlm.nih.gov/gene/?term=309957' target="_blank"> 309957 </a>	myocyte enhancer factor 2a	protein_coding	protein_coding	0.215702	1.16127	0.00603316	0.136049	Not regulated	57.33	57.54	54.08	52.04	54.68	49.1	47.12
Ccdc51	<a href='https://www.ncbi.nlm.nih.gov/gene/?term=316008' target="_blank"> 316008 </a>	coiled-coil domain containing 51	protein_coding	protein_coding	0.433359	1.35037	0.00604594	0.136093	Not regulated	26.45	26.82	24.5	19.04	21.02	18.5	16.92
Acadm	<a href='https://www.ncbi.nlm.nih.gov/gene/?term=24158' target="_blank"> 24158 </a>	acyl-CoA dehydrogenase medium chain	protein_coding	protein_coding	0.578656	1.49346	0.00610709	0.137224	Not regulated	448.58	309.13	322.52	301.23	317.13	211.51	249.24
Bcl9l	<a href='https://www.ncbi.nlm.nih.gov/gene/?term=300673' target="_blank"> 300673 </a>	BCL9 like	protein_coding	protein_coding	-0.228144	-1.17133	0.00616575	0.138295	Not regulated	25.95	27.14	28.11	24.84	28.41	32.15	32.09
Spsb4	<a href='https://www.ncbi.nlm.nih.gov/gene/?term=300950' target="_blank"> 300950 </a>	splA/ryanodine receptor domain and SOCS box containing 4	protein_coding	protein_coding	-0.395295	-1.31521	0.00617917	0.13835	Not regulated	14.91	12.68	16.13	13.64	13.17	16.8	20.53
Ube2d3	<a href='https://www.ncbi.nlm.nih.gov/gene/?term=81920' target="_blank"> 81920 </a>	ubiquitin-conjugating enzyme E2D 3	protein_coding	protein_coding	0.171589	1.1263	0.00619847	0.138527	Not regulated	234.6	248.74	238.48	239.32	241.63	225.76	205.48
Utp4	<a href='https://www.ncbi.nlm.nih.gov/gene/?term=291987' target="_blank"> 291987 </a>	UTP4 small subunit processome component			0.321116	1.2493	0.00620911	0.138527	Not regulated	27.72	30.84	25.24	28.77	24.43	22.36	22.1
Nsun2	<a href='https://www.ncbi.nlm.nih.gov/gene/?term=361191' target="_blank"> 361191 </a>	NOP2/Sun RNA methyltransferase 2	protein_coding	protein_coding	0.255186	1.19349	0.00622764	0.138694	Not regulated	23.52	24.58	25.01	22.74	21.14	19.16	20.5
Brd4	<a href='https://www.ncbi.nlm.nih.gov/gene/?term=362844' target="_blank"> 362844 </a>	bromodomain containing 4	protein_coding	protein_coding	-0.191462	-1.14192	0.00625937	0.138712	Not regulated	59.56	66.82	58.35	58.34	63.81	66.27	73.92
Mob2	<a href='https://www.ncbi.nlm.nih.gov/gene/?term=499288' target="_blank"> 499288 </a>	MOB kinase activator 2	protein_coding	protein_coding	0.271971	1.20746	0.00626149	0.138712	Not regulated	56.95	65.59	64.22	57.31	56.79	47.98	50.7
Taf1d	<a href='https://www.ncbi.nlm.nih.gov/gene/?term=363017' target="_blank"> 363017 </a>	TATA-box binding protein associated factor, RNA polymerase I subunit D	protein_coding	protein_coding	-0.437188	-1.35396	0.00625919	0.138712	Not regulated	16.83	22.28	17.13	17.16	17.46	25.68	23.58
Sod3	<a href='https://www.ncbi.nlm.nih.gov/gene/?term=25352' target="_blank"> 25352 </a>	superoxide dismutase 3	protein_coding	protein_coding	-1.05052	-2.07128	0.00632021	0.139767	Not regulated	2.24	1.2	4.99	3.03	1.6	5.75	5.05
Bnip3	<a href='https://www.ncbi.nlm.nih.gov/gene/?term=84480' target="_blank"> 84480 </a>	BCL2 interacting protein 3	protein_coding	protein_coding	0.20263	1.15079	0.00636605	0.140533	Not regulated	207.92	190.42	205.12	179.41	196.52	171.83	172.68
Adcy5	<a href='https://www.ncbi.nlm.nih.gov/gene/?term=64532' target="_blank"> 64532 </a>	adenylate cyclase 5	protein_coding	protein_coding	-0.260151	-1.1976	0.00639155	0.140571	Not regulated	17.62	18.52	15.82	15.77	16.87	19.31	21.74
Cct2	<a href='https://www.ncbi.nlm.nih.gov/gene/?term=299809' target="_blank"> 299809 </a>	chaperonin containing TCP1 subunit 2	protein_coding	protein_coding	0.184962	1.13679	0.00641815	0.140571	Not regulated	214.31	213.94	229.74	227.47	202.08	190.3	197.46
Eif2b3	<a href='https://www.ncbi.nlm.nih.gov/gene/?term=171145' target="_blank"> 171145 </a>	eukaryotic translation initiation factor 2B subunit gamma	protein_coding	protein_coding	0.34406	1.26932	0.0064236	0.140571	Not regulated	32.82	33.97	32.96	34.15	30.46	29.74	24.8
Lime1	<a href='https://www.ncbi.nlm.nih.gov/gene/?term=362289' target="_blank"> 362289 </a>	Lck interacting transmembrane adaptor 1	protein_coding	protein_coding	-0.398534	-1.31817	0.0064126	0.140571	Not regulated	21.83	24.5	19.97	18.72	17.52	25.14	26.44
Washc4	<a href='https://www.ncbi.nlm.nih.gov/gene/?term=314690' target="_blank"> 314690 </a>	WASH complex subunit 4			0.241641	1.18234	0.00638216	0.140571	Not regulated	56.69	58.1	49.5	56.3	60.73	52.47	44.15
Gps2	<a href='https://www.ncbi.nlm.nih.gov/gene/?term=497941' target="_blank"> 497941 </a>	G protein pathway suppressor 2	protein_coding	protein_coding	0.312956	1.24225	0.00644466	0.140787	Not regulated	49.42	61.29	56.89	58.26	57.32	44.75	49.45
Ip6k2	<a href='https://www.ncbi.nlm.nih.gov/gene/?term=59268' target="_blank"> 59268 </a>	inositol hexakisphosphate kinase 2	protein_coding	protein_coding	0.481487	1.39618	0.00647641	0.141235	Not regulated	232.19	238.81	228.02	158.77	220.82	146.6	165.41
Kcnj1	<a href='https://www.ncbi.nlm.nih.gov/gene/?term=24521' target="_blank"> 24521 </a>	potassium inwardly-rectifying channel, subfamily J, member 1	protein_coding	protein_coding	1.76531	3.39948	0.00653405	0.142246	Not regulated	0.89	0.84	1.24	0.4	0.77	0.21	0.22
Sh3gl1	<a href='https://www.ncbi.nlm.nih.gov/gene/?term=81922' target="_blank"> 81922 </a>	SH3 domain containing GRB2 like 1, endophilin A2	protein_coding	protein_coding	-0.268113	-1.20423	0.00656732	0.142723	Not regulated	45.02	48.7	47.93	43.18	43.64	56.84	53.59
Nrxn3	<a href='https://www.ncbi.nlm.nih.gov/gene/?term=116508' target="_blank"> 116508 </a>	neurexin 3	protein_coding	protein_coding	-0.220809	-1.16539	0.006592	0.14293	Not regulated	50.64	52.24	44.56	52.67	52.72	57.14	65.44
Ppp1r13l	<a href='https://www.ncbi.nlm.nih.gov/gene/?term=686781' target="_blank"> 686781 </a>	protein phosphatase 1, regulatory subunit 13 like	protein_coding	protein_coding	-0.356913	-1.28068	0.00661094	0.14293	Not regulated	11.81	11.15	12.83	10.17	10.61	14.58	14.69
Srpk3	<a href='https://www.ncbi.nlm.nih.gov/gene/?term=293854' target="_blank"> 293854 </a>	SRSF protein kinase 3	protein_coding	protein_coding	-0.737415	-1.66719	0.00660314	0.14293	Not regulated	3.43	3.26	4.27	3.15	3.21	6.33	5.32
Ccdc181	<a href='https://www.ncbi.nlm.nih.gov/gene/?term=360867' target="_blank"> 360867 </a>	coiled-coil domain containing 181	protein_coding	protein_coding	0.263106	1.20006	0.00666737	0.143166	Not regulated	65.29	79.66	83.74	77.96	68.58	63.16	63.16
Ly6h	<a href='https://www.ncbi.nlm.nih.gov/gene/?term=300025' target="_blank"> 300025 </a>	lymphocyte antigen 6 family member H	protein_coding	protein_coding	-0.375569	-1.29735	0.00665727	0.143166	Not regulated	31.39	32.38	33.21	28.34	28.16	43.88	36.06
Ttc37	<a href='https://www.ncbi.nlm.nih.gov/gene/?term=294595' target="_blank"> 294595 </a>	tetratricopeptide repeat domain 37	protein_coding	protein_coding	0.290045	1.22268	0.00664308	0.143166	Not regulated	15.99	18.23	15.37	16.93	16.66	12.31	15.22
Zeb2	<a href='https://www.ncbi.nlm.nih.gov/gene/?term=311071' target="_blank"> 311071 </a>	zinc finger E-box binding homeobox 2	protein_coding	protein_coding	-0.213821	-1.15976	0.0066639	0.143166	Not regulated	27.75	30.27	29.93	30.17	29.83	32.12	34.46
AABR07054368.1	<a href='https://www.ncbi.nlm.nih.gov/gene/?term=NA' target="_blank"> NA </a>				0.744336	1.6752	0.00677934	0.144786	Not regulated	10.47	15.61	19.15	9.14	12.24	8.31	7.75
Mmachc	<a href='https://www.ncbi.nlm.nih.gov/gene/?term=313520' target="_blank"> 313520 </a>	metabolism of cobalamin associated C	protein_coding	protein_coding	-0.459433	-1.375	0.00675548	0.144786	Not regulated	12.3	13.8	11.83	13.23	12.36	15.74	19.49
Rho	<a href='https://www.ncbi.nlm.nih.gov/gene/?term=24717' target="_blank"> 24717 </a>	rhodopsin	protein_coding	protein_coding	-0.2215	-1.16595	0.00677791	0.144786	Not regulated	40444.4	33658.9	37044.9	42176	41023.2	46223.5	45417
Zbed4	<a href='https://www.ncbi.nlm.nih.gov/gene/?term=315211' target="_blank"> 315211 </a>	zinc finger, BED-type containing 4			-0.266459	-1.20285	0.00678882	0.144786	Not regulated	13.48	13.36	13.58	13.04	12.82	14.91	17.23
Klhl18	<a href='https://www.ncbi.nlm.nih.gov/gene/?term=316012' target="_blank"> 316012 </a>	kelch-like family member 18	protein_coding	protein_coding	-0.18002	-1.1329	0.00681619	0.145124	Not regulated	259.74	256.37	226.62	256.3	261.42	288.35	291.81
Nup58	<a href='https://www.ncbi.nlm.nih.gov/gene/?term=245922' target="_blank"> 245922 </a>	nucleoporin 58			0.218331	1.16339	0.00682799	0.145129	Not regulated	42.51	47.84	45.85	44.65	43.27	40.51	40.95
Agt	<a href='https://www.ncbi.nlm.nih.gov/gene/?term=24179' target="_blank"> 24179 </a>	angiotensinogen	protein_coding	protein_coding	-0.329928	-1.25695	0.00687098	0.145144	Not regulated	29.63	26.89	25.84	23.28	27.54	32.95	34.7
Dnhd1	<a href='https://www.ncbi.nlm.nih.gov/gene/?term=690115' target="_blank"> 690115 </a>	dynein heavy chain domain 1	protein_coding	protein_coding	-0.40275	-1.32203	0.00688633	0.145144	Not regulated	2.1	2.03	1.61	1.82	1.94	2.48	2.63
Rabl3	<a href='https://www.ncbi.nlm.nih.gov/gene/?term=360720' target="_blank"> 360720 </a>	RAB, member of RAS oncogene family-like 3	protein_coding	protein_coding	0.325078	1.25273	0.00688337	0.145144	Not regulated	24.98	29.9	24.38	23.35	25.14	20.78	20.78
Tmem151a	<a href='https://www.ncbi.nlm.nih.gov/gene/?term=309158' target="_blank"> 309158 </a>	transmembrane protein 151A	protein_coding	protein_coding	-0.35581	-1.2797	0.00685927	0.145144	Not regulated	23.86	26.82	24.41	21.28	22.47	32.34	29.26
Wnk1	<a href='https://www.ncbi.nlm.nih.gov/gene/?term=116477' target="_blank"> 116477 </a>	WNK lysine deficient protein kinase 1	protein_coding	protein_coding	-0.267095	-1.20338	0.00684967	0.145144	Not regulated	48.31	51.71	37.78	44.74	49.14	50.34	62.91
Neurod1	<a href='https://www.ncbi.nlm.nih.gov/gene/?term=29458' target="_blank"> 29458 </a>	neuronal differentiation 1	protein_coding	protein_coding	0.241154	1.18194	0.00692084	0.145627	Not regulated	220.79	285.77	257.14	205.41	220.64	201.32	205.59
Exosc9	<a href='https://www.ncbi.nlm.nih.gov/gene/?term=294975' target="_blank"> 294975 </a>	exosome component 9	protein_coding	protein_coding	0.347324	1.2722	0.0069656	0.146324	Not regulated	32.97	33.04	36.85	35.99	33.94	28.25	27.23
Prr3	<a href='https://www.ncbi.nlm.nih.gov/gene/?term=361788' target="_blank"> 361788 </a>	proline rich 3	protein_coding	protein_coding	-0.266761	-1.2031	0.0069794	0.14637	Not regulated	56.26	62.97	54.09	54.99	58.08	62.9	77.06
Hmgcs1	<a href='https://www.ncbi.nlm.nih.gov/gene/?term=29637' target="_blank"> 29637 </a>	3-hydroxy-3-methylglutaryl-CoA synthase 1	protein_coding	protein_coding	-0.216457	-1.16188	0.00704407	0.147177	Not regulated	110.27	93.42	95.13	107.02	101.27	118.05	120.72
Hs2st1	<a href='https://www.ncbi.nlm.nih.gov/gene/?term=292155' target="_blank"> 292155 </a>	heparan sulfate 2-O-sulfotransferase 1	protein_coding	protein_coding	0.239463	1.18055	0.00705299	0.147177	Not regulated	49.55	45.89	41.32	45.53	50.08	39.87	39.99
Rab3b	<a href='https://www.ncbi.nlm.nih.gov/gene/?term=81755' target="_blank"> 81755 </a>	RAB3B, member RAS oncogene family	protein_coding	protein_coding	-0.310025	-1.23973	0.00704898	0.147177	Not regulated	73.17	65.01	82.58	80.31	68.36	89.45	94.9
Cdc16	<a href='https://www.ncbi.nlm.nih.gov/gene/?term=290875' target="_blank"> 290875 </a>	cell division cycle 16	protein_coding	protein_coding	0.222635	1.16686	0.00712716	0.148233	Not regulated	62.89	69.62	69.01	66.83	65.62	55.2	60.51
Gdi2	<a href='https://www.ncbi.nlm.nih.gov/gene/?term=29662' target="_blank"> 29662 </a>	GDP dissociation inhibitor 2	protein_coding	protein_coding	0.175454	1.12932	0.00712297	0.148233	Not regulated	238.96	228.51	242.2	234.72	213.26	203.96	207
Tbc1d7	<a href='https://www.ncbi.nlm.nih.gov/gene/?term=361227' target="_blank"> 361227 </a>	TBC1 domain family, member 7	protein_coding	protein_coding	0.383262	1.30429	0.00715875	0.148644	Not regulated	28.01	29.17	24.72	25.44	21.98	19.05	20.91
Mroh1	<a href='https://www.ncbi.nlm.nih.gov/gene/?term=100125385' target="_blank"> 100125385 </a>	maestro heat-like repeat family member 1	protein_coding	protein_coding	-0.256252	-1.19437	0.00718956	0.149038	Not regulated	16.88	18.81	17.4	16.95	15.77	19.64	21.22
LOC100909595	<a href='https://www.ncbi.nlm.nih.gov/gene/?term=NA' target="_blank"> NA </a>				0.23827	1.17958	0.00724068	0.1492	Not regulated	50.64	42.33	46.97	43.25	47.74	40.01	40.78
Lrch4	<a href='https://www.ncbi.nlm.nih.gov/gene/?term=360779' target="_blank"> 360779 </a>	leucine rich repeats and calponin homology domain containing 4	protein_coding	protein_coding	-0.431169	-1.34833	0.00721416	0.1492	Not regulated	11.53	10.19	9.3	8.67	10.83	11.45	15.8
Mpp5	<a href='https://www.ncbi.nlm.nih.gov/gene/?term=NA' target="_blank"> NA </a>		protein_coding	protein_coding	0.248569	1.18803	0.00724479	0.1492	Not regulated	28.16	31.06	25.26	27.81	29.42	23.95	24.45
Myo9a	<a href='https://www.ncbi.nlm.nih.gov/gene/?term=171296' target="_blank"> 171296 </a>	myosin IXA	protein_coding	protein_coding	-0.236282	-1.17795	0.00722668	0.1492	Not regulated	14.71	16.23	13.01	14.5	15.39	16.71	18.61
Dtwd2	<a href='https://www.ncbi.nlm.nih.gov/gene/?term=361326' target="_blank"> 361326 </a>	DTW domain containing 2	protein_coding	protein_coding	0.425698	1.34322	0.00727431	0.149342	Not regulated	13.97	14.81	16.27	14.22	14.99	10.91	11.41
Rnf115	<a href='https://www.ncbi.nlm.nih.gov/gene/?term=362002' target="_blank"> 362002 </a>	ring finger protein 115	protein_coding	protein_coding	0.217171	1.16245	0.00727544	0.149342	Not regulated	78.26	74.68	75.57	74.51	73.58	66.86	64.26
RGD1561149	<a href='https://www.ncbi.nlm.nih.gov/gene/?term=500552' target="_blank"> 500552 </a>	similar to mKIAA1522 protein	protein_coding	protein_coding	-0.281365	-1.21534	0.00730414	0.149444	Not regulated	13.53	16.68	17.08	17.19	14.37	19.12	19.63
Tmem145	<a href='https://www.ncbi.nlm.nih.gov/gene/?term=292722' target="_blank"> 292722 </a>	transmembrane protein 145	protein_coding	protein_coding	-0.245477	-1.18549	0.00730224	0.149444	Not regulated	41.64	44.91	45.06	39.59	36.93	50.35	49.46
Med12	<a href='https://www.ncbi.nlm.nih.gov/gene/?term=679693' target="_blank"> 679693 </a>	mediator complex subunit 12	protein_coding	protein_coding	-0.288763	-1.22159	0.00731796	0.149484	Not regulated	18.83	23.29	17.18	17.91	20.66	21.24	26.78
Atg2a	<a href='https://www.ncbi.nlm.nih.gov/gene/?term=689688' target="_blank"> 689688 </a>	autophagy related 2A	protein_coding	protein_coding	-0.255695	-1.19391	0.00740199	0.150955	Not regulated	18.84	22.98	17.6	20.14	21.49	23.9	25.09
Scara3	<a href='https://www.ncbi.nlm.nih.gov/gene/?term=364405' target="_blank"> 364405 </a>	scavenger receptor class A, member 3	protein_coding	protein_coding	0.339165	1.26502	0.00746149	0.151188	Not regulated	26.38	22.78	26.66	24.73	21.4	19.19	19.74
Slc37a2	<a href='https://www.ncbi.nlm.nih.gov/gene/?term=500973' target="_blank"> 500973 </a>	solute carrier family 37 member 2	protein_coding	protein_coding	-1.1245	-2.18026	0.00745205	0.151188	Not regulated	1.46	0.78	2.01	2.28	1.15	5.09	1.51
Zfhx3	<a href='https://www.ncbi.nlm.nih.gov/gene/?term=307829' target="_blank"> 307829 </a>	zinc finger homeobox 3	protein_coding	protein_coding	-0.294286	-1.22628	0.00746147	0.151188	Not regulated	7.56	9.04	6.53	7.64	7.68	8.57	10.56
Zfp68	<a href='https://www.ncbi.nlm.nih.gov/gene/?term=304337' target="_blank"> 304337 </a>	zinc finger protein 68	protein_coding	protein_coding	0.198743	1.1477	0.00743331	0.151188	Not regulated	38.5	41.98	41.96	40.15	38.16	34.98	35.17
Spg7	<a href='https://www.ncbi.nlm.nih.gov/gene/?term=353231' target="_blank"> 353231 </a>	SPG7 matrix AAA peptidase subunit, paraplegin	protein_coding	protein_coding	0.237438	1.1789	0.00748256	0.151372	Not regulated	48.1	48.4	47.73	46.61	45.72	43.95	38.11
Cgnl1	<a href='https://www.ncbi.nlm.nih.gov/gene/?term=315795' target="_blank"> 315795 </a>	cingulin-like 1	protein_coding	protein_coding	0.315522	1.24446	0.00750832	0.151649	Not regulated	14.19	14.14	15.98	13.76	13.87	10.92	12.41
Actl6a	<a href='https://www.ncbi.nlm.nih.gov/gene/?term=361925' target="_blank"> 361925 </a>	actin-like 6A	protein_coding	protein_coding	0.290061	1.22269	0.00754662	0.151988	Not regulated	46.3	55.05	48.86	46.97	43.13	38.59	39.79
Ptpru	<a href='https://www.ncbi.nlm.nih.gov/gene/?term=116680' target="_blank"> 116680 </a>	protein tyrosine phosphatase, receptor type, U	protein_coding	protein_coding	-0.356398	-1.28023	0.00754927	0.151988	Not regulated	7.64	9.72	8.99	7.73	7.28	9.68	11.68
Kif15	<a href='https://www.ncbi.nlm.nih.gov/gene/?term=353302' target="_blank"> 353302 </a>	kinesin family member 15	protein_coding	protein_coding	-0.753669	-1.68608	0.00759112	0.152586	Not regulated	1.31	1.23	1.71	1.28	1.23	2.54	2.07
Btf3l4	<a href='https://www.ncbi.nlm.nih.gov/gene/?term=366434' target="_blank"> 366434 </a>	basic transcription factor 3-like 4	protein_coding	protein_coding	0.260448	1.19785	0.00761753	0.152873	Not regulated	46.57	46.5	45.17	42.69	41.35	37.51	37.57
Podxl2	<a href='https://www.ncbi.nlm.nih.gov/gene/?term=297433' target="_blank"> 297433 </a>	podocalyxin-like 2	protein_coding	protein_coding	-0.208292	-1.15532	0.00768657	0.154013	Not regulated	101.29	100.38	111.36	95.29	93.59	114.43	119.74
Mrpl13	<a href='https://www.ncbi.nlm.nih.gov/gene/?term=299938' target="_blank"> 299938 </a>	mitochondrial ribosomal protein L13	protein_coding	protein_coding	0.395572	1.31546	0.0077602	0.155241	Not regulated	33.94	38.84	35.22	36.35	28.32	26.33	26.65
Lrrc3b	<a href='https://www.ncbi.nlm.nih.gov/gene/?term=305705' target="_blank"> 305705 </a>	leucine rich repeat containing 3B	protein_coding	protein_coding	0.515251	1.42924	0.00788492	0.156987	Not regulated	16.77	13.23	13.84	10.13	15.33	9.49	9.39
Mmaa	<a href='https://www.ncbi.nlm.nih.gov/gene/?term=291939' target="_blank"> 291939 </a>	metabolism of cobalamin associated A	protein_coding	protein_coding	0.519193	1.43315	0.00786731	0.156987	Not regulated	14.53	17.83	18.54	16.29	15.8	12.36	11.07
Tm2d2	<a href='https://www.ncbi.nlm.nih.gov/gene/?term=290833' target="_blank"> 290833 </a>	TM2 domain containing 2	protein_coding	protein_coding	0.270589	1.2063	0.00787589	0.156987	Not regulated	71.34	78.21	77.85	75.89	71.69	66.94	59.7
Lrat	<a href='https://www.ncbi.nlm.nih.gov/gene/?term=64047' target="_blank"> 64047 </a>	lecithin retinol acyltransferase	protein_coding	protein_coding	1.39423	2.62849	0.00790928	0.157224	Not regulated	1.24	1.11	1.38	3.58	1.35	0.98	0.39
Med13l	<a href='https://www.ncbi.nlm.nih.gov/gene/?term=360817' target="_blank"> 360817 </a>	mediator complex subunit 13L	protein_coding	protein_coding	0.225451	1.16914	0.00798106	0.1581	Not regulated	78.2	102.63	85.68	77.34	80.8	68.15	79.12
Stau1	<a href='https://www.ncbi.nlm.nih.gov/gene/?term=84496' target="_blank"> 84496 </a>	staufen double-stranded RNA binding protein 1	protein_coding	protein_coding	0.215399	1.16103	0.00799108	0.1581	Not regulated	51.51	52.05	49.76	49.75	52.54	45.85	43.42
Usp22	<a href='https://www.ncbi.nlm.nih.gov/gene/?term=303201' target="_blank"> 303201 </a>	ubiquitin specific peptidase 22	protein_coding	protein_coding	0.186159	1.13773	0.00797883	0.1581	Not regulated	96.15	111.4	108.57	97.86	92.23	88.98	91.16
Zkscan8	<a href='https://www.ncbi.nlm.nih.gov/gene/?term=306974' target="_blank"> 306974 </a>	zinc finger with KRAB and SCAN domains 8			-0.239728	-1.18077	0.00801662	0.158357	Not regulated	17.06	17.35	13.99	16.57	15.12	17.81	20.39
Slc25a42	<a href='https://www.ncbi.nlm.nih.gov/gene/?term=689414' target="_blank"> 689414 </a>	solute carrier family 25, member 42	protein_coding	protein_coding	-0.305041	-1.23545	0.00805499	0.158832	Not regulated	19.4	19.06	21.12	17.13	18.23	23.06	24.32
Tmem108	<a href='https://www.ncbi.nlm.nih.gov/gene/?term=300967' target="_blank"> 300967 </a>	transmembrane protein 108	protein_coding	protein_coding	0.223826	1.16783	0.00806593	0.158832	Not regulated	61.03	61.41	61.12	54.86	64.44	50.14	53.18
Bhlhe40	<a href='https://www.ncbi.nlm.nih.gov/gene/?term=79431' target="_blank"> 79431 </a>	basic helix-loop-helix family, member e40	protein_coding	protein_coding	0.246488	1.18632	0.00810657	0.158932	Not regulated	53.78	47.82	43.57	48.88	49.04	41.22	41.83
Prpf40a	<a href='https://www.ncbi.nlm.nih.gov/gene/?term=295607' target="_blank"> 295607 </a>	pre-mRNA processing factor 40 homolog A	protein_coding	protein_coding	0.206579	1.15395	0.00810644	0.158932	Not regulated	41.29	46.06	41.91	42	39.09	38.55	35.77
Taf5	<a href='https://www.ncbi.nlm.nih.gov/gene/?term=294018' target="_blank"> 294018 </a>	TATA-box binding protein associated factor 5	protein_coding	protein_coding	-0.367323	-1.28996	0.00810892	0.158932	Not regulated	10.44	12.74	12.28	10.13	9.9	15.12	13.89
Tmem161b	<a href='https://www.ncbi.nlm.nih.gov/gene/?term=309953' target="_blank"> 309953 </a>	transmembrane protein 161B	protein_coding	protein_coding	0.301627	1.23253	0.00812648	0.159029	Not regulated	34.57	28.48	31.77	29.51	30.94	24.01	26.7
Cd47	<a href='https://www.ncbi.nlm.nih.gov/gene/?term=29364' target="_blank"> 29364 </a>	Cd47 molecule	protein_coding	protein_coding	-0.246333	-1.18619	0.00829248	0.162025	Not regulated	90.27	72.28	75.52	71.63	70.2	91.16	89.23
Srf	<a href='https://www.ncbi.nlm.nih.gov/gene/?term=501099' target="_blank"> 501099 </a>	serum response factor	protein_coding	protein_coding	-0.283856	-1.21744	0.00833045	0.162515	Not regulated	22.05	26.69	28.31	22.12	20.74	30.07	28.99
Cnot10	<a href='https://www.ncbi.nlm.nih.gov/gene/?term=316034' target="_blank"> 316034 </a>	CCR4-NOT transcription complex, subunit 10	protein_coding	protein_coding	0.245688	1.18566	0.008369	0.162762	Not regulated	49.52	59.39	58.32	52.91	48.92	40.21	45.99
Rorb	<a href='https://www.ncbi.nlm.nih.gov/gene/?term=309288' target="_blank"> 309288 </a>	RAR-related orphan receptor B	protein_coding	protein_coding	-0.279697	-1.21394	0.00835881	0.162762	Not regulated	70.66	69.74	57.75	80.73	85.86	86.12	99.99
Armc9	<a href='https://www.ncbi.nlm.nih.gov/gene/?term=301579' target="_blank"> 301579 </a>	armadillo repeat containing 9	protein_coding	protein_coding	0.260489	1.19788	0.00842307	0.162994	Not regulated	31.13	38.03	39.7	37.53	35.25	28.44	34.67
Eif3l	<a href='https://www.ncbi.nlm.nih.gov/gene/?term=300069' target="_blank"> 300069 </a>	eukaryotic translation initiation factor 3, subunit L	protein_coding	protein_coding	0.232556	1.17491	0.00843274	0.162994	Not regulated	84.65	102.05	104.71	95.67	88.42	79.96	83.42
Lmo1	<a href='https://www.ncbi.nlm.nih.gov/gene/?term=245979' target="_blank"> 245979 </a>	LIM domain only 1	protein_coding	protein_coding	0.537532	1.45149	0.00841778	0.162994	Not regulated	16.9	20.24	20.12	19.44	20.62	14.27	12.15
Shmt2	<a href='https://www.ncbi.nlm.nih.gov/gene/?term=299857' target="_blank"> 299857 </a>	serine hydroxymethyltransferase 2	protein_coding	protein_coding	0.250405	1.18954	0.00842255	0.162994	Not regulated	48.91	52.48	56.97	47.94	47.93	42.47	43.86
Mettl16	<a href='https://www.ncbi.nlm.nih.gov/gene/?term=360568' target="_blank"> 360568 </a>	methyltransferase like 16	protein_coding	protein_coding	0.247674	1.18729	0.00845352	0.163145	Not regulated	50.17	53.47	52.13	53.87	46.89	41.33	45.92
Ankrd12	<a href='https://www.ncbi.nlm.nih.gov/gene/?term=316775' target="_blank"> 316775 </a>	ankyrin repeat domain 12	protein_coding	protein_coding	0.214651	1.16042	0.00851135	0.163489	Not regulated	65.9	67.62	54.87	65.34	66.72	51.93	60.22
Atf5	<a href='https://www.ncbi.nlm.nih.gov/gene/?term=282840' target="_blank"> 282840 </a>	activating transcription factor 5	protein_coding	protein_coding	0.268438	1.2045	0.00848532	0.163489	Not regulated	77.03	92.51	96.33	80.91	71.45	69.79	70.32
Ikzf2	<a href='https://www.ncbi.nlm.nih.gov/gene/?term=301476' target="_blank"> 301476 </a>	IKAROS family zinc finger 2	protein_coding	protein_coding	-0.40373	-1.32292	0.00852331	0.163489	Not regulated	8.4	10.8	8.79	10.59	7.42	11.09	12.01
Map4k5	<a href='https://www.ncbi.nlm.nih.gov/gene/?term=503027' target="_blank"> 503027 </a>	mitogen-activated protein kinase kinase kinase kinase 5	protein_coding	protein_coding	0.248111	1.18765	0.00850962	0.163489	Not regulated	33.44	37.83	31.21	38.49	37.21	30.93	29.99
Acot11	<a href='https://www.ncbi.nlm.nih.gov/gene/?term=100363074' target="_blank"> 100363074 </a>	acyl-CoA thioesterase 11	protein_coding	protein_coding	0.674861	1.59644	0.00857599	0.163503	Not regulated	6.51	5.32	6.66	6.37	6.2	4.27	3.62
Irf3	<a href='https://www.ncbi.nlm.nih.gov/gene/?term=292892' target="_blank"> 292892 </a>	interferon regulatory factor 3	protein_coding	protein_coding	-0.265885	-1.20237	0.00856532	0.163503	Not regulated	33.79	34.28	37.06	32.56	36.28	41.64	42.89
Snx13	<a href='https://www.ncbi.nlm.nih.gov/gene/?term=362731' target="_blank"> 362731 </a>	sorting nexin 13	protein_coding	protein_coding	0.227826	1.17107	0.00855757	0.163503	Not regulated	37.02	34.85	32.53	37.43	34.62	29.51	31.1
Ssb	<a href='https://www.ncbi.nlm.nih.gov/gene/?term=81783' target="_blank"> 81783 </a>	small RNA binding exonuclease protection factor La	protein_coding	protein_coding	0.183284	1.13547	0.00854742	0.163503	Not regulated	189.48	192.9	175.1	186.93	189.12	165.4	162.63
Slu7	<a href='https://www.ncbi.nlm.nih.gov/gene/?term=303057' target="_blank"> 303057 </a>	SLU7 homolog, splicing factor	protein_coding	protein_coding	0.221901	1.16627	0.00861945	0.164082	Not regulated	63.41	69.43	70.26	69.92	63.28	60.22	56.53
Ahdc1	<a href='https://www.ncbi.nlm.nih.gov/gene/?term=362617' target="_blank"> 362617 </a>	AT hook, DNA binding motif, containing 1	protein_coding	protein_coding	-0.208187	-1.15524	0.00879758	0.166516	Not regulated	24.34	27.44	24.07	26.02	26.01	28.75	31.05
L3mbtl1	<a href='https://www.ncbi.nlm.nih.gov/gene/?term=311613' target="_blank"> 311613 </a>	L3MBTL histone methyl-lysine binding protein 1	protein_coding	protein_coding	-0.560199	-1.47447	0.00876177	0.166516	Not regulated	4.79	6.19	3.84	4.61	5.51	6.94	8
Mbnl2	<a href='https://www.ncbi.nlm.nih.gov/gene/?term=680445' target="_blank"> 680445 </a>	muscleblind-like splicing regulator 2	protein_coding	protein_coding	0.160779	1.11789	0.00880023	0.166516	Not regulated	91.26	93.33	95.1	88.57	92.05	85.08	81.8
Naa15	<a href='https://www.ncbi.nlm.nih.gov/gene/?term=310399' target="_blank"> 310399 </a>	N(alpha)-acetyltransferase 15, NatA auxiliary subunit	protein_coding	protein_coding	0.215824	1.16137	0.0087766	0.166516	Not regulated	37	41.6	36.26	34.92	39.02	30.74	34.03
Aqr	<a href='https://www.ncbi.nlm.nih.gov/gene/?term=366163' target="_blank"> 366163 </a>	aquarius intron-binding spliceosomal factor	protein_coding	protein_coding	0.207528	1.15471	0.00882843	0.166799	Not regulated	38.93	44.88	38.84	41.6	39.78	33.73	37.83
Pcdh19	<a href='https://www.ncbi.nlm.nih.gov/gene/?term=317183' target="_blank"> 317183 </a>	protocadherin 19	protein_coding	protein_coding	-0.328617	-1.25581	0.00889251	0.167758	Not regulated	8.21	7.29	7.96	7.35	7.23	8.66	10.61
Dtx3	<a href='https://www.ncbi.nlm.nih.gov/gene/?term=500847' target="_blank"> 500847 </a>	deltex E3 ubiquitin ligase 3	protein_coding	protein_coding	-0.179503	-1.13249	0.00891635	0.167956	Not regulated	116.31	117.75	118.99	121.97	117.1	132.44	138.65
Frem1	<a href='https://www.ncbi.nlm.nih.gov/gene/?term=298185' target="_blank"> 298185 </a>	Fras1 related extracellular matrix 1	protein_coding	protein_coding	-0.392213	-1.31241	0.00893747	0.168102	Not regulated	3.18	3.37	3.07	3.06	2.69	3.99	4.19
AC128848.1	<a href='https://www.ncbi.nlm.nih.gov/gene/?term=NA' target="_blank"> NA </a>				0.826963	1.77395	0.00895736	0.168224	Not regulated	44.56	37.17	67.34	36.54	44.64	22.4	27.76
Fmod	<a href='https://www.ncbi.nlm.nih.gov/gene/?term=64507' target="_blank"> 64507 </a>	fibromodulin	protein_coding	protein_coding	-0.479791	-1.39454	0.00901694	0.168589	Not regulated	8.87	6.29	10.91	9.82	9.04	13.94	11.4
Gls	<a href='https://www.ncbi.nlm.nih.gov/gene/?term=24398' target="_blank"> 24398 </a>	glutaminase	protein_coding	protein_coding	-0.156005	-1.1142	0.00901325	0.168589	Not regulated	134.49	139.76	127.78	136.57	139.61	152.76	153.83
Zfp61	<a href='https://www.ncbi.nlm.nih.gov/gene/?term=499094' target="_blank"> 499094 </a>	zinc finger protein 61	protein_coding	protein_coding	-0.354743	-1.27876	0.00901595	0.168589	Not regulated	20.9	29.82	24.87	19.25	22.78	29.7	31.54
Tbc1d9	<a href='https://www.ncbi.nlm.nih.gov/gene/?term=304645' target="_blank"> 304645 </a>	TBC1 domain family member 9	protein_coding	protein_coding	0.192496	1.14274	0.00909236	0.169746	Not regulated	52.92	59.74	59.43	52.08	52.1	46.69	50.52
Fam117b	<a href='https://www.ncbi.nlm.nih.gov/gene/?term=363236' target="_blank"> 363236 </a>	family with sequence similarity 117, member B	protein_coding	protein_coding	0.185553	1.13725	0.00913909	0.170366	Not regulated	42.29	43.16	41.07	39.7	42.08	36.17	37.67
Acer2	<a href='https://www.ncbi.nlm.nih.gov/gene/?term=313339' target="_blank"> 313339 </a>	alkaline ceramidase 2	protein_coding	protein_coding	0.236628	1.17824	0.00916461	0.170464	Not regulated	21.15	21.47	19.86	20.7	20.13	18.18	17.42
Rpn2	<a href='https://www.ncbi.nlm.nih.gov/gene/?term=64701' target="_blank"> 64701 </a>	ribophorin II	protein_coding	protein_coding	0.183013	1.13525	0.00917143	0.170464	Not regulated	116.46	122.84	118.48	116.65	120.61	99.38	113.5
Adgrl3	<a href='https://www.ncbi.nlm.nih.gov/gene/?term=170641' target="_blank"> 170641 </a>	adhesion G protein-coupled receptor L3			-0.293189	-1.22535	0.00929716	0.171591	Not regulated	14.7	16.25	12.07	12.32	16.35	17.96	17.83
Eif5b	<a href='https://www.ncbi.nlm.nih.gov/gene/?term=308306' target="_blank"> 308306 </a>	eukaryotic translation initiation factor 5B	protein_coding	protein_coding	0.185795	1.13744	0.00927364	0.171591	Not regulated	54.11	59.11	55.26	55.07	57.58	50.93	49.3
Gpalpp1	<a href='https://www.ncbi.nlm.nih.gov/gene/?term=298712' target="_blank"> 298712 </a>	GPALPP motifs containing 1	protein_coding	protein_coding	0.326159	1.25367	0.00924601	0.171591	Not regulated	29.03	33.71	30.31	28.97	26.14	22.48	25.21
Hook1	<a href='https://www.ncbi.nlm.nih.gov/gene/?term=313370' target="_blank"> 313370 </a>	hook microtubule-tethering protein 1	protein_coding	protein_coding	0.169724	1.12484	0.0093609	0.171591	Not regulated	216.13	233.94	196.13	212.8	226.61	188.88	202.63
Pde2a	<a href='https://www.ncbi.nlm.nih.gov/gene/?term=81743' target="_blank"> 81743 </a>	phosphodiesterase 2A	protein_coding	protein_coding	-0.376017	-1.29775	0.00935257	0.171591	Not regulated	10.32	8.86	8.05	10.79	9.91	10.75	14.05
Plekhg1	<a href='https://www.ncbi.nlm.nih.gov/gene/?term=679812' target="_blank"> 679812 </a>	pleckstrin homology and RhoGEF domain containing G1	protein_coding	protein_coding	0.280904	1.21496	0.00934854	0.171591	Not regulated	53.94	75.28	66.01	54.44	59.37	44.74	58.15
Prc1	<a href='https://www.ncbi.nlm.nih.gov/gene/?term=308761' target="_blank"> 308761 </a>	protein regulator of cytokinesis 1	protein_coding	protein_coding	0.241247	1.18201	0.00936845	0.171591	Not regulated	50.55	66.24	59.97	56.57	51.9	48.18	49.5
Ptges3	<a href='https://www.ncbi.nlm.nih.gov/gene/?term=362809' target="_blank"> 362809 </a>	prostaglandin E synthase 3	protein_coding	protein_coding	0.170108	1.12514	0.00933252	0.171591	Not regulated	219.85	240.13	223.1	226.46	232.72	215.42	196.63
Syngap1	<a href='https://www.ncbi.nlm.nih.gov/gene/?term=192117' target="_blank"> 192117 </a>	synaptic Ras GTPase activating protein 1	protein_coding	protein_coding	-0.201354	-1.14978	0.00928562	0.171591	Not regulated	35.48	36.08	31.01	32.11	33.04	39.13	39.73
Tspan15	<a href='https://www.ncbi.nlm.nih.gov/gene/?term=679462' target="_blank"> 679462 </a>	tetraspanin 15	protein_coding	protein_coding	0.591943	1.50728	0.00934196	0.171591	Not regulated	10.22	9.42	12.73	9.81	9.45	6.92	6.87
Dcaf13	<a href='https://www.ncbi.nlm.nih.gov/gene/?term=362902' target="_blank"> 362902 </a>	DDB1 and CUL4 associated factor 13	protein_coding	protein_coding	0.289855	1.22252	0.00945504	0.172424	Not regulated	54.15	51.61	46.85	54.84	49.37	39.7	45.03
Phf1	<a href='https://www.ncbi.nlm.nih.gov/gene/?term=294287' target="_blank"> 294287 </a>	PHD finger protein 1	protein_coding	protein_coding	-0.240931	-1.18175	0.00944444	0.172424	Not regulated	50.04	61.33	61.48	57.67	61.58	66.23	73.82
Plcg1	<a href='https://www.ncbi.nlm.nih.gov/gene/?term=25738' target="_blank"> 25738 </a>	phospholipase C, gamma 1	protein_coding	protein_coding	-0.233687	-1.17584	0.00944754	0.172424	Not regulated	20.04	20.44	18.73	18.96	20.29	22.36	24.55
Pdlim7	<a href='https://www.ncbi.nlm.nih.gov/gene/?term=286908' target="_blank"> 286908 </a>	PDZ and LIM domain 7	protein_coding	protein_coding	-0.389254	-1.30972	0.00949832	0.172719	Not regulated	24.54	25.98	24.01	22.44	24.48	36.9	28.72
Ubap1	<a href='https://www.ncbi.nlm.nih.gov/gene/?term=362502' target="_blank"> 362502 </a>	ubiquitin-associated protein 1	protein_coding	protein_coding	-0.201131	-1.1496	0.00949866	0.172719	Not regulated	65.81	79.36	73.45	70.06	71.49	85.04	82.58
Pik3c2a	<a href='https://www.ncbi.nlm.nih.gov/gene/?term=361632' target="_blank"> 361632 </a>	phosphatidylinositol-4-phosphate 3-kinase, catalytic subunit type 2 alpha	protein_coding	protein_coding	0.254109	1.1926	0.00952462	0.172941	Not regulated	17.46	17.13	14.04	17.72	17.53	14.07	14.5
Trappc3	<a href='https://www.ncbi.nlm.nih.gov/gene/?term=362599' target="_blank"> 362599 </a>	trafficking protein particle complex subunit 3	protein_coding	protein_coding	0.218398	1.16344	0.00962105	0.17444	Not regulated	123.76	129.89	135.27	123.42	126.47	106.95	113.74
Wdr63	<a href='https://www.ncbi.nlm.nih.gov/gene/?term=NA' target="_blank"> NA </a>		protein_coding	protein_coding	-0.840492	-1.79066	0.00973762	0.1763	Not regulated	2.31	1.93	1.5	1.24	1.39	2.46	3.53
P3h2	<a href='https://www.ncbi.nlm.nih.gov/gene/?term=288016' target="_blank"> 288016 </a>	prolyl 3-hydroxylase 2			0.703382	1.62832	0.00975435	0.176349	Not regulated	4.5	4.35	4.81	5.03	4.38	2.84	2.89
Zfp592	<a href='https://www.ncbi.nlm.nih.gov/gene/?term=293038' target="_blank"> 293038 </a>	zinc finger protein 592	protein_coding	protein_coding	-0.189669	-1.1405	0.0097734	0.17644	Not regulated	25.72	26.83	26.68	27.53	26.55	29.27	32.34
Arhgap17	<a href='https://www.ncbi.nlm.nih.gov/gene/?term=63994' target="_blank"> 63994 </a>	Rho GTPase activating protein 17	protein_coding	protein_coding	-0.345873	-1.27092	0.00988548	0.178208	Not regulated	9.78	8.83	8.82	9.58	8.44	11.07	12.61
Itm2a	<a href='https://www.ncbi.nlm.nih.gov/gene/?term=317218' target="_blank"> 317218 </a>	integral membrane protein 2A	protein_coding	protein_coding	-0.429963	-1.3472	0.00990662	0.178333	Not regulated	16.72	15.34	15.95	12.54	15.14	19.09	21.96
Snx19	<a href='https://www.ncbi.nlm.nih.gov/gene/?term=315478' target="_blank"> 315478 </a>	sorting nexin 19	protein_coding	protein_coding	0.177127	1.13063	0.00995246	0.178903	Not regulated	53.59	56.35	52.94	51.71	54.74	48.03	48.97
Atg4c	<a href='https://www.ncbi.nlm.nih.gov/gene/?term=313391' target="_blank"> 313391 </a>	autophagy related 4C, cysteine peptidase	protein_coding	protein_coding	0.229718	1.17261	0.0100076	0.179638	Not regulated	58.89	63.96	62.56	61.21	54.25	50.06	53.32
Reps1	<a href='https://www.ncbi.nlm.nih.gov/gene/?term=292944' target="_blank"> 292944 </a>	RALBP1 associated Eps domain containing 1			0.241058	1.18186	0.0100415	0.179989	Not regulated	38.33	42.73	43	39.52	38.16	34.46	34.78
Nim1k	<a href='https://www.ncbi.nlm.nih.gov/gene/?term=310376' target="_blank"> 310376 </a>	NIM1 serine/threonine protein kinase	protein_coding	protein_coding	0.187916	1.13912	0.0101078	0.18092	Not regulated	91.82	101.14	99.57	92.77	91.2	81.82	87.26
Btbd8	<a href='https://www.ncbi.nlm.nih.gov/gene/?term=100364240' target="_blank"> 100364240 </a>	BTB domain containing 8	protein_coding	protein_coding	0.187864	1.13908	0.0101655	0.181566	Not regulated	71.56	87.47	79.45	70.91	72.74	67	68.89
Mtmr3	<a href='https://www.ncbi.nlm.nih.gov/gene/?term=305482' target="_blank"> 305482 </a>	myotubularin related protein 3	protein_coding	protein_coding	0.174633	1.12868	0.0101728	0.181566	Not regulated	60.36	70.67	63.63	59.16	62.81	56.37	56.99
Mad1l1	<a href='https://www.ncbi.nlm.nih.gov/gene/?term=680006' target="_blank"> 680006 </a>	mitotic arrest deficient 1 like 1	protein_coding	protein_coding	-0.345592	-1.27067	0.0101973	0.181746	Not regulated	13.32	14.29	13.75	13.99	11.94	17.32	17.29
Acss2	<a href='https://www.ncbi.nlm.nih.gov/gene/?term=311569' target="_blank"> 311569 </a>	acyl-CoA synthetase short-chain family member 2	protein_coding	protein_coding	-0.247937	-1.18751	0.0102366	0.182188	Not regulated	26.94	32.77	28.28	30.51	31.06	36.22	35.84
Pld2	<a href='https://www.ncbi.nlm.nih.gov/gene/?term=25097' target="_blank"> 25097 </a>	phospholipase D2	protein_coding	protein_coding	-0.416008	-1.33423	0.01029	0.182881	Not regulated	9.05	7.08	8.77	7.7	7.18	11.21	10.22
Hmgcs2	<a href='https://www.ncbi.nlm.nih.gov/gene/?term=24450' target="_blank"> 24450 </a>	3-hydroxy-3-methylglutaryl-CoA synthase 2	protein_coding	protein_coding	0.972838	1.9627	0.010323	0.183207	Not regulated	2.6	3.23	5.07	4.93	2.64	1.87	1.91
Serpinb6a	<a href='https://www.ncbi.nlm.nih.gov/gene/?term=291085' target="_blank"> 291085 </a>	serpin family B member 6A			-0.625295	-1.54253	0.0103407	0.183264	Not regulated	7.55	6.43	8.93	5.49	8.63	11.77	11.12
Ddx42	<a href='https://www.ncbi.nlm.nih.gov/gene/?term=303607' target="_blank"> 303607 </a>	DEAD-box helicase 42	protein_coding	protein_coding	0.177061	1.13058	0.0103864	0.183503	Not regulated	62.5	70.85	67.05	64.54	64.85	56.76	61
Nudt13	<a href='https://www.ncbi.nlm.nih.gov/gene/?term=682978' target="_blank"> 682978 </a>	nudix hydrolase 13	protein_coding	protein_coding	0.652449	1.57183	0.0103851	0.183503	Not regulated	6.02	4.84	6.8	9.13	6.21	4.23	4.26
Xylb	<a href='https://www.ncbi.nlm.nih.gov/gene/?term=316067' target="_blank"> 316067 </a>	xylulokinase	protein_coding	protein_coding	-0.514392	-1.42839	0.010398	0.183503	Not regulated	5.19	4.67	4.08	4.62	3.84	5.78	7.15
Slx4	<a href='https://www.ncbi.nlm.nih.gov/gene/?term=302953' target="_blank"> 302953 </a>	SLX4 structure-specific endonuclease subunit	protein_coding	protein_coding	-0.224953	-1.16874	0.0104356	0.183909	Not regulated	27.17	29.5	25.04	28.02	31.4	32.59	34.37
Zfp638	<a href='https://www.ncbi.nlm.nih.gov/gene/?term=312491' target="_blank"> 312491 </a>	zinc finger protein 638	protein_coding	protein_coding	0.16601	1.12195	0.0104854	0.184528	Not regulated	71.43	74.28	65.26	72	68.29	62.02	64.99
Ranbp9	<a href='https://www.ncbi.nlm.nih.gov/gene/?term=364686' target="_blank"> 364686 </a>	RAN binding protein 9	protein_coding	protein_coding	0.221147	1.16566	0.0105033	0.184585	Not regulated	48.45	50.59	45.99	47.18	46.42	42.66	40.2
Jcad	<a href='https://www.ncbi.nlm.nih.gov/gene/?term=498764' target="_blank"> 498764 </a>	junctional cadherin 5 associated			-0.203287	-1.15132	0.0105213	0.184644	Not regulated	25.94	25.26	22.77	22.78	24.68	28.11	28.62
Alms1	<a href='https://www.ncbi.nlm.nih.gov/gene/?term=297408' target="_blank"> 297408 </a>	ALMS1, centrosome and basal body associated protein	protein_coding	protein_coding	-0.241302	-1.18206	0.0105528	0.184681	Not regulated	16.1	16.72	13.47	14.78	16.82	16.81	20.33
Btbd3	<a href='https://www.ncbi.nlm.nih.gov/gene/?term=311462' target="_blank"> 311462 </a>	BTB domain containing 3	protein_coding	protein_coding	-0.192877	-1.14304	0.010569	0.184681	Not regulated	107.87	124.7	119.5	111.99	103.72	124.16	137.53
Cabp5	<a href='https://www.ncbi.nlm.nih.gov/gene/?term=365194' target="_blank"> 365194 </a>	calcium binding protein 5	protein_coding	protein_coding	-0.353388	-1.27756	0.0105964	0.184681	Not regulated	42.41	40.41	58.2	44.44	32.85	60.11	53.24
Insrr	<a href='https://www.ncbi.nlm.nih.gov/gene/?term=60663' target="_blank"> 60663 </a>	insulin receptor-related receptor	protein_coding	protein_coding	-0.892201	-1.85601	0.0105816	0.184681	Not regulated	0.49	0.92	1	0.77	1.18	1.36	1.89
Ryr3	<a href='https://www.ncbi.nlm.nih.gov/gene/?term=170546' target="_blank"> 170546 </a>	ryanodine receptor 3	protein_coding	protein_coding	-0.45023	-1.36626	0.0105968	0.184681	Not regulated	1.82	1.94	1.26	1.86	2.12	2.48	2.52
Cdc42se1	<a href='https://www.ncbi.nlm.nih.gov/gene/?term=499672' target="_blank"> 499672 </a>	CDC42 small effector 1	protein_coding	protein_coding	-0.260081	-1.19755	0.0106484	0.18522	Not regulated	19.54	20.04	18.93	19.59	18.69	25.83	21.78
Fgf18	<a href='https://www.ncbi.nlm.nih.gov/gene/?term=29369' target="_blank"> 29369 </a>	fibroblast growth factor 18	protein_coding	protein_coding	1.44174	2.71647	0.0106842	0.18522	Not regulated	2.31	1.5	2.72	2.18	2.43	1.02	0.62
Pnn	<a href='https://www.ncbi.nlm.nih.gov/gene/?term=368070' target="_blank"> 368070 </a>	pinin, desmosome associated protein	protein_coding	protein_coding	-0.201413	-1.14982	0.0106866	0.18522	Not regulated	55.95	64.04	53.15	55.79	54.96	64.01	68.49
Zfp512b	<a href='https://www.ncbi.nlm.nih.gov/gene/?term=311721' target="_blank"> 311721 </a>	zinc finger protein 512B	protein_coding	protein_coding	-0.35341	-1.27758	0.0106594	0.18522	Not regulated	7.65	7.65	8.22	6.49	8.35	8.33	11.43
Gin1	<a href='https://www.ncbi.nlm.nih.gov/gene/?term=316687' target="_blank"> 316687 </a>	gypsy retrotransposon integrase 1	protein_coding	protein_coding	0.422382	1.34014	0.0107815	0.186608	Not regulated	12.05	13	12.01	9.24	9.43	8.93	8.75
Eif4g3	<a href='https://www.ncbi.nlm.nih.gov/gene/?term=298573' target="_blank"> 298573 </a>	eukaryotic translation initiation factor 4 gamma, 3	protein_coding	protein_coding	-0.167427	-1.12305	0.01082	0.187016	Not regulated	102.4	121.59	102.13	106.69	103.6	119.37	125.55
Rnf166	<a href='https://www.ncbi.nlm.nih.gov/gene/?term=365022' target="_blank"> 365022 </a>	ring finger protein 166	protein_coding	protein_coding	0.345769	1.27083	0.0108839	0.187864	Not regulated	28.39	29.24	28.64	23.57	29.75	21.96	22.42
Etv4	<a href='https://www.ncbi.nlm.nih.gov/gene/?term=360635' target="_blank"> 360635 </a>	ETS variant transcription factor 4	protein_coding	protein_coding	-0.423143	-1.34085	0.0109399	0.188313	Not regulated	10.1	10.29	10.03	11.97	10.61	12.23	16.54
Gtf2ird1	<a href='https://www.ncbi.nlm.nih.gov/gene/?term=246770' target="_blank"> 246770 </a>	GTF2I repeat domain containing 1	protein_coding	protein_coding	0.209791	1.15652	0.0109327	0.188313	Not regulated	75.91	92.76	80.41	71.08	79.66	68.08	72.3
Carmil3	<a href='https://www.ncbi.nlm.nih.gov/gene/?term=361041' target="_blank"> 361041 </a>	capping protein regulator and myosin 1 linker 3			-0.210379	-1.15699	0.0109611	0.18842	Not regulated	29.53	32.74	28.85	27.65	28.35	32.9	36.05
Rps17	<a href='https://www.ncbi.nlm.nih.gov/gene/?term=29286' target="_blank"> 29286 </a>	ribosomal protein S17	protein_coding	protein_coding	0.201538	1.14992	0.0110498	0.189685	Not regulated	623.12	603.23	664.92	653.93	608.44	558.82	529.96
Pum1	<a href='https://www.ncbi.nlm.nih.gov/gene/?term=362609' target="_blank"> 362609 </a>	pumilio RNA-binding family member 1	protein_coding	protein_coding	0.18542	1.13715	0.0110888	0.190096	Not regulated	61.29	72.26	60.07	62.46	65.36	57.54	57.62
Pgap3	<a href='https://www.ncbi.nlm.nih.gov/gene/?term=688174' target="_blank"> 688174 </a>	post-GPI attachment to proteins phospholipase 3	protein_coding	protein_coding	0.282295	1.21613	0.0111712	0.191248	Not regulated	33.9	32.01	30.51	29.27	32.94	27.05	25.52
AABR07026291.1	<a href='https://www.ncbi.nlm.nih.gov/gene/?term=NA' target="_blank"> NA </a>				-0.235213	-1.17708	0.0112063	0.191394	Not regulated	29.96	34.9	30.36	29.83	31.61	34.95	40.19
Aldoa	<a href='https://www.ncbi.nlm.nih.gov/gene/?term=24189' target="_blank"> 24189 </a>	aldolase, fructose-bisphosphate A	protein_coding	protein_coding	-0.12567	-1.09101	0.0112101	0.191394	Not regulated	2245.5	2233.96	2324.14	2283.27	2253.06	2454.93	2521.8
Faah	<a href='https://www.ncbi.nlm.nih.gov/gene/?term=100911581' target="_blank"> 100911581 </a>	fatty acid amide hydrolase	protein_coding	protein_coding	-0.223773	-1.16778	0.0112653	0.192076	Not regulated	33.32	35.55	36.74	33.06	30.27	40.89	39
Ptpn6	<a href='https://www.ncbi.nlm.nih.gov/gene/?term=116689' target="_blank"> 116689 </a>	protein tyrosine phosphatase, non-receptor type 6	protein_coding	protein_coding	-0.825887	-1.77262	0.0112857	0.192163	Not regulated	1.99	2.48	2.84	2.1	1.7	1.73	3.82
Rd3	<a href='https://www.ncbi.nlm.nih.gov/gene/?term=684158' target="_blank"> 684158 </a>	RD3 regulator of GUCY2D	protein_coding	protein_coding	0.164983	1.12115	0.011313	0.192366	Not regulated	448.69	494.9	523.34	498.71	445.09	433.9	435.34
Polr1b	<a href='https://www.ncbi.nlm.nih.gov/gene/?term=83582' target="_blank"> 83582 </a>	RNA polymerase I subunit B	protein_coding	protein_coding	-0.335897	-1.26216	0.011336	0.192498	Not regulated	11.43	11.52	10.15	9.86	9.39	14.34	12.5
Erap1	<a href='https://www.ncbi.nlm.nih.gov/gene/?term=80897' target="_blank"> 80897 </a>	endoplasmic reticulum aminopeptidase 1	protein_coding	protein_coding	0.340338	1.26605	0.0113737	0.192878	Not regulated	20.42	14.96	15.43	18.61	18.06	15.15	13.69
Ing1	<a href='https://www.ncbi.nlm.nih.gov/gene/?term=306626' target="_blank"> 306626 </a>	inhibitor of growth family, member 1	protein_coding	protein_coding	-0.220287	-1.16497	0.0114367	0.192907	Not regulated	61.95	66.25	61.81	65.92	67.87	78.21	77.11
Jmjd8	<a href='https://www.ncbi.nlm.nih.gov/gene/?term=360498' target="_blank"> 360498 </a>	jumonji domain containing 8	protein_coding	protein_coding	-0.199216	-1.14807	0.0114257	0.192907	Not regulated	69	78.9	78.38	70.66	72.61	85.03	86.49
Mier1	<a href='https://www.ncbi.nlm.nih.gov/gene/?term=313418' target="_blank"> 313418 </a>	MIER1 transcriptional regulator	protein_coding	protein_coding	-0.191885	-1.14226	0.0114147	0.192907	Not regulated	33.78	37.03	32.39	34.64	34.69	39.47	35.46
Nup62	<a href='https://www.ncbi.nlm.nih.gov/gene/?term=65274' target="_blank"> 65274 </a>	nucleoporin 62	protein_coding	protein_coding	0.239048	1.18021	0.0114335	0.192907	Not regulated	54.6	74.13	70.56	60.03	57.36	52.1	58.17
Snx24	<a href='https://www.ncbi.nlm.nih.gov/gene/?term=361328' target="_blank"> 361328 </a>	sorting nexin 24	protein_coding	protein_coding	0.368338	1.29086	0.0114645	0.193066	Not regulated	17.08	18.52	20.44	19.89	16.14	13.32	14.79
Zbtb3	<a href='https://www.ncbi.nlm.nih.gov/gene/?term=499313' target="_blank"> 499313 </a>	zinc finger and BTB domain containing 3	protein_coding	protein_coding	0.388175	1.30874	0.0114768	0.193066	Not regulated	7.28	7.32	6.48	6.96	5.04	5.68	5.65
Lnx1	<a href='https://www.ncbi.nlm.nih.gov/gene/?term=360926' target="_blank"> 360926 </a>	ligand of numb-protein X 1	protein_coding	protein_coding	0.307419	1.23749	0.0115123	0.193145	Not regulated	30.12	32.9	39.46	41.54	37.32	31.48	27.36
Nfat5	<a href='https://www.ncbi.nlm.nih.gov/gene/?term=307820' target="_blank"> 307820 </a>	nuclear factor of activated T-cells 5	protein_coding	protein_coding	-0.260995	-1.19831	0.0115067	0.193145	Not regulated	18.95	20.71	14.1	17.78	18.04	19.88	24.13
Zp2	<a href='https://www.ncbi.nlm.nih.gov/gene/?term=81828' target="_blank"> 81828 </a>	zona pellucida glycoprotein 2	protein_coding	protein_coding	1.89397	3.71657	0.011686	0.1958	Not regulated	0.4	1.86	0.67	1.62	1.79	0.1	0.56
Dennd11	<a href='https://www.ncbi.nlm.nih.gov/gene/?term=312270' target="_blank"> 312270 </a>	DENN domain containing 11			0.171894	1.12654	0.0117643	0.196066	Not regulated	50.71	50.61	48.01	51.55	50.42	43.99	46.45
Gtf2e2	<a href='https://www.ncbi.nlm.nih.gov/gene/?term=306516' target="_blank"> 306516 </a>	general transcription factor IIE subunit 2	protein_coding	protein_coding	0.315889	1.24478	0.0117468	0.196066	Not regulated	33.68	31.78	31.06	33.59	29.64	26.94	25.02
Hmgb2l1	<a href='https://www.ncbi.nlm.nih.gov/gene/?term=498072' target="_blank"> 498072 </a>	high mobility group box 2-like 1	protein_coding	protein_coding	0.401414	1.3208	0.0117603	0.196066	Not regulated	33.89	34.56	35.29	34.5	37.52	31.1	22.83
NEWGENE_1304700	<a href='https://www.ncbi.nlm.nih.gov/gene/?term=NA' target="_blank"> NA </a>				-0.269947	-1.20576	0.0117231	0.196066	Not regulated	18.07	15.75	16.79	15.48	17.1	20.81	19.84
Gpbp1	<a href='https://www.ncbi.nlm.nih.gov/gene/?term=294734' target="_blank"> 294734 </a>	GC-rich promoter binding protein 1	protein_coding	protein_coding	0.161605	1.11853	0.0118702	0.197569	Not regulated	138.91	147.41	129.2	140.38	138.31	125.81	125.61
Egf	<a href='https://www.ncbi.nlm.nih.gov/gene/?term=25313' target="_blank"> 25313 </a>	epidermal growth factor	protein_coding	protein_coding	0.43477	1.3517	0.0119023	0.197582	Not regulated	7.74	9.13	9.95	7.64	5.61	6.22	5.8
Max	<a href='https://www.ncbi.nlm.nih.gov/gene/?term=60661' target="_blank"> 60661 </a>	MYC associated factor X	protein_coding	protein_coding	0.182925	1.13518	0.0118899	0.197582	Not regulated	132.13	129.43	129.25	136.87	121.68	115.17	116.2
Sipa1l3	<a href='https://www.ncbi.nlm.nih.gov/gene/?term=292771' target="_blank"> 292771 </a>	signal-induced proliferation-associated 1 like 3	protein_coding	protein_coding	-0.194681	-1.14447	0.0119236	0.197674	Not regulated	58.03	76.59	66.75	62.82	63.95	75.1	81.37
Cep128	<a href='https://www.ncbi.nlm.nih.gov/gene/?term=500700' target="_blank"> 500700 </a>	centrosomal protein 128			0.322662	1.25064	0.0119405	0.197694	Not regulated	13.95	11.85	12.43	13.22	13.65	8.8	12.05
Rtraf	<a href='https://www.ncbi.nlm.nih.gov/gene/?term=302247' target="_blank"> 302247 </a>	RNA transcription, translation and transport factor			0.207291	1.15452	0.0119729	0.197969	Not regulated	168.58	177.29	186.48	176.59	165.21	149.44	154.71
Strip2	<a href='https://www.ncbi.nlm.nih.gov/gene/?term=500066' target="_blank"> 500066 </a>	striatin interacting protein 2	protein_coding	protein_coding	-0.277521	-1.21211	0.011996	0.198092	Not regulated	11.51	12.88	15.14	13.12	12.13	15.96	17.08
Notch2	<a href='https://www.ncbi.nlm.nih.gov/gene/?term=29492' target="_blank"> 29492 </a>	notch receptor 2	protein_coding	protein_coding	-0.273648	-1.20886	0.012017	0.198177	Not regulated	7.43	8.54	7.01	8.4	7.15	8.18	10.4
Ddx50	<a href='https://www.ncbi.nlm.nih.gov/gene/?term=361848' target="_blank"> 361848 </a>	DExD-box helicase 50	protein_coding	protein_coding	0.214634	1.16041	0.0120424	0.198337	Not regulated	71.95	77.32	72.59	74.37	65.47	59.41	64.58
Dapl1	<a href='https://www.ncbi.nlm.nih.gov/gene/?term=362136' target="_blank"> 362136 </a>	death associated protein-like 1	protein_coding	protein_coding	-0.582757	-1.49771	0.0120706	0.198541	Not regulated	32.68	20.38	42.6	28.57	21.97	38.33	49.03
Col22a1	<a href='https://www.ncbi.nlm.nih.gov/gene/?term=315071' target="_blank"> 315071 </a>	collagen type XXII alpha 1 chain	protein_coding	protein_coding	-0.422453	-1.3402	0.0122448	0.201143	Not regulated	4.27	5.38	3.5	3.6	3.78	5.52	5.67
Ubn2	<a href='https://www.ncbi.nlm.nih.gov/gene/?term=312248' target="_blank"> 312248 </a>	ubinuclein 2	protein_coding	protein_coding	-0.254667	-1.19306	0.0123367	0.202126	Not regulated	28.88	34.91	24.65	28.08	30.13	33.36	37.69
Zzef1	<a href='https://www.ncbi.nlm.nih.gov/gene/?term=287476' target="_blank"> 287476 </a>	zinc finger ZZ-type and EF-hand domain containing 1	protein_coding	protein_coding	-0.262602	-1.19964	0.0123314	0.202126	Not regulated	11.93	16.32	12.09	12.5	12.67	14.29	17.57
Pkd1	<a href='https://www.ncbi.nlm.nih.gov/gene/?term=24650' target="_blank"> 24650 </a>	polycystin 1, transient receptor potential channel interacting	protein_coding	protein_coding	-0.225566	-1.16924	0.0123911	0.20249	Not regulated	21.64	27.23	21.17	21.82	23.44	24.46	30.24
Zeb1	<a href='https://www.ncbi.nlm.nih.gov/gene/?term=25705' target="_blank"> 25705 </a>	zinc finger E-box binding homeobox 1	protein_coding	protein_coding	0.231966	1.17443	0.0123769	0.20249	Not regulated	24.58	25.68	25.24	26.03	26.97	20.93	22.8
Cdo1	<a href='https://www.ncbi.nlm.nih.gov/gene/?term=81718' target="_blank"> 81718 </a>	cysteine dioxygenase type 1	protein_coding	protein_coding	0.502748	1.41691	0.0124675	0.203041	Not regulated	15.3	22.33	22.87	17.1	18.64	13.64	13.16
Gnpnat1	<a href='https://www.ncbi.nlm.nih.gov/gene/?term=498486' target="_blank"> 498486 </a>	glucosamine-phosphate N-acetyltransferase 1	protein_coding	protein_coding	0.298145	1.22956	0.0124559	0.203041	Not regulated	40.25	36.22	42.05	39.27	40.34	30.91	34.56
Stox1	<a href='https://www.ncbi.nlm.nih.gov/gene/?term=294388' target="_blank"> 294388 </a>	storkhead box 1	protein_coding	protein_coding	0.682542	1.60496	0.0124732	0.203041	Not regulated	1.94	3.48	3.64	3.26	4.3	1.91	2.18
Slc12a6	<a href='https://www.ncbi.nlm.nih.gov/gene/?term=691209' target="_blank"> 691209 </a>	solute carrier family 12, member 6	protein_coding	protein_coding	-0.206533	-1.15391	0.0124925	0.203092	Not regulated	48.25	44.58	43.98	49.29	52.78	54.69	58.41
Col9a3	<a href='https://www.ncbi.nlm.nih.gov/gene/?term=362285' target="_blank"> 362285 </a>	collagen type IX alpha 3 chain	protein_coding	protein_coding	-0.376326	-1.29803	0.0125583	0.203575	Not regulated	15.58	12.54	18.26	14.37	12.83	17.75	20.68
Retreg3	<a href='https://www.ncbi.nlm.nih.gov/gene/?term=360632' target="_blank"> 360632 </a>	reticulophagy regulator family member 3			0.184405	1.13635	0.0125505	0.203575	Not regulated	124.69	112.04	124.27	118.66	115.41	110.84	101.34
Sqor	<a href='https://www.ncbi.nlm.nih.gov/gene/?term=691966' target="_blank"> 691966 </a>	sulfide quinone oxidoreductase			0.582004	1.49693	0.0125707	0.203575	Not regulated	9.15	9.05	8.93	10.88	10.92	7.59	5.48
Agtpbp1	<a href='https://www.ncbi.nlm.nih.gov/gene/?term=290986' target="_blank"> 290986 </a>	ATP/GTP binding carboxypeptidase 1	protein_coding	protein_coding	0.15514	1.11353	0.012594	0.203689	Not regulated	152.17	165.42	162.61	145.38	147.67	134.4	146.94
Ano8	<a href='https://www.ncbi.nlm.nih.gov/gene/?term=306340' target="_blank"> 306340 </a>	anoctamin 8	protein_coding	protein_coding	-0.250703	-1.18979	0.012636	0.203845	Not regulated	17.02	19.02	19.46	19.08	17.73	21.43	22.91
Fam160a2	<a href='https://www.ncbi.nlm.nih.gov/gene/?term=NA' target="_blank"> NA </a>		protein_coding	protein_coding	-0.240163	-1.18113	0.0126336	0.203845	Not regulated	23.94	25.59	22.61	24.21	25.53	28.98	29.18
Mafg	<a href='https://www.ncbi.nlm.nih.gov/gene/?term=64188' target="_blank"> 64188 </a>	MAF bZIP transcription factor G	protein_coding	protein_coding	-0.229651	-1.17255	0.0126661	0.204069	Not regulated	24.05	22.89	23.69	23.7	27.13	28.02	29.71
Ppm1b	<a href='https://www.ncbi.nlm.nih.gov/gene/?term=24667' target="_blank"> 24667 </a>	protein phosphatase, Mg2+/Mn2+ dependent, 1B	protein_coding	protein_coding	0.177493	1.13092	0.0127068	0.204463	Not regulated	141.45	154.3	155.58	158.07	146.32	125.14	145.24
Pias1	<a href='https://www.ncbi.nlm.nih.gov/gene/?term=300772' target="_blank"> 300772 </a>	protein inhibitor of activated STAT, 1	protein_coding	protein_coding	0.1764	1.13006	0.0127826	0.204896	Not regulated	85.43	99.12	87.72	86.93	87.08	70.09	77.55
Ski	<a href='https://www.ncbi.nlm.nih.gov/gene/?term=313757' target="_blank"> 313757 </a>	SKI proto-oncogene	protein_coding	protein_coding	-0.212909	-1.15902	0.0127733	0.204896	Not regulated	22.6	23.2	20.51	21.73	20	25.86	25.03
Wrn	<a href='https://www.ncbi.nlm.nih.gov/gene/?term=290805' target="_blank"> 290805 </a>	WRN RecQ like helicase	protein_coding	protein_coding	-0.465379	-1.38068	0.0127816	0.204896	Not regulated	3.81	4.18	2.66	3.68	3.34	4.95	5.03
Txnip	<a href='https://www.ncbi.nlm.nih.gov/gene/?term=117514' target="_blank"> 117514 </a>	thioredoxin interacting protein	protein_coding	protein_coding	-0.403984	-1.32316	0.0128165	0.205179	Not regulated	7.58	8.12	7.94	7.83	8.38	10.64	10.71
Smg7	<a href='https://www.ncbi.nlm.nih.gov/gene/?term=360855' target="_blank"> 360855 </a>	SMG7 nonsense mediated mRNA decay factor	protein_coding	protein_coding	0.158337	1.116	0.0128375	0.205253	Not regulated	68.94	76.87	67.67	68.4	69.04	62.65	64.54
Pdcl3	<a href='https://www.ncbi.nlm.nih.gov/gene/?term=316348' target="_blank"> 316348 </a>	phosducin-like 3	protein_coding	protein_coding	0.249233	1.18857	0.0128734	0.205565	Not regulated	32.58	36.85	32.66	30.96	34.68	28.91	28.36
Esco2	<a href='https://www.ncbi.nlm.nih.gov/gene/?term=691979' target="_blank"> 691979 </a>	establishment of sister chromatid cohesion N-acetyltransferase 2	protein_coding	protein_coding	1.47649	2.7827	0.0129911	0.207182	Not regulated	0.51	0.74	1.19	1.01	0.85	0.47	0.16
Bbs5	<a href='https://www.ncbi.nlm.nih.gov/gene/?term=362142' target="_blank"> 362142 </a>	Bardet-Biedl syndrome 5	protein_coding	protein_coding	0.279721	1.21396	0.0130851	0.208418	Not regulated	62.6	52.2	58.88	57.57	58.19	46.73	49.29
Dsel	<a href='https://www.ncbi.nlm.nih.gov/gene/?term=297865' target="_blank"> 297865 </a>	dermatan sulfate epimerase-like	protein_coding	protein_coding	0.507279	1.42137	0.0131097	0.208545	Not regulated	1.59	1.52	1.43	1.44	1.52	0.98	1.16
Ttr	<a href='https://www.ncbi.nlm.nih.gov/gene/?term=24856' target="_blank"> 24856 </a>	transthyretin	protein_coding	protein_coding	1.11742	2.16959	0.0131458	0.208856	Not regulated	85.09	86.91	119.7	198.97	79.45	61.19	44.22
Rpusd1	<a href='https://www.ncbi.nlm.nih.gov/gene/?term=287148' target="_blank"> 287148 </a>	RNA pseudouridine synthase domain containing 1	protein_coding	protein_coding	-0.341007	-1.26664	0.0133307	0.211526	Not regulated	22.76	24.71	28.46	21.3	25.38	29.7	32.84
Maz	<a href='https://www.ncbi.nlm.nih.gov/gene/?term=691842' target="_blank"> 691842 </a>	MYC associated zinc finger protein	protein_coding	protein_coding	-0.213924	-1.15984	0.0134931	0.213833	Not regulated	103.49	128.38	119.41	101.22	100.12	126.21	129.22
Nr2c1	<a href='https://www.ncbi.nlm.nih.gov/gene/?term=252924' target="_blank"> 252924 </a>	nuclear receptor subfamily 2, group C, member 1	protein_coding	protein_coding	0.302852	1.23358	0.0135364	0.213917	Not regulated	30.38	35.16	31.59	25.68	27.22	25.52	23.49
Usp3	<a href='https://www.ncbi.nlm.nih.gov/gene/?term=363084' target="_blank"> 363084 </a>	ubiquitin specific peptidase 3	protein_coding	protein_coding	0.350341	1.27486	0.0135481	0.213917	Not regulated	18.26	18.08	22.05	18.59	17.07	14.11	14.88
Zfp219	<a href='https://www.ncbi.nlm.nih.gov/gene/?term=305848' target="_blank"> 305848 </a>	zinc finger protein 219	protein_coding	protein_coding	-0.21119	-1.15764	0.0135494	0.213917	Not regulated	52.23	52.84	55.94	45.87	51.88	56.52	66.44
Dnajb12	<a href='https://www.ncbi.nlm.nih.gov/gene/?term=294513' target="_blank"> 294513 </a>	DnaJ heat shock protein family (Hsp40) member B12	protein_coding	protein_coding	0.208616	1.15558	0.0135963	0.214389	Not regulated	45.74	52.92	46.24	49.84	47.51	42.87	42.13
Smc6	<a href='https://www.ncbi.nlm.nih.gov/gene/?term=313961' target="_blank"> 313961 </a>	structural maintenance of chromosomes 6	protein_coding	protein_coding	0.233822	1.17595	0.0136455	0.214895	Not regulated	28.72	30.72	27.53	29.59	31.22	23.63	27.31
Rbm6	<a href='https://www.ncbi.nlm.nih.gov/gene/?term=315997' target="_blank"> 315997 </a>	RNA binding motif protein 6	protein_coding	protein_coding	0.220778	1.16536	0.013693	0.215374	Not regulated	49.16	62.94	50.62	52.12	48.53	42.97	47.63
Dnajb2	<a href='https://www.ncbi.nlm.nih.gov/gene/?term=689593' target="_blank"> 689593 </a>	DnaJ heat shock protein family (Hsp40) member B2	protein_coding	protein_coding	0.162618	1.11932	0.0137464	0.215684	Not regulated	234.14	252.55	274.29	250.97	244.62	222.92	226.34
Fancm	<a href='https://www.ncbi.nlm.nih.gov/gene/?term=314172' target="_blank"> 314172 </a>	FA complementation group M			0.318511	1.24704	0.0137527	0.215684	Not regulated	10.76	10.58	7.58	11.11	9.33	7.09	7.79
Vps37c	<a href='https://www.ncbi.nlm.nih.gov/gene/?term=108348178' target="_blank"> 108348178 </a>	VPS37C subunit of ESCRT-I	protein_coding	protein_coding	-0.274053	-1.2092	0.0137641	0.215684	Not regulated	19.93	23.11	21.32	22.25	22.96	25.9	27.74
Msh2	<a href='https://www.ncbi.nlm.nih.gov/gene/?term=81709' target="_blank"> 81709 </a>	mutS homolog 2	protein_coding	protein_coding	0.237555	1.17899	0.0138047	0.21605	Not regulated	33.22	35.83	33.72	34	33.08	31.69	26.91
Gne	<a href='https://www.ncbi.nlm.nih.gov/gene/?term=114711' target="_blank"> 114711 </a>	glucosamine (UDP-N-acetyl)-2-epimerase/N-acetylmannosamine kinase	protein_coding	protein_coding	-0.2296	-1.17251	0.0138582	0.216124	Not regulated	56.7	58.17	52.61	54.7	53.16	55.47	73.66
Rhot1	<a href='https://www.ncbi.nlm.nih.gov/gene/?term=303351' target="_blank"> 303351 </a>	ras homolog family member T1	protein_coding	protein_coding	0.143462	1.10455	0.0138648	0.216124	Not regulated	167.86	173.95	169.84	173.76	161.2	157.52	153.96
Rps20	<a href='https://www.ncbi.nlm.nih.gov/gene/?term=122772' target="_blank"> 122772 </a>	ribosomal protein S20	protein_coding	protein_coding	0.215821	1.16136	0.0138781	0.216124	Not regulated	396.87	452.84	477.33	428.41	444.29	371.64	381.25
Smad4	<a href='https://www.ncbi.nlm.nih.gov/gene/?term=50554' target="_blank"> 50554 </a>	SMAD family member 4	protein_coding	protein_coding	0.157141	1.11508	0.0138291	0.216124	Not regulated	104.57	110.58	105.66	110.61	105.7	97.6	96.99
Gabpa	<a href='https://www.ncbi.nlm.nih.gov/gene/?term=363735' target="_blank"> 363735 </a>	GA binding protein transcription factor subunit alpha	protein_coding	protein_coding	0.20596	1.15345	0.013922	0.216539	Not regulated	28.76	29.07	26.85	26.8	27.15	23.72	24.88
Kdm3a	<a href='https://www.ncbi.nlm.nih.gov/gene/?term=312440' target="_blank"> 312440 </a>	lysine demethylase 3A	protein_coding	protein_coding	0.221037	1.16557	0.0140394	0.218096	Not regulated	38.71	46.47	37.44	37.73	41.45	33.04	38.56
Gpd2	<a href='https://www.ncbi.nlm.nih.gov/gene/?term=25062' target="_blank"> 25062 </a>	glycerol-3-phosphate dehydrogenase 2	protein_coding	protein_coding	0.450433	1.36645	0.0141029	0.218274	Not regulated	9.01	9.53	8.92	10.64	10.44	7.34	6.85
Utp25	<a href='https://www.ncbi.nlm.nih.gov/gene/?term=305076' target="_blank"> 305076 </a>	UTP25, small subunit processor component			0.342347	1.26782	0.0140824	0.218274	Not regulated	16.5	17.13	15.53	13.97	16.12	12.24	13.05
Xpo1	<a href='https://www.ncbi.nlm.nih.gov/gene/?term=85252' target="_blank"> 85252 </a>	exportin 1	protein_coding	protein_coding	0.171683	1.12637	0.0140959	0.218274	Not regulated	92.89	106.03	91.4	88.25	88.54	80.72	87.5
Cfdp1	<a href='https://www.ncbi.nlm.nih.gov/gene/?term=292027' target="_blank"> 292027 </a>	craniofacial development protein 1	protein_coding	protein_coding	0.181795	1.13429	0.0141451	0.218659	Not regulated	99.35	100.49	100.83	94.08	93.86	83.94	83.82
Kif16b	<a href='https://www.ncbi.nlm.nih.gov/gene/?term=311478' target="_blank"> 311478 </a>	kinesin family member 16B	protein_coding	protein_coding	-0.334383	-1.26084	0.0141832	0.218978	Not regulated	5.99	7.88	6.53	6.17	6.35	8.23	8.51
Fam171a2	<a href='https://www.ncbi.nlm.nih.gov/gene/?term=100361389' target="_blank"> 100361389 </a>	family with sequence similarity 171, member A2	protein_coding	protein_coding	-0.296091	-1.22781	0.0142929	0.219326	Not regulated	15.39	14.79	17.07	15.43	14.8	18.83	19.59
Flrt1	<a href='https://www.ncbi.nlm.nih.gov/gene/?term=499308' target="_blank"> 499308 </a>	fibronectin leucine rich transmembrane protein 1	protein_coding	protein_coding	-0.295537	-1.22734	0.0142525	0.219326	Not regulated	4.7	4.56	4.44	4.92	4.93	5.55	5.91
Hax1	<a href='https://www.ncbi.nlm.nih.gov/gene/?term=291202' target="_blank"> 291202 </a>	HCLS1 associated protein X-1	protein_coding	protein_coding	0.282814	1.21657	0.0143234	0.219326	Not regulated	74.21	95.25	93.59	89.63	75.2	65.82	75.58
Letm1	<a href='https://www.ncbi.nlm.nih.gov/gene/?term=305457' target="_blank"> 305457 </a>	leucine zipper and EF-hand containing transmembrane protein 1	protein_coding	protein_coding	0.15976	1.1171	0.0142766	0.219326	Not regulated	65.98	63.31	63.21	62.83	60.83	57.66	57.08
Mn1	<a href='https://www.ncbi.nlm.nih.gov/gene/?term=498194' target="_blank"> 498194 </a>	MN1 proto-oncogene, transcriptional regulator	protein_coding	protein_coding	-0.320046	-1.24837	0.0143278	0.219326	Not regulated	5.72	6.75	5.64	6.63	6.81	7.51	8.47
Ttc39c	<a href='https://www.ncbi.nlm.nih.gov/gene/?term=686179' target="_blank"> 686179 </a>	tetratricopeptide repeat domain 39C			0.239793	1.18082	0.0143191	0.219326	Not regulated	98.63	118.54	101.04	84.15	97.47	79.48	89.03
Vash1	<a href='https://www.ncbi.nlm.nih.gov/gene/?term=503052' target="_blank"> 503052 </a>	vasohibin 1	protein_coding	protein_coding	-0.173882	-1.12809	0.0143142	0.219326	Not regulated	31.71	32.84	33.53	31.82	30.55	37.16	36.21
Rint1	<a href='https://www.ncbi.nlm.nih.gov/gene/?term=296750' target="_blank"> 296750 </a>	RAD50 interactor 1	protein_coding	protein_coding	0.295172	1.22703	0.0144231	0.220517	Not regulated	19.55	22.14	19.08	18.92	18.1	15.48	16.78
Mid1ip1	<a href='https://www.ncbi.nlm.nih.gov/gene/?term=404280' target="_blank"> 404280 </a>	MID1 interacting protein 1	protein_coding	protein_coding	0.252303	1.19111	0.0145555	0.222272	Not regulated	58.67	66.26	73.09	57.02	56.04	53.79	54.12
Actb	<a href='https://www.ncbi.nlm.nih.gov/gene/?term=81822' target="_blank"> 81822 </a>	actin, beta	protein_coding	protein_coding	-0.173356	-1.12768	0.0146619	0.223084	Not regulated	713.31	612.17	707.11	668.83	648.67	782.55	748.68
Carmil1	<a href='https://www.ncbi.nlm.nih.gov/gene/?term=306941' target="_blank"> 306941 </a>	capping protein regulator and myosin 1 linker 1			-0.179965	-1.13286	0.0146385	0.223084	Not regulated	32.9	38.74	34.79	32.62	33.45	38.02	41.45
Hmg20a	<a href='https://www.ncbi.nlm.nih.gov/gene/?term=315689' target="_blank"> 315689 </a>	high mobility group 20A	protein_coding	protein_coding	0.191822	1.14221	0.0146463	0.223084	Not regulated	57.08	62.99	59.13	60.73	61.89	57.51	49.22
AABR07011951.1	<a href='https://www.ncbi.nlm.nih.gov/gene/?term=NA' target="_blank"> NA </a>				0.363181	1.28626	0.0147467	0.22331	Not regulated	36.43	31.46	23.96	30.39	24.2	21.38	24.6
AABR07034767.1	<a href='https://www.ncbi.nlm.nih.gov/gene/?term=NA' target="_blank"> NA </a>				0.215939	1.16146	0.0147069	0.22331	Not regulated	93.98	100.09	112.12	110.37	86.7	86.02	89.26
Bcl6	<a href='https://www.ncbi.nlm.nih.gov/gene/?term=303836' target="_blank"> 303836 </a>	BCL6, transcription repressor	protein_coding	protein_coding	0.271835	1.20734	0.0147404	0.22331	Not regulated	18.38	21.1	18.85	19.15	19.21	15.6	16.82
Ghitm	<a href='https://www.ncbi.nlm.nih.gov/gene/?term=290596' target="_blank"> 290596 </a>	growth hormone inducible transmembrane protein	protein_coding	protein_coding	0.195497	1.14512	0.0147654	0.22331	Not regulated	339.18	418.91	381.43	321.49	320.23	310.64	315.99
Lingo3	<a href='https://www.ncbi.nlm.nih.gov/gene/?term=690755' target="_blank"> 690755 </a>	leucine rich repeat and Ig domain containing 3	protein_coding	protein_coding	0.263469	1.20036	0.0147584	0.22331	Not regulated	43.15	44.36	51.4	48.93	42.64	39.67	37.92
Ube2d1	<a href='https://www.ncbi.nlm.nih.gov/gene/?term=361831' target="_blank"> 361831 </a>	ubiquitin-conjugating enzyme E2D 1	protein_coding	protein_coding	0.330459	1.25741	0.014794	0.223472	Not regulated	38.01	33.75	36.63	37.82	33.89	30.05	27.55
Rb1cc1	<a href='https://www.ncbi.nlm.nih.gov/gene/?term=312927' target="_blank"> 312927 </a>	RB1-inducible coiled-coil 1	protein_coding	protein_coding	0.175917	1.12968	0.0148513	0.224022	Not regulated	39.86	44.21	41.52	37.56	39.56	34.38	37.79
Tcirg1	<a href='https://www.ncbi.nlm.nih.gov/gene/?term=293650' target="_blank"> 293650 </a>	T-cell immune regulator 1, ATPase H+ transporting V0 subunit A3	protein_coding	protein_coding	-0.423896	-1.34155	0.0148659	0.224022	Not regulated	8.91	8.89	8.39	8	8.58	10.4	12.94
Edn2	<a href='https://www.ncbi.nlm.nih.gov/gene/?term=24324' target="_blank"> 24324 </a>	endothelin 2	protein_coding	protein_coding	-1.12894	-2.18698	0.0149002	0.224269	Not regulated	2.07	1.05	4.17	1.96	1.94	5.52	4.19
Ctss	<a href='https://www.ncbi.nlm.nih.gov/gene/?term=50654' target="_blank"> 50654 </a>	cathepsin S	protein_coding	protein_coding	0.357033	1.28079	0.0149441	0.224661	Not regulated	44.94	38.38	53.41	55.34	40.82	39.3	34.07
Nfatc3	<a href='https://www.ncbi.nlm.nih.gov/gene/?term=361400' target="_blank"> 361400 </a>	nuclear factor of activated T-cells 3	protein_coding	protein_coding	-0.257144	-1.19511	0.0150047	0.225303	Not regulated	27.95	26.61	21.05	29.91	25.96	31.68	33.21
Iars1	<a href='https://www.ncbi.nlm.nih.gov/gene/?term=306804' target="_blank"> 306804 </a>	isoleucyl-tRNA synthetase 1			0.556892	1.4711	0.0150262	0.225357	Not regulated	103.58	152.69	132.79	114.03	107.55	64.92	103.18
Ddx1	<a href='https://www.ncbi.nlm.nih.gov/gene/?term=84474' target="_blank"> 84474 </a>	DEAD-box helicase 1	protein_coding	protein_coding	0.169584	1.12473	0.0150898	0.226042	Not regulated	104.2	106.78	111.1	111.92	103.15	96.27	96.97
Itga5	<a href='https://www.ncbi.nlm.nih.gov/gene/?term=315346' target="_blank"> 315346 </a>	integrin subunit alpha 5	protein_coding	protein_coding	-0.496258	-1.41055	0.0151984	0.227398	Not regulated	3.43	3.01	4.27	4.2	5.14	4.91	6.49
Unc13a	<a href='https://www.ncbi.nlm.nih.gov/gene/?term=64829' target="_blank"> 64829 </a>	unc-13 homolog A	protein_coding	protein_coding	-0.226301	-1.16983	0.0152259	0.227539	Not regulated	23.82	27.65	22.58	23.36	25.95	26.73	31.8
Ttll4	<a href='https://www.ncbi.nlm.nih.gov/gene/?term=690512' target="_blank"> 690512 </a>	tubulin tyrosine ligase like 4	protein_coding	protein_coding	-0.266775	-1.20312	0.0152943	0.228289	Not regulated	14.42	17.33	13.46	15.48	15.61	18.49	18.8
Eid2b	<a href='https://www.ncbi.nlm.nih.gov/gene/?term=103690162' target="_blank"> 103690162 </a>	EP300 interacting inhibitor of differentiation 2B	protein_coding	protein_coding	-0.432861	-1.34991	0.0153311	0.228298	Not regulated	20.21	20.99	24.3	17.65	15.84	26.21	27.37
Zfp385a	<a href='https://www.ncbi.nlm.nih.gov/gene/?term=685474' target="_blank"> 685474 </a>	zinc finger protein 385A	protein_coding	protein_coding	-0.11999	-1.08673	0.0153278	0.228298	Not regulated	768.68	800.33	806.79	798.34	793.7	858.53	885.92
Mylip	<a href='https://www.ncbi.nlm.nih.gov/gene/?term=306825' target="_blank"> 306825 </a>	myosin regulatory light chain interacting protein	protein_coding	protein_coding	0.28796	1.22091	0.0154821	0.22946	Not regulated	24.43	25.68	22.99	19.99	20.27	19.27	18.36
Ppp2r5e	<a href='https://www.ncbi.nlm.nih.gov/gene/?term=299147' target="_blank"> 299147 </a>	protein phosphatase 2 regulatory subunit B', epsilon	protein_coding	protein_coding	0.144678	1.10548	0.0154789	0.22946	Not regulated	116.42	127.78	126.34	115.91	117.2	112.36	113.21
Qpctl	<a href='https://www.ncbi.nlm.nih.gov/gene/?term=292687' target="_blank"> 292687 </a>	glutaminyl-peptide cyclotransferase-like	protein_coding	protein_coding	0.327965	1.25524	0.0154511	0.22946	Not regulated	19.42	22.39	19.89	23.05	21.68	16.23	18.09
Tex28	<a href='https://www.ncbi.nlm.nih.gov/gene/?term=690282' target="_blank"> 690282 </a>	testis expressed 28			0.319297	1.24772	0.0154639	0.22946	Not regulated	42.19	35.88	40.76	37.86	45.73	36.97	28.85
Rab40c	<a href='https://www.ncbi.nlm.nih.gov/gene/?term=359728' target="_blank"> 359728 </a>	Rab40c, member RAS oncogene family	protein_coding	protein_coding	-0.252522	-1.19129	0.0155058	0.22954	Not regulated	23.74	26.19	24.56	22.27	26.31	29.96	29.49
Sez6l2	<a href='https://www.ncbi.nlm.nih.gov/gene/?term=308988' target="_blank"> 308988 </a>	seizure related 6 homolog like 2	protein_coding	protein_coding	-0.139686	-1.10167	0.0155685	0.230198	Not regulated	111.55	115.72	118.4	113.86	113.13	124.51	130.91
Acbd5	<a href='https://www.ncbi.nlm.nih.gov/gene/?term=307170' target="_blank"> 307170 </a>	acyl-CoA binding domain containing 5	protein_coding	protein_coding	0.173392	1.12771	0.0156109	0.230284	Not regulated	70.63	86.38	79.68	76.29	76.63	71.18	72.68
Bclaf3	<a href='https://www.ncbi.nlm.nih.gov/gene/?term=501559' target="_blank"> 501559 </a>	BCLAF1 and THRAP3 family member 3			0.325494	1.25309	0.0156054	0.230284	Not regulated	15.68	13.76	14.06	15.09	14.81	11.05	12.1
Syf2	<a href='https://www.ncbi.nlm.nih.gov/gene/?term=170933' target="_blank"> 170933 </a>	SYF2 pre-mRNA-splicing factor	protein_coding	protein_coding	0.182516	1.13486	0.0156536	0.230643	Not regulated	156.72	158.55	163.18	152.86	150.7	139.53	138.4
Hdac7	<a href='https://www.ncbi.nlm.nih.gov/gene/?term=84582' target="_blank"> 84582 </a>	histone deacetylase 7	protein_coding	protein_coding	-0.326282	-1.25378	0.0158503	0.233269	Not regulated	8.63	9.5	8.7	8.05	9.62	10.17	11.88
Plk5	<a href='https://www.ncbi.nlm.nih.gov/gene/?term=314627' target="_blank"> 314627 </a>	polo-like kinase 5	protein_coding	protein_coding	-0.263148	-1.20009	0.0159421	0.234346	Not regulated	32.51	33.05	29.52	28.05	32.31	35.77	39.65
Smu1	<a href='https://www.ncbi.nlm.nih.gov/gene/?term=117541' target="_blank"> 117541 </a>	SMU1, DNA replication regulator and spliceosomal factor	protein_coding	protein_coding	0.183197	1.1354	0.0160153	0.235147	Not regulated	87.51	93.44	89.03	85.84	92.75	80.81	79.23
Cyb5r4	<a href='https://www.ncbi.nlm.nih.gov/gene/?term=171015' target="_blank"> 171015 </a>	cytochrome b5 reductase 4	protein_coding	protein_coding	0.228757	1.17182	0.0161455	0.236506	Not regulated	44.74	45.83	42.42	42.87	44.24	37.34	38.65
Sec24a	<a href='https://www.ncbi.nlm.nih.gov/gene/?term=287275' target="_blank"> 287275 </a>	SEC24 homolog A, COPII coat complex component	protein_coding	protein_coding	0.205654	1.15321	0.0161439	0.236506	Not regulated	27.63	31.07	27.07	27.67	29.56	23.83	26.41
Map3k5	<a href='https://www.ncbi.nlm.nih.gov/gene/?term=365057' target="_blank"> 365057 </a>	mitogen-activated protein kinase kinase kinase 5	protein_coding	protein_coding	-0.373268	-1.29528	0.0161651	0.236518	Not regulated	6.31	9.96	8.16	8.41	6.2	8.9	11.36
Btrc	<a href='https://www.ncbi.nlm.nih.gov/gene/?term=361765' target="_blank"> 361765 </a>	beta-transducin repeat containing E3 ubiquitin protein ligase	protein_coding	protein_coding	0.201425	1.14983	0.0162578	0.236878	Not regulated	78.58	100.23	94.61	89.43	82.94	76.71	76.86
Ccn1	<a href='https://www.ncbi.nlm.nih.gov/gene/?term=83476' target="_blank"> 83476 </a>	cellular communication network factor 1			-1.25591	-2.38817	0.0164164	0.236878	Not regulated	0.31	0.82	1.14	0.78	0.86	1.87	1.89
Cenpe	<a href='https://www.ncbi.nlm.nih.gov/gene/?term=362044' target="_blank"> 362044 </a>	centromere protein E	protein_coding	protein_coding	0.772393	1.7081	0.016428	0.236878	Not regulated	0.87	1.38	1	0.95	0.99	0.59	0.65
Cramp1	<a href='https://www.ncbi.nlm.nih.gov/gene/?term=287127' target="_blank"> 287127 </a>	cramped chromatin regulator homolog 1			-0.247105	-1.18682	0.016283	0.236878	Not regulated	11.38	13.23	10.04	11.52	11.59	13.54	13.76
Frmd5	<a href='https://www.ncbi.nlm.nih.gov/gene/?term=311362' target="_blank"> 311362 </a>	FERM domain containing 5	protein_coding	protein_coding	-0.182486	-1.13484	0.0163464	0.236878	Not regulated	76.97	74.7	73.08	73.75	68.99	86.3	81.86
Mavs	<a href='https://www.ncbi.nlm.nih.gov/gene/?term=311430' target="_blank"> 311430 </a>	mitochondrial antiviral signaling protein	protein_coding	protein_coding	-0.269331	-1.20525	0.0163625	0.236878	Not regulated	21.89	23.75	24.22	21.58	23.07	25.41	30.15
Nsg2	<a href='https://www.ncbi.nlm.nih.gov/gene/?term=497878' target="_blank"> 497878 </a>	neuronal vesicle trafficking associated 2	protein_coding	protein_coding	0.144063	1.10501	0.0162102	0.236878	Not regulated	256.05	258.38	248.16	248.93	246.67	235.83	222.16
Osbp2	<a href='https://www.ncbi.nlm.nih.gov/gene/?term=305475' target="_blank"> 305475 </a>	oxysterol binding protein 2	protein_coding	protein_coding	0.131794	1.09566	0.0163006	0.236878	Not regulated	487.46	546.28	513.95	508.56	468.43	455.46	477.71
Per1	<a href='https://www.ncbi.nlm.nih.gov/gene/?term=287422' target="_blank"> 287422 </a>	period circadian regulator 1	protein_coding	protein_coding	-0.218399	-1.16344	0.0164344	0.236878	Not regulated	63.7	77.02	67.52	57.71	65.44	70.28	85.79
Ptpn21	<a href='https://www.ncbi.nlm.nih.gov/gene/?term=171070' target="_blank"> 171070 </a>	protein tyrosine phosphatase, non-receptor type 21	protein_coding	protein_coding	0.18713	1.1385	0.0163474	0.236878	Not regulated	93.25	120.46	110.27	99.04	96.55	89.45	95.33
Rbm28	<a href='https://www.ncbi.nlm.nih.gov/gene/?term=312182' target="_blank"> 312182 </a>	RNA binding motif protein 28	protein_coding	protein_coding	0.324941	1.25261	0.0164167	0.236878	Not regulated	12.61	16.02	12.79	15.84	14.64	11.87	11.68
Tacc1	<a href='https://www.ncbi.nlm.nih.gov/gene/?term=306562' target="_blank"> 306562 </a>	transforming, acidic coiled-coil containing protein 1	protein_coding	protein_coding	-0.181883	-1.13436	0.0163516	0.236878	Not regulated	26.65	29.56	27.88	27.8	29.52	30.21	34.78
Usp48	<a href='https://www.ncbi.nlm.nih.gov/gene/?term=362636' target="_blank"> 362636 </a>	ubiquitin specific peptidase 48			0.175988	1.12974	0.0162763	0.236878	Not regulated	70.77	76.34	68.16	72.73	75.01	59.79	70.59
Slc25a25	<a href='https://www.ncbi.nlm.nih.gov/gene/?term=246771' target="_blank"> 246771 </a>	solute carrier family 25 member 25	protein_coding	protein_coding	-0.214051	-1.15994	0.0165165	0.237517	Not regulated	52.75	46.97	54.28	44.16	52.13	59.46	58.33
Zfhx4	<a href='https://www.ncbi.nlm.nih.gov/gene/?term=310250' target="_blank"> 310250 </a>	zinc finger homeobox 4	protein_coding	protein_coding	-0.22149	-1.16594	0.0165146	0.237517	Not regulated	8.68	9.71	7.8	8.64	8.22	9.43	10.93
Mid1	<a href='https://www.ncbi.nlm.nih.gov/gene/?term=54252' target="_blank"> 54252 </a>	midline 1	protein_coding	protein_coding	-0.408982	-1.32775	0.0165464	0.237675	Not regulated	9.63	11.69	9.28	8.58	10.24	14.26	14.96
Zfp608	<a href='https://www.ncbi.nlm.nih.gov/gene/?term=307296' target="_blank"> 307296 </a>	zinc finger protein 608	protein_coding	protein_coding	-0.23523	-1.17709	0.0165802	0.237889	Not regulated	15.55	16.33	18.67	17.29	19.03	20.1	22
Atad3a	<a href='https://www.ncbi.nlm.nih.gov/gene/?term=298682' target="_blank"> 298682 </a>	ATPase family, AAA domain containing 3A	protein_coding	protein_coding	-0.332603	-1.25928	0.0167285	0.238932	Not regulated	19.56	17.77	15.22	18.88	19.08	25.56	20.64
Casp2	<a href='https://www.ncbi.nlm.nih.gov/gene/?term=64314' target="_blank"> 64314 </a>	caspase 2	protein_coding	protein_coding	-0.307103	-1.23722	0.0167286	0.238932	Not regulated	12.92	17.79	14.48	14	15.23	19.47	18.61
Rrn3	<a href='https://www.ncbi.nlm.nih.gov/gene/?term=304714' target="_blank"> 304714 </a>	RRN3 homolog, RNA polymerase I transcription factor			0.18535	1.13709	0.0167289	0.238932	Not regulated	42.65	44.67	43.25	41.28	43.24	37.68	38.94
Vps53	<a href='https://www.ncbi.nlm.nih.gov/gene/?term=287535' target="_blank"> 287535 </a>	VPS53 subunit of GARP complex	protein_coding	protein_coding	0.2329	1.17519	0.0166989	0.238932	Not regulated	38.11	40.75	41.54	37.2	34.06	34.28	31.67
Abca5	<a href='https://www.ncbi.nlm.nih.gov/gene/?term=286970' target="_blank"> 286970 </a>	ATP binding cassette subfamily A member 5	protein_coding	protein_coding	0.443715	1.3601	0.0167752	0.239322	Not regulated	5.86	4.33	5.36	6.05	5.34	4.68	3.4
Nlgn2	<a href='https://www.ncbi.nlm.nih.gov/gene/?term=117096' target="_blank"> 117096 </a>	neuroligin 2	protein_coding	protein_coding	-0.171404	-1.12615	0.01689	0.240687	Not regulated	67.82	68.32	62.44	68.57	69.62	73.1	80.58
C2cd3	<a href='https://www.ncbi.nlm.nih.gov/gene/?term=293148' target="_blank"> 293148 </a>	C2 domain containing 3 centriole elongation regulator	protein_coding	protein_coding	0.225749	1.16938	0.0169231	0.240887	Not regulated	16.6	19.91	16.89	17.65	15.65	14.2	15.89
Arhgef11	<a href='https://www.ncbi.nlm.nih.gov/gene/?term=78966' target="_blank"> 78966 </a>	Rho guanine nucleotide exchange factor 11	protein_coding	protein_coding	-0.168828	-1.12415	0.0169761	0.240987	Not regulated	65.91	82.07	71.3	74.43	72.75	78.69	86.4
Eepd1	<a href='https://www.ncbi.nlm.nih.gov/gene/?term=315500' target="_blank"> 315500 </a>	endonuclease/exonuclease/phosphatase family domain containing 1	protein_coding	protein_coding	0.25193	1.1908	0.0169876	0.240987	Not regulated	26.41	31.16	30.88	29.57	28.22	24.91	24.57
Nptxr	<a href='https://www.ncbi.nlm.nih.gov/gene/?term=81005' target="_blank"> 81005 </a>	neuronal pentraxin receptor	protein_coding	protein_coding	-0.181585	-1.13413	0.0169571	0.240987	Not regulated	39.6	40.4	45.59	41.19	41.64	47.74	48
Ppm1k	<a href='https://www.ncbi.nlm.nih.gov/gene/?term=312381' target="_blank"> 312381 </a>	protein phosphatase, Mg2+/Mn2+ dependent, 1K	protein_coding	protein_coding	-0.260289	-1.19772	0.0170332	0.241361	Not regulated	26.9	29.34	23.88	26.7	25.72	34.46	30.03
Crlf2	<a href='https://www.ncbi.nlm.nih.gov/gene/?term=171499' target="_blank"> 171499 </a>	cytokine receptor-like factor 2	protein_coding	protein_coding	-0.489677	-1.40413	0.017137	0.242558	Not regulated	10.77	12.89	10.39	10.2	11.41	15.39	16.21
Ciapin1	<a href='https://www.ncbi.nlm.nih.gov/gene/?term=307649' target="_blank"> 307649 </a>	cytokine induced apoptosis inhibitor 1	protein_coding	protein_coding	-0.212763	-1.15891	0.0171702	0.242755	Not regulated	27.5	29.63	29.57	27.96	26.21	35.41	30.92
Cct4	<a href='https://www.ncbi.nlm.nih.gov/gene/?term=29374' target="_blank"> 29374 </a>	chaperonin containing TCP1 subunit 4	protein_coding	protein_coding	0.141637	1.10316	0.0173633	0.244917	Not regulated	224.27	227.5	222.52	221.48	223.41	200.96	208.71
Nck2	<a href='https://www.ncbi.nlm.nih.gov/gene/?term=316369' target="_blank"> 316369 </a>	NCK adaptor protein 2	protein_coding	protein_coding	-0.384861	-1.30573	0.0173814	0.244917	Not regulated	9.94	11.02	14.23	12.58	13.45	17.92	14.47
Nifk	<a href='https://www.ncbi.nlm.nih.gov/gene/?term=246042' target="_blank"> 246042 </a>	nucleolar protein interacting with the FHA domain of MKI67	protein_coding	protein_coding	0.241317	1.18207	0.0173436	0.244917	Not regulated	35.07	38.26	38.87	37.87	33.52	28.71	33.93
LOC100294508	<a href='https://www.ncbi.nlm.nih.gov/gene/?term=100294508' target="_blank"> 100294508 </a>	dyslexia susceptibility 2-like	protein_coding	protein_coding	-0.1827	-1.13501	0.0174187	0.245167	Not regulated	36.02	39.97	38.5	40.58	40.05	43.07	47.29
Pde7a	<a href='https://www.ncbi.nlm.nih.gov/gene/?term=81744' target="_blank"> 81744 </a>	phosphodiesterase 7A	protein_coding	protein_coding	-0.499339	-1.41357	0.0174485	0.245312	Not regulated	5.09	4.21	3.52	3.87	4.7	5.8	6.27
Vps13c	<a href='https://www.ncbi.nlm.nih.gov/gene/?term=363087' target="_blank"> 363087 </a>	vacuolar protein sorting 13 homolog C	protein_coding	protein_coding	-0.22932	-1.17228	0.0176479	0.247838	Not regulated	19.06	21.34	15.04	19.13	18.98	20.49	23.93
Cdc42bpa	<a href='https://www.ncbi.nlm.nih.gov/gene/?term=114116' target="_blank"> 114116 </a>	CDC42 binding protein kinase alpha	protein_coding	protein_coding	-0.173189	-1.12755	0.017855	0.247979	Not regulated	58.07	61.21	50.9	57.94	56.22	60.97	69.3
Fli1	<a href='https://www.ncbi.nlm.nih.gov/gene/?term=315532' target="_blank"> 315532 </a>	Fli-1 proto-oncogene, ETS transcription factor	protein_coding	protein_coding	-1.11649	-2.16819	0.0177843	0.247979	Not regulated	1.04	1.25	0.97	1.36	1.13	2.68	2.76
Mtrr	<a href='https://www.ncbi.nlm.nih.gov/gene/?term=290947' target="_blank"> 290947 </a>	5-methyltetrahydrofolate-homocysteine methyltransferase reductase	protein_coding	protein_coding	0.24537	1.1854	0.0178173	0.247979	Not regulated	28.55	31.81	32.16	29.95	31.51	25.77	27.2
Ncapd3	<a href='https://www.ncbi.nlm.nih.gov/gene/?term=315508' target="_blank"> 315508 </a>	non-SMC condensin II complex, subunit D3	protein_coding	protein_coding	0.246643	1.18644	0.0177433	0.247979	Not regulated	17.76	17.26	15.42	16.94	18.47	14.88	14.51
Nipbl	<a href='https://www.ncbi.nlm.nih.gov/gene/?term=294787' target="_blank"> 294787 </a>	NIPBL, cohesin loading factor	protein_coding	protein_coding	0.175583	1.12942	0.0176937	0.247979	Not regulated	50.19	61.94	50.53	53.84	54.74	46.4	50.88
RGD1564606	<a href='https://www.ncbi.nlm.nih.gov/gene/?term=499523' target="_blank"> 499523 </a>	similar to 60S ribosomal protein L23a	protein_coding	protein_coding	0.662502	1.58282	0.0177237	0.247979	Not regulated	12.97	13.26	15.83	12.77	8.22	8.26	7.66
Ssmem1	<a href='https://www.ncbi.nlm.nih.gov/gene/?term=500068' target="_blank"> 500068 </a>	serine-rich single-pass membrane protein 1	protein_coding	protein_coding	0.640335	1.55869	0.017834	0.247979	Not regulated	12.04	9.31	7.19	8.41	7.19	5.8	5.66
Tent4b	<a href='https://www.ncbi.nlm.nih.gov/gene/?term=307745' target="_blank"> 307745 </a>	terminal nucleotidyltransferase 4B			0.16908	1.12434	0.0178291	0.247979	Not regulated	68.2	77.87	65.06	70.24	70.45	64.58	62.22
Zmym1	<a href='https://www.ncbi.nlm.nih.gov/gene/?term=313604' target="_blank"> 313604 </a>	zinc finger MYM-type containing 1	protein_coding	protein_coding	0.28619	1.21942	0.0178437	0.247979	Not regulated	14.92	16.05	14.48	15.73	14.54	12.9	12.43
Zmynd8	<a href='https://www.ncbi.nlm.nih.gov/gene/?term=296374' target="_blank"> 296374 </a>	zinc finger, MYND-type containing 8	protein_coding	protein_coding	-0.151561	-1.11077	0.017787	0.247979	Not regulated	83.94	88.98	81.71	86.16	86.96	93.89	97.54
Bphl	<a href='https://www.ncbi.nlm.nih.gov/gene/?term=361239' target="_blank"> 361239 </a>	biphenyl hydrolase like	protein_coding	protein_coding	0.42002	1.33795	0.0179267	0.248306	Not regulated	14.49	14.78	11.9	16.75	12.84	10.5	10.91
Clgn	<a href='https://www.ncbi.nlm.nih.gov/gene/?term=685504' target="_blank"> 685504 </a>	calmegin	protein_coding	protein_coding	0.325978	1.25351	0.0179574	0.248306	Not regulated	24.6	20.24	21.45	21.76	18.45	17.41	16.96
Cwc25	<a href='https://www.ncbi.nlm.nih.gov/gene/?term=360613' target="_blank"> 360613 </a>	CWC25 spliceosome-associated protein homolog	protein_coding	protein_coding	-0.291242	-1.22369	0.0179506	0.248306	Not regulated	25.26	31.69	27.53	25.4	27.64	33.45	34.61
Zhx2	<a href='https://www.ncbi.nlm.nih.gov/gene/?term=314988' target="_blank"> 314988 </a>	zinc fingers and homeoboxes 2	protein_coding	protein_coding	0.321797	1.24989	0.0179357	0.248306	Not regulated	10.64	9.88	11.26	10.82	9	8.32	8.61
Caskin2	<a href='https://www.ncbi.nlm.nih.gov/gene/?term=303678' target="_blank"> 303678 </a>	cask-interacting protein 2	protein_coding	protein_coding	-0.254829	-1.19319	0.0182177	0.25099	Not regulated	13.7	18.89	17.13	17.24	16.29	19.25	20.99
Eln	<a href='https://www.ncbi.nlm.nih.gov/gene/?term=25043' target="_blank"> 25043 </a>	elastin	protein_coding	protein_coding	-0.470871	-1.38595	0.0181974	0.25099	Not regulated	4.13	4	3.85	3.54	4.11	5.16	5.77
Fgfr1op	<a href='https://www.ncbi.nlm.nih.gov/gene/?term=NA' target="_blank"> NA </a>		protein_coding	protein_coding	-0.313248	-1.2425	0.0182313	0.25099	Not regulated	18	15.62	13.51	15.4	17.59	21.03	18.77
Slc25a12	<a href='https://www.ncbi.nlm.nih.gov/gene/?term=362145' target="_blank"> 362145 </a>	solute carrier family 25 member 12	protein_coding	protein_coding	-0.165742	-1.12174	0.0181957	0.25099	Not regulated	89.44	85.74	86.6	84.64	82.94	102.16	95.63
Psrc1	<a href='https://www.ncbi.nlm.nih.gov/gene/?term=691380' target="_blank"> 691380 </a>	proline and serine rich coiled-coil 1	protein_coding	protein_coding	-0.410894	-1.32951	0.0182587	0.251093	Not regulated	12.79	19.99	14.57	13.29	14.2	21.3	18.62
Aasdh	<a href='https://www.ncbi.nlm.nih.gov/gene/?term=364136' target="_blank"> 364136 </a>	aminoadipate-semialdehyde dehydrogenase	protein_coding	protein_coding	-0.290394	-1.22297	0.018352	0.251843	Not regulated	13.25	15.77	12.98	12.13	12.41	15.58	17.38
Nav2	<a href='https://www.ncbi.nlm.nih.gov/gene/?term=171563' target="_blank"> 171563 </a>	neuron navigator 2	protein_coding	protein_coding	-0.274873	-1.20989	0.0183533	0.251843	Not regulated	6.19	6.49	5.07	6.98	6.4	7.45	7.79
Ift80	<a href='https://www.ncbi.nlm.nih.gov/gene/?term=295106' target="_blank"> 295106 </a>	intraflagellar transport 80	protein_coding	protein_coding	0.238689	1.17992	0.0183946	0.252134	Not regulated	28.89	28.99	28.95	28.59	26.43	23.63	24.83
Ccnc	<a href='https://www.ncbi.nlm.nih.gov/gene/?term=114839' target="_blank"> 114839 </a>	cyclin C	protein_coding	protein_coding	0.234255	1.1763	0.0184169	0.252166	Not regulated	53.93	53.52	56.46	50.09	54.42	46.71	44.8
Atxn1	<a href='https://www.ncbi.nlm.nih.gov/gene/?term=25049' target="_blank"> 25049 </a>	ataxin 1	protein_coding	protein_coding	-0.213556	-1.15954	0.0184491	0.252331	Not regulated	32.8	37.96	32.54	33.31	35.23	35.77	44.91
Vwa1	<a href='https://www.ncbi.nlm.nih.gov/gene/?term=298683' target="_blank"> 298683 </a>	von Willebrand factor A domain containing 1	protein_coding	protein_coding	-0.372954	-1.295	0.018535	0.253232	Not regulated	9.86	10.57	10.36	9.68	10.68	13.27	13.54
Gpat4	<a href='https://www.ncbi.nlm.nih.gov/gene/?term=290843' target="_blank"> 290843 </a>	glycerol-3-phosphate acyltransferase 4			0.184726	1.1366	0.0185741	0.253349	Not regulated	63.05	66.59	64.3	72.43	65.65	56.78	61.03
Rdh14	<a href='https://www.ncbi.nlm.nih.gov/gene/?term=500629' target="_blank"> 500629 </a>	retinol dehydrogenase 14	protein_coding	protein_coding	0.3291	1.25623	0.0185894	0.253349	Not regulated	20.67	23.76	22.86	21.24	20.9	17.44	17.77
Senp2	<a href='https://www.ncbi.nlm.nih.gov/gene/?term=78973' target="_blank"> 78973 </a>	SUMO specific peptidase 2	protein_coding	protein_coding	0.183846	1.13591	0.018604	0.253349	Not regulated	37.06	40.69	38.4	39.49	40.12	33.84	36.06
Atp2b4	<a href='https://www.ncbi.nlm.nih.gov/gene/?term=29600' target="_blank"> 29600 </a>	ATPase plasma membrane Ca2+ transporting 4	protein_coding	protein_coding	-0.247457	-1.18711	0.0187823	0.254675	Not regulated	13.54	13.92	11.48	13.81	13.84	14.95	16.62
Cops3	<a href='https://www.ncbi.nlm.nih.gov/gene/?term=287367' target="_blank"> 287367 </a>	COP9 signalosome subunit 3	protein_coding	protein_coding	0.178065	1.13137	0.0187412	0.254675	Not regulated	114.11	124.69	120.24	121.35	115.08	108.84	104.01
Gtf2h1	<a href='https://www.ncbi.nlm.nih.gov/gene/?term=361580' target="_blank"> 361580 </a>	general transcription factor IIH subunit 1	protein_coding	protein_coding	0.229281	1.17225	0.0187663	0.254675	Not regulated	35.8	45.18	43.6	42.87	38.98	36.78	34.39
Pex26	<a href='https://www.ncbi.nlm.nih.gov/gene/?term=297570' target="_blank"> 297570 </a>	peroxisomal biogenesis factor 26	protein_coding	protein_coding	0.268489	1.20455	0.01877	0.254675	Not regulated	16.47	18.75	18.67	20.42	17.72	15.63	15.34
Slc26a7	<a href='https://www.ncbi.nlm.nih.gov/gene/?term=297910' target="_blank"> 297910 </a>	solute carrier family 26 member 7	protein_coding	protein_coding	0.761592	1.69536	0.0188115	0.254796	Not regulated	3.88	3.48	2.62	5.85	5.63	2.73	2.38
Adam10	<a href='https://www.ncbi.nlm.nih.gov/gene/?term=29650' target="_blank"> 29650 </a>	ADAM metallopeptidase domain 10	protein_coding	protein_coding	0.195295	1.14496	0.0188858	0.255527	Not regulated	39.51	38.46	38.57	40.89	36.7	33	34.97
Ezh1	<a href='https://www.ncbi.nlm.nih.gov/gene/?term=303547' target="_blank"> 303547 </a>	enhancer of zeste 1 polycomb repressive complex 2 subunit	protein_coding	protein_coding	0.158363	1.11602	0.0189361	0.255932	Not regulated	69.72	72.75	73.98	73.71	74.79	63.51	68.39
Tubgcp5	<a href='https://www.ncbi.nlm.nih.gov/gene/?term=308663' target="_blank"> 308663 </a>	tubulin, gamma complex associated protein 5	protein_coding	protein_coding	0.214394	1.16022	0.0189896	0.25638	Not regulated	34.04	36.69	31.62	32.41	33.28	31.09	27.71
Alas1	<a href='https://www.ncbi.nlm.nih.gov/gene/?term=65155' target="_blank"> 65155 </a>	5'-aminolevulinate synthase 1	protein_coding	protein_coding	0.278963	1.21332	0.0190694	0.257181	Not regulated	25.73	26.64	29.25	25.47	26.36	21.47	22.85
Srsf3	<a href='https://www.ncbi.nlm.nih.gov/gene/?term=361814' target="_blank"> 361814 </a>	serine and arginine rich splicing factor 3			0.156552	1.11462	0.0191371	0.257818	Not regulated	328.56	360.29	346.18	312.02	311.34	318.41	288.04
Zfp763	<a href='https://www.ncbi.nlm.nih.gov/gene/?term=314586' target="_blank"> 314586 </a>	zinc finger protein 763	protein_coding	protein_coding	0.313913	1.24307	0.0191956	0.25833	Not regulated	14.19	15.13	14.39	11.72	13.06	11.11	11.2
Adamts2	<a href='https://www.ncbi.nlm.nih.gov/gene/?term=287899' target="_blank"> 287899 </a>	ADAM metallopeptidase with thrombospondin type 1 motif, 2	protein_coding	protein_coding	-0.78731	-1.72585	0.0192172	0.258345	Not regulated	0.84	1.27	0.93	1.19	1.67	2.13	2.02
Thrap3	<a href='https://www.ncbi.nlm.nih.gov/gene/?term=313591' target="_blank"> 313591 </a>	thyroid hormone receptor associated protein 3	protein_coding	protein_coding	0.139274	1.10135	0.0192919	0.259072	Not regulated	137.25	159.64	149.12	146.81	140.42	129.35	137.74
AABR07033882.1	<a href='https://www.ncbi.nlm.nih.gov/gene/?term=NA' target="_blank"> NA </a>				-0.388746	-1.30925	0.0193576	0.259677	Not regulated	5.97	4.89	6.09	7.29	6.47	6.86	9.18
Fbn2	<a href='https://www.ncbi.nlm.nih.gov/gene/?term=689008' target="_blank"> 689008 </a>	fibrillin 2	protein_coding	protein_coding	-0.563037	-1.47738	0.0194723	0.260742	Not regulated	0.82	1.06	1.04	1.19	1.02	1.46	1.61
Smug1	<a href='https://www.ncbi.nlm.nih.gov/gene/?term=315344' target="_blank"> 315344 </a>	single-strand-selective monofunctional uracil-DNA glycosylase 1	protein_coding	protein_coding	-0.260013	-1.19749	0.0194785	0.260742	Not regulated	17.83	18.74	17.13	15.72	16	20.95	20.52
Csrnp2	<a href='https://www.ncbi.nlm.nih.gov/gene/?term=315308' target="_blank"> 315308 </a>	cysteine and serine rich nuclear protein 2	protein_coding	protein_coding	-0.252673	-1.19141	0.0195104	0.260805	Not regulated	13.5	14.02	14.7	12.49	12.51	15.85	16.55
Efemp1	<a href='https://www.ncbi.nlm.nih.gov/gene/?term=305604' target="_blank"> 305604 </a>	EGF containing fibulin extracellular matrix protein 1	protein_coding	protein_coding	-0.232396	-1.17478	0.0195453	0.260805	Not regulated	62.35	60.6	71.34	74.66	60.39	80.3	76.36
Wdr89	<a href='https://www.ncbi.nlm.nih.gov/gene/?term=314243' target="_blank"> 314243 </a>	WD repeat domain 89	protein_coding	protein_coding	0.204239	1.15208	0.0195413	0.260805	Not regulated	84.03	91.75	77.05	71.88	78.37	70.86	72.42
Tnc	<a href='https://www.ncbi.nlm.nih.gov/gene/?term=116640' target="_blank"> 116640 </a>	tenascin C	protein_coding	protein_coding	-0.273805	-1.20899	0.0195736	0.260891	Not regulated	18.01	26.99	21.59	26.65	21.87	26.4	29.87
Wipf2	<a href='https://www.ncbi.nlm.nih.gov/gene/?term=360620' target="_blank"> 360620 </a>	WAS/WASL interacting protein family, member 2	protein_coding	protein_coding	-0.257695	-1.19557	0.0195933	0.260891	Not regulated	30	34.72	28.52	28.51	30.77	33.04	42.89
Cluap1	<a href='https://www.ncbi.nlm.nih.gov/gene/?term=363544' target="_blank"> 363544 </a>	clusterin associated protein 1	protein_coding	protein_coding	0.28914	1.22191	0.0196434	0.261282	Not regulated	40.24	56.75	50.26	46.81	47.61	36.15	43.53
Mkln1	<a href='https://www.ncbi.nlm.nih.gov/gene/?term=83536' target="_blank"> 83536 </a>	muskelin 1	protein_coding	protein_coding	0.188137	1.13929	0.0198912	0.263742	Not regulated	60.29	64.38	61.78	60.43	59.99	51.82	56.84
Mto1	<a href='https://www.ncbi.nlm.nih.gov/gene/?term=300852' target="_blank"> 300852 </a>	mitochondrial tRNA translation optimization 1	protein_coding	protein_coding	0.308425	1.23836	0.0198517	0.263742	Not regulated	19.77	22.87	24.07	20.9	18.27	17.59	16.99
Abcd1	<a href='https://www.ncbi.nlm.nih.gov/gene/?term=363516' target="_blank"> 363516 </a>	ATP binding cassette subfamily D member 1	protein_coding	protein_coding	-0.473014	-1.38801	0.020015	0.263758	Not regulated	4.16	5.23	3.91	4.25	4.02	6.28	5.9
Hirip3	<a href='https://www.ncbi.nlm.nih.gov/gene/?term=361650' target="_blank"> 361650 </a>	HIRA interacting protein 3	protein_coding	protein_coding	0.213387	1.15941	0.0200308	0.263758	Not regulated	61.17	75.11	69.82	60.53	63.05	57.12	57.89
Nrbp1	<a href='https://www.ncbi.nlm.nih.gov/gene/?term=619579' target="_blank"> 619579 </a>	nuclear receptor binding protein 1	protein_coding	protein_coding	-0.186426	-1.13794	0.0200391	0.263758	Not regulated	66.52	70.64	68.1	66.99	68.66	82.25	75
Pcnp	<a href='https://www.ncbi.nlm.nih.gov/gene/?term=288165' target="_blank"> 288165 </a>	PEST proteolytic signal containing nuclear protein	protein_coding	protein_coding	-0.183063	-1.13529	0.0199193	0.263758	Not regulated	215.52	209.78	188.22	193.74	204.69	225.69	217.38
Sfr1	<a href='https://www.ncbi.nlm.nih.gov/gene/?term=294030' target="_blank"> 294030 </a>	SWI5-dependent homologous recombination repair protein 1	protein_coding	protein_coding	0.222291	1.16658	0.019941	0.263758	Not regulated	94.67	88.61	82.11	84.93	91.73	80.05	73.44
Smarca5	<a href='https://www.ncbi.nlm.nih.gov/gene/?term=307766' target="_blank"> 307766 </a>	SWI/SNF related, matrix associated, actin dependent regulator of chromatin, subfamily a, member 5	protein_coding	protein_coding	0.159063	1.11656	0.0199712	0.263758	Not regulated	61.33	69.86	61.91	62.96	61.88	56.26	58.45
Snrnp70	<a href='https://www.ncbi.nlm.nih.gov/gene/?term=361574' target="_blank"> 361574 </a>	small nuclear ribonucleoprotein U1 subunit 70	protein_coding	protein_coding	-0.177352	-1.13081	0.0199929	0.263758	Not regulated	321.02	364.9	319.11	282.27	326.44	363.29	373.63
AABR07025140.1	<a href='https://www.ncbi.nlm.nih.gov/gene/?term=NA' target="_blank"> NA </a>				0.767411	1.70221	0.0201875	0.265299	Not regulated	1.08	1.51	1.59	1.92	1.63	0.54	1.27
Dlc1	<a href='https://www.ncbi.nlm.nih.gov/gene/?term=58834' target="_blank"> 58834 </a>	DLC1 Rho GTPase activating protein	protein_coding	protein_coding	-0.191575	-1.14201	0.0201984	0.265299	Not regulated	102.83	138.87	110.4	108.57	113.89	128.98	137.22
Ptpmt1	<a href='https://www.ncbi.nlm.nih.gov/gene/?term=29390' target="_blank"> 29390 </a>	protein tyrosine phosphatase, mitochondrial 1	protein_coding	protein_coding	0.336137	1.26237	0.0202264	0.26539	Not regulated	24.76	23.83	22.07	24.48	23.83	19.19	18.91
Chd1	<a href='https://www.ncbi.nlm.nih.gov/gene/?term=308215' target="_blank"> 308215 </a>	chromodomain helicase DNA binding protein 1	protein_coding	protein_coding	0.173846	1.12806	0.0202791	0.265805	Not regulated	34.87	36.85	32.82	37.37	35.88	31.06	32.79
Zc3h13	<a href='https://www.ncbi.nlm.nih.gov/gene/?term=305955' target="_blank"> 305955 </a>	zinc finger CCCH type containing 13	protein_coding	protein_coding	0.195513	1.14513	0.020313	0.265971	Not regulated	58.6	72.94	56.67	67.45	66.96	57.68	56.6
Casp7	<a href='https://www.ncbi.nlm.nih.gov/gene/?term=64026' target="_blank"> 64026 </a>	caspase 7	protein_coding	protein_coding	-0.515441	-1.42943	0.0203351	0.265985	Not regulated	6.87	5.44	4.66	6.24	5.09	6.2	10.02
Cnbp	<a href='https://www.ncbi.nlm.nih.gov/gene/?term=64530' target="_blank"> 64530 </a>	CCHC-type zinc finger, nucleic acid binding protein	protein_coding	protein_coding	0.130608	1.09475	0.0204009	0.266402	Not regulated	357.9	371.22	354.03	346.63	349.28	323.73	332.77
Ncln	<a href='https://www.ncbi.nlm.nih.gov/gene/?term=314648' target="_blank"> 314648 </a>	nicalin	protein_coding	protein_coding	-0.185044	-1.13685	0.020429	0.266402	Not regulated	63.5	63.74	71.26	64.73	66.8	71.09	80.32
Vgf	<a href='https://www.ncbi.nlm.nih.gov/gene/?term=29461' target="_blank"> 29461 </a>	VGF nerve growth factor inducible			-0.21263	-1.1588	0.0204517	0.266402	Not regulated	46.98	50.55	48.94	53.81	51.85	53.63	64.5
Zc3h4	<a href='https://www.ncbi.nlm.nih.gov/gene/?term=678741' target="_blank"> 678741 </a>	zinc finger CCCH-type containing 4	protein_coding	protein_coding	0.166815	1.12258	0.0204362	0.266402	Not regulated	108.91	131.99	121.92	108.73	110.16	100.37	108.29
Tacr1	<a href='https://www.ncbi.nlm.nih.gov/gene/?term=24807' target="_blank"> 24807 </a>	tachykinin receptor 1	protein_coding	protein_coding	-0.311435	-1.24094	0.020491	0.266637	Not regulated	11.07	10.14	9.71	10.95	10.14	12.87	13.27
Cep135	<a href='https://www.ncbi.nlm.nih.gov/gene/?term=305288' target="_blank"> 305288 </a>	centrosomal protein 135	protein_coding	protein_coding	0.349301	1.27394	0.0205774	0.267485	Not regulated	6.54	8.82	7.25	7.15	8.13	6.19	5.9
AABR07031494.1	<a href='https://www.ncbi.nlm.nih.gov/gene/?term=NA' target="_blank"> NA </a>				0.274899	1.20991	0.0206416	0.267678	Not regulated	23.75	24.56	19.86	18.29	22.81	19.39	20.91
Ddx56	<a href='https://www.ncbi.nlm.nih.gov/gene/?term=289780' target="_blank"> 289780 </a>	DEAD-box helicase 56	protein_coding	protein_coding	0.236572	1.17819	0.0207624	0.267678	Not regulated	23.48	25.09	23.1	22.57	25.6	20.8	20.46
Gnaz	<a href='https://www.ncbi.nlm.nih.gov/gene/?term=25740' target="_blank"> 25740 </a>	G protein subunit alpha z	protein_coding	protein_coding	0.20766	1.15481	0.0206946	0.267678	Not regulated	87.42	96.14	90.46	87.24	81.84	81.55	73.71
Kl	<a href='https://www.ncbi.nlm.nih.gov/gene/?term=83504' target="_blank"> 83504 </a>	Klotho	protein_coding	protein_coding	0.64624	1.56508	0.02066	0.267678	Not regulated	2.87	2.54	3	3.43	2.63	1.96	1.79
Lasp1	<a href='https://www.ncbi.nlm.nih.gov/gene/?term=29278' target="_blank"> 29278 </a>	LIM and SH3 protein 1	protein_coding	protein_coding	-0.166361	-1.12222	0.0207278	0.267678	Not regulated	65.07	65.85	62.21	68.98	65.09	75.16	73.7
Nprl3	<a href='https://www.ncbi.nlm.nih.gov/gene/?term=360505' target="_blank"> 360505 </a>	NPR3-like, GATOR1 complex subunit	protein_coding	protein_coding	-0.313478	-1.2427	0.0206617	0.267678	Not regulated	13.7	16.89	16.97	14.38	16.43	19.45	19.36
Stom	<a href='https://www.ncbi.nlm.nih.gov/gene/?term=296655' target="_blank"> 296655 </a>	stomatin	protein_coding	protein_coding	-0.292817	-1.22503	0.0207188	0.267678	Not regulated	29	28.54	22.14	23.31	21.09	30.63	30.91
Zdhhc9	<a href='https://www.ncbi.nlm.nih.gov/gene/?term=302808' target="_blank"> 302808 </a>	zinc finger DHHC-type palmitoyltransferase 9	protein_coding	protein_coding	-0.253194	-1.19184	0.0207524	0.267678	Not regulated	19.07	20.84	21.81	19.85	19.28	24.05	24.56
Zbtb25	<a href='https://www.ncbi.nlm.nih.gov/gene/?term=314245' target="_blank"> 314245 </a>	zinc finger and BTB domain containing 25	protein_coding	protein_coding	-0.294595	-1.22654	0.0210413	0.270996	Not regulated	17.75	16.51	15.34	14.67	15.78	19.91	19.84
Cops8	<a href='https://www.ncbi.nlm.nih.gov/gene/?term=363283' target="_blank"> 363283 </a>	COP9 signalosome subunit 8	protein_coding	protein_coding	0.202522	1.15071	0.0212844	0.273566	Not regulated	102.93	107.75	101.9	91.67	93.86	88.02	85.1
Gnl2	<a href='https://www.ncbi.nlm.nih.gov/gene/?term=362593' target="_blank"> 362593 </a>	G protein nucleolar 2	protein_coding	protein_coding	0.24588	1.18582	0.0212805	0.273566	Not regulated	42.36	48.08	40.74	49.18	37.81	36.75	37.73
Gpr153	<a href='https://www.ncbi.nlm.nih.gov/gene/?term=619550' target="_blank"> 619550 </a>	G protein-coupled receptor 153	protein_coding	protein_coding	-0.192657	-1.14287	0.0213759	0.274462	Not regulated	40.79	43.19	41.03	40.17	35.83	49.09	44.05
Zfp354a	<a href='https://www.ncbi.nlm.nih.gov/gene/?term=24522' target="_blank"> 24522 </a>	zinc finger protein 354A	protein_coding	protein_coding	0.398839	1.31845	0.0214157	0.274693	Not regulated	10.44	11.4	11.57	11.73	10.61	8.09	8.49
Apln	<a href='https://www.ncbi.nlm.nih.gov/gene/?term=58812' target="_blank"> 58812 </a>	apelin	protein_coding	protein_coding	0.917842	1.88929	0.0214486	0.274835	Not regulated	1.58	1.8	1.76	2.12	1.29	0.94	0.9
Hdhd5	<a href='https://www.ncbi.nlm.nih.gov/gene/?term=312680' target="_blank"> 312680 </a>	haloacid dehalogenase like hydrolase domain containing 5			-0.418328	-1.33638	0.0214942	0.275138	Not regulated	9.32	9.4	8.68	10.93	10.91	13.66	12.84
Dhrs11	<a href='https://www.ncbi.nlm.nih.gov/gene/?term=360583' target="_blank"> 360583 </a>	dehydrogenase/reductase 11	protein_coding	protein_coding	0.272501	1.2079	0.0215933	0.275846	Not regulated	44.85	56.28	49.74	50.87	42.29	40.92	40.44
Ppp1r3e	<a href='https://www.ncbi.nlm.nih.gov/gene/?term=691447' target="_blank"> 691447 </a>	protein phosphatase 1, regulatory subunit 3E	protein_coding	protein_coding	-0.589659	-1.50489	0.0215871	0.275846	Not regulated	6.79	5.67	6.36	3.91	5.98	9.59	7.88
Alk	<a href='https://www.ncbi.nlm.nih.gov/gene/?term=266802' target="_blank"> 266802 </a>	ALK receptor tyrosine kinase	protein_coding	protein_coding	-0.354273	-1.27834	0.0217396	0.277152	Not regulated	4.98	6.02	4.98	4.47	5.33	5.98	7.36
Apmap	<a href='https://www.ncbi.nlm.nih.gov/gene/?term=366227' target="_blank"> 366227 </a>	adipocyte plasma membrane associated protein	protein_coding	protein_coding	0.222262	1.16656	0.0217197	0.277152	Not regulated	43.55	48.42	44.5	45.09	46.34	39.32	38.95
Nol9	<a href='https://www.ncbi.nlm.nih.gov/gene/?term=313744' target="_blank"> 313744 </a>	nucleolar protein 9	protein_coding	protein_coding	-0.227735	-1.171	0.0217689	0.277246	Not regulated	24.39	28.76	27.39	24.98	27.45	31.87	30.02
Yars1	<a href='https://www.ncbi.nlm.nih.gov/gene/?term=313047' target="_blank"> 313047 </a>	tyrosyl-tRNA synthetase 1			0.501633	1.41582	0.0218344	0.277798	Not regulated	105.97	152.39	147.02	117.85	113.41	72.14	109.73
Marchf1	<a href='https://www.ncbi.nlm.nih.gov/gene/?term=361135' target="_blank"> 361135 </a>	membrane associated ring-CH-type finger 1			0.204115	1.15198	0.0218617	0.277865	Not regulated	53.5	64.12	59.38	58.59	56.26	47.59	55.38
Mphosph9	<a href='https://www.ncbi.nlm.nih.gov/gene/?term=288654' target="_blank"> 288654 </a>	M-phase phosphoprotein 9	protein_coding	protein_coding	0.297187	1.22875	0.0219036	0.278117	Not regulated	11.74	12.03	12.95	11.19	10.66	10.12	9.17
Nup98	<a href='https://www.ncbi.nlm.nih.gov/gene/?term=81738' target="_blank"> 81738 </a>	nucleoporin 98 and 96 precursor	protein_coding	protein_coding	0.171221	1.12601	0.0219264	0.278125	Not regulated	47.18	50.78	42.76	48.38	49.39	41.7	45.8
RGD1565462	<a href='https://www.ncbi.nlm.nih.gov/gene/?term=NA' target="_blank"> NA </a>				3.15295	8.89469	0.0219606	0.278278	Not regulated	0.74	0.3	10.19	8.33	9.34	0.37	0.65
LOC100910732	<a href='https://www.ncbi.nlm.nih.gov/gene/?term=NA' target="_blank"> NA </a>				0.15754	1.11538	0.0220189	0.278736	Not regulated	83.79	89.6	81.32	89.75	86.86	79.35	77.27
Ak6	<a href='https://www.ncbi.nlm.nih.gov/gene/?term=102238592' target="_blank"> 102238592 </a>	adenylate kinase 6	protein_coding	protein_coding	0.217077	1.16238	0.0220462	0.278802	Not regulated	70.25	69.15	60.99	67.06	60.16	58.61	59.98
Anapc16	<a href='https://www.ncbi.nlm.nih.gov/gene/?term=100360936' target="_blank"> 100360936 </a>	anaphase promoting complex subunit 16	protein_coding	protein_coding	0.236139	1.17784	0.02209	0.279015	Not regulated	57.39	64.76	66.84	63.59	56.53	51.52	54.98
Gpatch2	<a href='https://www.ncbi.nlm.nih.gov/gene/?term=289362' target="_blank"> 289362 </a>	G patch domain containing 2	protein_coding	protein_coding	0.238319	1.17962	0.0221296	0.279015	Not regulated	17.74	21.3	21.48	21.71	20.3	15.38	19.68
Oxnad1	<a href='https://www.ncbi.nlm.nih.gov/gene/?term=306270' target="_blank"> 306270 </a>	oxidoreductase NAD-binding domain containing 1	protein_coding	protein_coding	0.331931	1.2587	0.0221243	0.279015	Not regulated	17.31	17.94	18.9	16.57	17.35	14.88	13.54
Arid4a	<a href='https://www.ncbi.nlm.nih.gov/gene/?term=314205' target="_blank"> 314205 </a>	AT-rich interaction domain 4A	protein_coding	protein_coding	0.207006	1.15429	0.0221634	0.279161	Not regulated	26.38	31.42	27.02	28.57	25.35	23.17	25.27
Prkacb	<a href='https://www.ncbi.nlm.nih.gov/gene/?term=293508' target="_blank"> 293508 </a>	protein kinase cAMP-activated catalytic subunit beta	protein_coding	protein_coding	0.144787	1.10557	0.0222344	0.279775	Not regulated	127.89	123.4	116.61	124.3	125.97	114.75	112.09
Colec12	<a href='https://www.ncbi.nlm.nih.gov/gene/?term=361289' target="_blank"> 361289 </a>	collectin sub-family member 12	protein_coding	protein_coding	-0.934723	-1.91152	0.0222916	0.280004	Not regulated	2.25	0.87	1.21	1.72	0.68	3.17	2.04
Zfand3	<a href='https://www.ncbi.nlm.nih.gov/gene/?term=361816' target="_blank"> 361816 </a>	zinc finger AN1-type containing 3	protein_coding	protein_coding	0.20453	1.15231	0.0222971	0.280004	Not regulated	49	51.07	51.96	46.15	51.26	46.14	41.87
Plekha8	<a href='https://www.ncbi.nlm.nih.gov/gene/?term=500132' target="_blank"> 500132 </a>	pleckstrin homology domain containing A8	protein_coding	protein_coding	-0.18366	-1.13576	0.0223775	0.280734	Not regulated	24.6	23.82	21.38	23.3	22.6	26.08	27.22
Ift74	<a href='https://www.ncbi.nlm.nih.gov/gene/?term=313365' target="_blank"> 313365 </a>	intraflagellar transport 74	protein_coding	protein_coding	0.294975	1.22686	0.0224361	0.281189	Not regulated	24.82	33.44	28.97	28.96	30.9	21.53	26.85
Slc6a1	<a href='https://www.ncbi.nlm.nih.gov/gene/?term=79212' target="_blank"> 79212 </a>	solute carrier family 6 member 1	protein_coding	protein_coding	-0.117699	-1.085	0.0225459	0.282284	Not regulated	351.5	371.9	374.96	371.31	351.2	405.22	395.19
Daglb	<a href='https://www.ncbi.nlm.nih.gov/gene/?term=304289' target="_blank"> 304289 </a>	diacylglycerol lipase, beta	protein_coding	protein_coding	0.199875	1.1486	0.0226065	0.282481	Not regulated	47.59	47.43	48.71	44.36	40.94	40.12	40.54
RGD1560108	<a href='https://www.ncbi.nlm.nih.gov/gene/?term=NA' target="_blank"> NA </a>		protein_coding	protein_coding	-0.25829	-1.19606	0.0225975	0.282481	Not regulated	9.5	9.63	9.81	9.07	10.21	11.68	11.7
Baz2a	<a href='https://www.ncbi.nlm.nih.gov/gene/?term=304601' target="_blank"> 304601 </a>	bromodomain adjacent to zinc finger domain, 2A	protein_coding	protein_coding	-0.152755	-1.11169	0.0226819	0.282662	Not regulated	52.9	62.83	53.13	56.64	55.38	61.92	64.71
Lpcat2	<a href='https://www.ncbi.nlm.nih.gov/gene/?term=100359680' target="_blank"> 100359680 </a>	lysophosphatidylcholine acyltransferase 2	protein_coding	protein_coding	-0.269436	-1.20534	0.0226655	0.282662	Not regulated	30.83	25.91	26.23	27.99	31	33.64	35.69
Wscd2	<a href='https://www.ncbi.nlm.nih.gov/gene/?term=360824' target="_blank"> 360824 </a>	WSC domain containing 2	protein_coding	protein_coding	0.302357	1.23316	0.0226884	0.282662	Not regulated	25.06	29.74	30.47	26.4	24.02	22.12	22.32
Ednrb	<a href='https://www.ncbi.nlm.nih.gov/gene/?term=50672' target="_blank"> 50672 </a>	endothelin receptor type B	protein_coding	protein_coding	-0.403565	-1.32277	0.0227456	0.283093	Not regulated	14.75	11.16	10.37	16.23	13.4	17.96	17.37
Blzf1	<a href='https://www.ncbi.nlm.nih.gov/gene/?term=498266' target="_blank"> 498266 </a>	basic leucine zipper nuclear factor 1	protein_coding	protein_coding	0.246452	1.18629	0.0228514	0.283862	Not regulated	29.12	30.91	34.55	30.55	31.66	25.98	27.4
Fam193b	<a href='https://www.ncbi.nlm.nih.gov/gene/?term=498703' target="_blank"> 498703 </a>	family with sequence similarity 193, member B	protein_coding	protein_coding	-0.216241	-1.1617	0.0228524	0.283862	Not regulated	41.81	48.51	43.03	37.98	45.83	52.57	50.33
Cpeb3	<a href='https://www.ncbi.nlm.nih.gov/gene/?term=309510' target="_blank"> 309510 </a>	cytoplasmic polyadenylation element binding protein 3	protein_coding	protein_coding	0.216171	1.16165	0.0229862	0.285242	Not regulated	30.63	31.94	25.85	27.41	29.86	23.38	27.47
Abca2	<a href='https://www.ncbi.nlm.nih.gov/gene/?term=79248' target="_blank"> 79248 </a>	ATP binding cassette subfamily A member 2	protein_coding	protein_coding	-0.184879	-1.13672	0.0231384	0.285921	Not regulated	33.84	38.39	32.49	34.96	35.81	36.34	44.64
Ahcyl1	<a href='https://www.ncbi.nlm.nih.gov/gene/?term=362013' target="_blank"> 362013 </a>	adenosylhomocysteinase-like 1	protein_coding	protein_coding	0.163242	1.1198	0.0230915	0.285921	Not regulated	174.93	194.68	161.54	162.3	159.75	158.96	149.92
Akirin2	<a href='https://www.ncbi.nlm.nih.gov/gene/?term=297968' target="_blank"> 297968 </a>	akirin 2	protein_coding	protein_coding	0.217605	1.1628	0.0231256	0.285921	Not regulated	103.55	110.31	95	93.67	89.12	78.05	92.39
Hspa8	<a href='https://www.ncbi.nlm.nih.gov/gene/?term=24468' target="_blank"> 24468 </a>	heat shock protein family A (Hsp70) member 8	protein_coding	protein_coding	0.170762	1.12565	0.0231545	0.285921	Not regulated	2143.94	1782.02	1869.63	2064.09	1916.73	1803.31	1713.65
Rfx8	<a href='https://www.ncbi.nlm.nih.gov/gene/?term=501127' target="_blank"> 501127 </a>	regulatory factor X8	protein_coding	protein_coding	0.887287	1.84969	0.0231419	0.285921	Not regulated	1.3	1.09	1.01	1.27	1.47	0.83	0.55
Fam114a1	<a href='https://www.ncbi.nlm.nih.gov/gene/?term=498366' target="_blank"> 498366 </a>	family with sequence similarity 114, member A1	protein_coding	protein_coding	-0.734722	-1.66408	0.0232443	0.286468	Not regulated	1.25	1.54	1.47	1.69	1.42	2.49	2.49
Ift122	<a href='https://www.ncbi.nlm.nih.gov/gene/?term=312651' target="_blank"> 312651 </a>	intraflagellar transport 122	protein_coding	protein_coding	-0.18793	-1.13913	0.0232269	0.286468	Not regulated	36.45	38.53	36.76	31.56	35.24	41.78	41.36
Tgm2	<a href='https://www.ncbi.nlm.nih.gov/gene/?term=56083' target="_blank"> 56083 </a>	transglutaminase 2	protein_coding	protein_coding	-0.460861	-1.37636	0.023271	0.286515	Not regulated	4.8	4.54	8.29	6.03	6.13	8.61	7.77
Fem1b	<a href='https://www.ncbi.nlm.nih.gov/gene/?term=315745' target="_blank"> 315745 </a>	fem-1 homolog B	protein_coding	protein_coding	0.200501	1.1491	0.0232948	0.286528	Not regulated	64.05	65.61	66.95	59.37	59.16	51.84	58.84
Slc7a1	<a href='https://www.ncbi.nlm.nih.gov/gene/?term=25648' target="_blank"> 25648 </a>	solute carrier family 7 member 1	protein_coding	protein_coding	1.0425	2.0598	0.0233211	0.286571	Not regulated	14.04	31.02	24.06	14.47	13.08	6.54	12.41
Megf8	<a href='https://www.ncbi.nlm.nih.gov/gene/?term=114029' target="_blank"> 114029 </a>	multiple EGF-like-domains 8	protein_coding	protein_coding	-0.147576	-1.10771	0.0235091	0.288318	Not regulated	23.49	25.42	23.33	24.89	23.78	27.57	27.1
Psmd14	<a href='https://www.ncbi.nlm.nih.gov/gene/?term=311078' target="_blank"> 311078 </a>	proteasome 26S subunit, non-ATPase 14	protein_coding	protein_coding	0.216213	1.16168	0.0234925	0.288318	Not regulated	84.87	80.84	83.82	90.35	90.26	76.78	72.08
Plekhn1	<a href='https://www.ncbi.nlm.nih.gov/gene/?term=298694' target="_blank"> 298694 </a>	pleckstrin homology domain containing N1	protein_coding	protein_coding	-0.385473	-1.30629	0.0237308	0.290754	Not regulated	12.37	10.12	7.83	8.63	11.82	13.48	13.81
Chl1	<a href='https://www.ncbi.nlm.nih.gov/gene/?term=89828' target="_blank"> 89828 </a>	cell adhesion molecule L1-like	protein_coding	protein_coding	-0.277565	-1.21215	0.0238234	0.291605	Not regulated	10.9	9.86	10.82	9.1	9.01	13.38	11.03
AABR07026797.1	<a href='https://www.ncbi.nlm.nih.gov/gene/?term=NA' target="_blank"> NA </a>				1.26269	2.39942	0.0239229	0.291882	Not regulated	11.21	14.17	18.71	12.42	18.03	6.42	6.02
Amer2	<a href='https://www.ncbi.nlm.nih.gov/gene/?term=498529' target="_blank"> 498529 </a>	APC membrane recruitment protein 2			-0.20004	-1.14873	0.0239041	0.291882	Not regulated	47.17	58.53	61.29	50.04	52.47	62.15	63.13
Cmpk2	<a href='https://www.ncbi.nlm.nih.gov/gene/?term=314004' target="_blank"> 314004 </a>	cytidine/uridine monophosphate kinase 2	protein_coding	protein_coding	-0.173582	-1.12786	0.0239388	0.291882	Not regulated	54.71	53.73	51.82	57.45	51.64	63.58	59.6
Sec16b	<a href='https://www.ncbi.nlm.nih.gov/gene/?term=89868' target="_blank"> 89868 </a>	SEC16 homolog B, endoplasmic reticulum export factor	protein_coding	protein_coding	-0.635249	-1.55321	0.0238761	0.291882	Not regulated	1.36	1.55	1.78	2	1.27	2.15	2.83
Tmem109	<a href='https://www.ncbi.nlm.nih.gov/gene/?term=361732' target="_blank"> 361732 </a>	transmembrane protein 109	protein_coding	protein_coding	-0.230109	-1.17292	0.0239985	0.292327	Not regulated	41.04	41.52	42.61	43.47	37.45	49.77	46.17
Cmc4	<a href='https://www.ncbi.nlm.nih.gov/gene/?term=102546764' target="_blank"> 102546764 </a>	C-X9-C motif containing 4			-0.602761	-1.51862	0.0240769	0.292997	Not regulated	15.8	21.29	12.43	11.04	16.22	24.21	22.87
Klf3	<a href='https://www.ncbi.nlm.nih.gov/gene/?term=114845' target="_blank"> 114845 </a>	Kruppel like factor 3	protein_coding	protein_coding	0.314316	1.24342	0.0241304	0.293224	Not regulated	8.3	7.87	8.21	8.52	7.96	5.93	7.33
Zfp787	<a href='https://www.ncbi.nlm.nih.gov/gene/?term=365176' target="_blank"> 365176 </a>	zinc finger protein 787	protein_coding	protein_coding	0.24475	1.18489	0.0241421	0.293224	Not regulated	52.55	66.38	67.46	56.54	57.61	46.48	55.75
Oxsr1	<a href='https://www.ncbi.nlm.nih.gov/gene/?term=316064' target="_blank"> 316064 </a>	oxidative stress responsive kinase 1	protein_coding	protein_coding	0.194068	1.14398	0.0242057	0.293713	Not regulated	26.84	26.7	25.96	26.78	26.13	22.89	23.99
Rab11fip1	<a href='https://www.ncbi.nlm.nih.gov/gene/?term=498650' target="_blank"> 498650 </a>	RAB11 family interacting protein 1	protein_coding	protein_coding	-0.307113	-1.23723	0.0243043	0.294058	Not regulated	5.39	6.17	7.09	6.3	5.58	6.93	9.06
Wars1	<a href='https://www.ncbi.nlm.nih.gov/gene/?term=314442' target="_blank"> 314442 </a>	tryptophanyl-tRNA synthetase 1			0.182881	1.13515	0.0242827	0.294058	Not regulated	50.44	47.42	49.56	48.08	47.02	43.61	42.19
Zmym3	<a href='https://www.ncbi.nlm.nih.gov/gene/?term=317260' target="_blank"> 317260 </a>	zinc finger MYM-type containing 3	processed_transcript	protein_coding	-0.159395	-1.11682	0.0242881	0.294058	Not regulated	45.54	49.72	45.71	46.75	48.18	49.02	54.35
Agpat3	<a href='https://www.ncbi.nlm.nih.gov/gene/?term=294324' target="_blank"> 294324 </a>	1-acylglycerol-3-phosphate O-acyltransferase 3	protein_coding	protein_coding	0.114961	1.08295	0.0243849	0.294751	Not regulated	462.92	469.13	455.88	467.48	463.84	417.02	451.54
Mtmr1	<a href='https://www.ncbi.nlm.nih.gov/gene/?term=317296' target="_blank"> 317296 </a>	myotubularin related protein 1	protein_coding	protein_coding	0.224725	1.16855	0.0244336	0.295056	Not regulated	24.86	27.2	27.31	26.06	23.27	21.1	23.58
Apaf1	<a href='https://www.ncbi.nlm.nih.gov/gene/?term=78963' target="_blank"> 78963 </a>	apoptotic peptidase activating factor 1	protein_coding	protein_coding	0.263273	1.2002	0.0245677	0.296107	Not regulated	11.03	10.05	10.13	10.92	10.27	9.56	8.18
Nrp2	<a href='https://www.ncbi.nlm.nih.gov/gene/?term=81527' target="_blank"> 81527 </a>	neuropilin 2	protein_coding	protein_coding	-0.285605	-1.21892	0.0245638	0.296107	Not regulated	9.74	10.68	8.17	8.65	9.24	11.15	12.05
Nrf1	<a href='https://www.ncbi.nlm.nih.gov/gene/?term=312195' target="_blank"> 312195 </a>	nuclear respiratory factor 1	protein_coding	protein_coding	0.195313	1.14497	0.0245926	0.296123	Not regulated	53.31	63.94	56.92	60.35	61.1	52.56	49.8
C1d	<a href='https://www.ncbi.nlm.nih.gov/gene/?term=289810' target="_blank"> 289810 </a>	C1D nuclear receptor corepressor	protein_coding	protein_coding	0.275936	1.21078	0.0246978	0.297106	Not regulated	36.71	39.98	41.87	37.47	36.18	32.83	31.38
Maip1	<a href='https://www.ncbi.nlm.nih.gov/gene/?term=301418' target="_blank"> 301418 </a>	matrix AAA peptidase interacting protein 1			0.363054	1.28615	0.0248539	0.298698	Not regulated	19.47	22.14	24.95	21.73	25.62	16.12	19.67
LOC100911672	<a href='https://www.ncbi.nlm.nih.gov/gene/?term=NA' target="_blank"> NA </a>		protein_coding	protein_coding	-0.13239	-1.09611	0.0250586	0.300871	Not regulated	115.51	130.98	125.41	120.99	121.65	132.45	140.44
AC109942.1	<a href='https://www.ncbi.nlm.nih.gov/gene/?term=NA' target="_blank"> NA </a>				0.289795	1.22247	0.0250978	0.301043	Not regulated	13.04	14.62	13.16	12.46	12.43	10.94	10.85
Khsrp	<a href='https://www.ncbi.nlm.nih.gov/gene/?term=171137' target="_blank"> 171137 </a>	KH-type splicing regulatory protein	protein_coding	protein_coding	-0.142374	-1.10372	0.025137	0.301043	Not regulated	97.64	106.51	102.13	103.59	96.22	110.55	113.96
Sp2	<a href='https://www.ncbi.nlm.nih.gov/gene/?term=303499' target="_blank"> 303499 </a>	Sp2 transcription factor	protein_coding	protein_coding	-0.200527	-1.14912	0.0251447	0.301043	Not regulated	45.56	47.54	44.68	38.18	40.79	50.01	50.79
Ndufa9	<a href='https://www.ncbi.nlm.nih.gov/gene/?term=362440' target="_blank"> 362440 </a>	NADH:ubiquinone oxidoreductase subunit A9	protein_coding	protein_coding	0.197068	1.14637	0.0252038	0.301177	Not regulated	99.02	109.37	103.23	105.21	92.7	89.17	93.21
Usp40	<a href='https://www.ncbi.nlm.nih.gov/gene/?term=316599' target="_blank"> 316599 </a>	ubiquitin specific peptidase 40			-0.243948	-1.18423	0.0251853	0.301177	Not regulated	12.21	12.39	10.85	11.7	13.21	14.36	14.6
Actr3	<a href='https://www.ncbi.nlm.nih.gov/gene/?term=81732' target="_blank"> 81732 </a>	actin related protein 3	protein_coding	protein_coding	0.138141	1.10049	0.0253694	0.30219	Not regulated	163.63	163.94	155.56	162.41	158.91	150.06	142.95
Camkv	<a href='https://www.ncbi.nlm.nih.gov/gene/?term=79011' target="_blank"> 79011 </a>	CaM kinase-like vesicle-associated	protein_coding	protein_coding	-0.152663	-1.11162	0.0253553	0.30219	Not regulated	70.24	77.68	75.02	69.31	70.25	83.66	79.62
Lingo1	<a href='https://www.ncbi.nlm.nih.gov/gene/?term=315691' target="_blank"> 315691 </a>	leucine rich repeat and Ig domain containing 1	protein_coding	protein_coding	-0.180275	-1.1331	0.0253414	0.30219	Not regulated	49.5	48.22	52.01	53.57	45.68	59.48	52.86
Ptpn2	<a href='https://www.ncbi.nlm.nih.gov/gene/?term=117063' target="_blank"> 117063 </a>	protein tyrosine phosphatase, non-receptor type 2	protein_coding	protein_coding	0.25271	1.19144	0.0253846	0.30219	Not regulated	42.08	55.97	48.57	51.38	46.02	41.2	42.67
Cntn6	<a href='https://www.ncbi.nlm.nih.gov/gene/?term=27256' target="_blank"> 27256 </a>	contactin 6	protein_coding	protein_coding	-0.575255	-1.48994	0.0254308	0.302423	Not regulated	2.79	2.2	2.57	2.07	2.33	3.28	3.9
Ttc9	<a href='https://www.ncbi.nlm.nih.gov/gene/?term=500689' target="_blank"> 500689 </a>	tetratricopeptide repeat domain 9	protein_coding	protein_coding	0.310044	1.23975	0.0254523	0.302423	Not regulated	33.64	44.14	45.47	30.23	33.11	26.63	33.67
Fbxl16	<a href='https://www.ncbi.nlm.nih.gov/gene/?term=494223' target="_blank"> 494223 </a>	F-box and leucine-rich repeat protein 16	protein_coding	protein_coding	-0.154551	-1.11308	0.025478	0.302443	Not regulated	91.02	94.75	100.88	89.78	92.27	103.37	107.65
Hpca	<a href='https://www.ncbi.nlm.nih.gov/gene/?term=29177' target="_blank"> 29177 </a>	hippocalcin	protein_coding	protein_coding	-0.20176	-1.1501	0.0256051	0.303665	Not regulated	94.1	88.81	100.46	100.13	94.59	117.29	104.89
Jmy	<a href='https://www.ncbi.nlm.nih.gov/gene/?term=683593' target="_blank"> 683593 </a>	junction mediating and regulatory protein, p53 cofactor	protein_coding	protein_coding	0.184871	1.13671	0.0256425	0.303823	Not regulated	32.35	38.69	34	33.36	32.94	28.12	32.94
Surf4	<a href='https://www.ncbi.nlm.nih.gov/gene/?term=619346' target="_blank"> 619346 </a>	surfeit 4	protein_coding	protein_coding	0.165158	1.12129	0.0257003	0.304221	Not regulated	144.26	143.93	160.46	152.51	132.5	132.63	132.62
Dock7	<a href='https://www.ncbi.nlm.nih.gov/gene/?term=313388' target="_blank"> 313388 </a>	dedicator of cytokinesis 7	protein_coding	protein_coding	-0.195056	-1.14477	0.0257517	0.304257	Not regulated	18.88	20.3	17.31	20.73	18.06	21.47	23.12
Ndufaf2	<a href='https://www.ncbi.nlm.nih.gov/gene/?term=361894' target="_blank"> 361894 </a>	NADH:ubiquinone oxidoreductase complex assembly factor 2			0.518561	1.43253	0.0257477	0.304257	Not regulated	33.27	33.43	47.54	34.89	34.69	25.52	25.15
Supt16h	<a href='https://www.ncbi.nlm.nih.gov/gene/?term=305851' target="_blank"> 305851 </a>	SPT16 homolog, facilitates chromatin remodeling subunit	protein_coding	protein_coding	0.180248	1.13308	0.0258347	0.304421	Not regulated	93.24	94.04	82.63	97.16	98.84	81.29	87.82
Trnp1	<a href='https://www.ncbi.nlm.nih.gov/gene/?term=688990' target="_blank"> 688990 </a>	TMF1-regulated nuclear protein 1	protein_coding	protein_coding	0.149491	1.10918	0.0258381	0.304421	Not regulated	312.23	313.38	327.99	282.92	279.35	275.93	276.63
Tubgcp2	<a href='https://www.ncbi.nlm.nih.gov/gene/?term=309098' target="_blank"> 309098 </a>	tubulin, gamma complex associated protein 2	protein_coding	protein_coding	0.195081	1.14479	0.0258318	0.304421	Not regulated	39.99	43.11	42.94	41.18	39.47	36.04	36.96
Acap3	<a href='https://www.ncbi.nlm.nih.gov/gene/?term=313772' target="_blank"> 313772 </a>	ArfGAP with coiled-coil, ankyrin repeat and PH domains 3	protein_coding	protein_coding	-0.192341	-1.14262	0.0259022	0.304689	Not regulated	30.87	31.9	33.15	31.22	31.31	34.15	38.68
Exoc3l1	<a href='https://www.ncbi.nlm.nih.gov/gene/?term=291961' target="_blank"> 291961 </a>	exocyst complex component 3-like 1	protein_coding	protein_coding	-0.384472	-1.30538	0.0259094	0.304689	Not regulated	8	10.03	7.6	9.41	9.46	12.93	10.74
Arl4d	<a href='https://www.ncbi.nlm.nih.gov/gene/?term=303559' target="_blank"> 303559 </a>	ADP-ribosylation factor like GTPase 4D	protein_coding	protein_coding	0.217845	1.16299	0.025975	0.305089	Not regulated	210.41	189.95	240.86	221.92	215.02	212.57	162.37
Tbpl1	<a href='https://www.ncbi.nlm.nih.gov/gene/?term=689030' target="_blank"> 689030 </a>	TATA-box binding protein like 1	protein_coding	protein_coding	0.328433	1.25565	0.0259918	0.305089	Not regulated	39.6	46.43	40.74	33.04	42.29	35.11	29.88
Slc26a4	<a href='https://www.ncbi.nlm.nih.gov/gene/?term=29440' target="_blank"> 29440 </a>	solute carrier family 26 member 4	protein_coding	protein_coding	-0.952094	-1.93468	0.026022	0.305159	Not regulated	9.83	6.26	13.81	8.9	6.73	11.94	23.74
Csmd2	<a href='https://www.ncbi.nlm.nih.gov/gene/?term=313040' target="_blank"> 313040 </a>	CUB and Sushi multiple domains 2	protein_coding	protein_coding	-0.279818	-1.21404	0.0260876	0.305385	Not regulated	3.52	3.7	3.16	3.06	3.31	3.69	4.54
Dhdds	<a href='https://www.ncbi.nlm.nih.gov/gene/?term=298541' target="_blank"> 298541 </a>	dehydrodolichyl diphosphate synthase subunit	protein_coding	protein_coding	0.197907	1.14703	0.0261141	0.305385	Not regulated	59.12	55.57	53.84	54.05	58.35	51.01	49.08
Ubxn10	<a href='https://www.ncbi.nlm.nih.gov/gene/?term=298577' target="_blank"> 298577 </a>	UBX domain protein 10	protein_coding	protein_coding	1.07516	2.10695	0.0260928	0.305385	Not regulated	0.8	0.85	0.89	0.92	0.55	0.51	0.27
Psat1	<a href='https://www.ncbi.nlm.nih.gov/gene/?term=293820' target="_blank"> 293820 </a>	phosphoserine aminotransferase 1	protein_coding	protein_coding	0.205716	1.15326	0.0262297	0.306451	Not regulated	62.49	76.62	72.84	67.88	63.51	63.8	56.74
Bysl	<a href='https://www.ncbi.nlm.nih.gov/gene/?term=359727' target="_blank"> 359727 </a>	bystin-like	protein_coding	protein_coding	0.292419	1.22469	0.0262963	0.306893	Not regulated	11.6	13	12.35	13.13	14.22	10.44	10.88
Dhx8	<a href='https://www.ncbi.nlm.nih.gov/gene/?term=287727' target="_blank"> 287727 </a>	DEAH-box helicase 8	protein_coding	protein_coding	-0.203725	-1.15167	0.0263163	0.306893	Not regulated	35.58	32.69	30.38	34.9	35.68	36.94	42.15
Zfyve28	<a href='https://www.ncbi.nlm.nih.gov/gene/?term=305454' target="_blank"> 305454 </a>	zinc finger FYVE-type containing 28	protein_coding	protein_coding	0.3144	1.24349	0.0263899	0.307467	Not regulated	10.54	9.81	10.66	9.43	8.92	7.8	8.2
Sf3b3	<a href='https://www.ncbi.nlm.nih.gov/gene/?term=292019' target="_blank"> 292019 </a>	splicing factor 3b, subunit 3	protein_coding	protein_coding	0.160293	1.11751	0.0265355	0.308693	Not regulated	65.34	76.05	66.2	65.19	69.6	61.32	62.86
Zfp84	<a href='https://www.ncbi.nlm.nih.gov/gene/?term=308482' target="_blank"> 308482 </a>	zinc finger protein 84	protein_coding	protein_coding	0.196121	1.14561	0.0265442	0.308693	Not regulated	20.36	21.98	21.2	21.92	20.26	17.14	20.12
Lrit2	<a href='https://www.ncbi.nlm.nih.gov/gene/?term=498594' target="_blank"> 498594 </a>	leucine-rich repeat, Ig-like and transmembrane domains 2	protein_coding	protein_coding	0.307908	1.23791	0.0266032	0.30902	Not regulated	37.54	56.88	39.34	39.88	39.81	33.88	35.83
Stard7	<a href='https://www.ncbi.nlm.nih.gov/gene/?term=296128' target="_blank"> 296128 </a>	StAR-related lipid transfer domain containing 7	protein_coding	protein_coding	-0.143812	-1.10482	0.0266214	0.30902	Not regulated	202.69	215.34	181.75	194.54	204.46	216.72	229.57
Ddx17	<a href='https://www.ncbi.nlm.nih.gov/gene/?term=315133' target="_blank"> 315133 </a>	DEAD-box helicase 17	protein_coding	protein_coding	-0.137732	-1.10017	0.0267539	0.309416	Not regulated	394.2	413.93	358.29	385.56	410.21	429.65	444.7
Dnase2	<a href='https://www.ncbi.nlm.nih.gov/gene/?term=171575' target="_blank"> 171575 </a>	deoxyribonuclease 2, lysosomal	protein_coding	protein_coding	-0.366616	-1.28932	0.0267282	0.309416	Not regulated	17.09	17.26	17.15	17.19	14.19	22.06	20.97
Mrpl2	<a href='https://www.ncbi.nlm.nih.gov/gene/?term=301240' target="_blank"> 301240 </a>	mitochondrial ribosomal protein L2	protein_coding	protein_coding	0.27704	1.21171	0.0267333	0.309416	Not regulated	59.08	76.73	70.39	61.75	63.53	52.12	57.88
Zfc3h1	<a href='https://www.ncbi.nlm.nih.gov/gene/?term=314836' target="_blank"> 314836 </a>	zinc finger, C3H1-type containing	protein_coding	protein_coding	-0.17173	-1.12641	0.0267381	0.309416	Not regulated	38.98	44.12	36.25	39.48	42.68	45.98	45.93
Ampd2	<a href='https://www.ncbi.nlm.nih.gov/gene/?term=362015' target="_blank"> 362015 </a>	adenosine monophosphate deaminase 2	protein_coding	protein_coding	-0.185502	-1.13721	0.0268853	0.310649	Not regulated	37.01	38.92	39.77	38.18	39.88	42.14	46.97
Btaf1	<a href='https://www.ncbi.nlm.nih.gov/gene/?term=368042' target="_blank"> 368042 </a>	B-TFIID TATA-box binding protein associated factor 1	protein_coding	protein_coding	0.191292	1.14179	0.0269599	0.310922	Not regulated	29.24	32.66	25.76	31.5	31.1	25.45	27.66
LOC502684	<a href='https://www.ncbi.nlm.nih.gov/gene/?term=502684' target="_blank"> 502684 </a>	hypothetical protein LOC502684	protein_coding	protein_coding	0.297529	1.22904	0.0269772	0.310922	Not regulated	19.59	18.03	13.31	15.02	14.71	13.28	13.39
Rad50	<a href='https://www.ncbi.nlm.nih.gov/gene/?term=64012' target="_blank"> 64012 </a>	RAD50 double strand break repair protein	protein_coding	protein_coding	0.229654	1.17255	0.026983	0.310922	Not regulated	16.59	19.97	17.34	16.67	17.76	13.76	16.92
Abca13	<a href='https://www.ncbi.nlm.nih.gov/gene/?term=289797' target="_blank"> 289797 </a>	ATP binding cassette subfamily A member 13	protein_coding	protein_coding	-0.516331	-1.43031	0.0271294	0.311753	Not regulated	0.78	1.19	0.52	0.85	0.96	1.16	1.36
Lmnb2	<a href='https://www.ncbi.nlm.nih.gov/gene/?term=299625' target="_blank"> 299625 </a>	lamin B2	protein_coding	protein_coding	-0.224586	-1.16844	0.027095	0.311753	Not regulated	20.12	19.91	20.85	20.77	18.29	23.23	23.93
Tmem135	<a href='https://www.ncbi.nlm.nih.gov/gene/?term=293098' target="_blank"> 293098 </a>	transmembrane protein 135	protein_coding	protein_coding	0.188562	1.13963	0.0271239	0.311753	Not regulated	46.85	48.24	46.11	45.23	41.41	40	42.41
Rnf216	<a href='https://www.ncbi.nlm.nih.gov/gene/?term=304294' target="_blank"> 304294 </a>	ring finger protein 216	protein_coding	protein_coding	0.185391	1.13712	0.027158	0.311796	Not regulated	29.74	30.3	28.73	29.75	31.57	25.94	27.56
Ergic2	<a href='https://www.ncbi.nlm.nih.gov/gene/?term=297728' target="_blank"> 297728 </a>	ERGIC and golgi 2	protein_coding	protein_coding	0.205627	1.15319	0.027236	0.312407	Not regulated	40.26	43.28	47.36	43.75	45.72	40.06	38.06
Scrn3	<a href='https://www.ncbi.nlm.nih.gov/gene/?term=311731' target="_blank"> 311731 </a>	secernin 3	protein_coding	protein_coding	0.233771	1.1759	0.0272639	0.312442	Not regulated	34.82	37.88	38.76	39.31	38.28	29.56	31.41
Armt1	<a href='https://www.ncbi.nlm.nih.gov/gene/?term=292267' target="_blank"> 292267 </a>	acidic residue methyltransferase 1			0.286999	1.2201	0.0274065	0.312652	Not regulated	20.06	24.02	32.16	23.19	22.72	29.87	17.84
Dpf2	<a href='https://www.ncbi.nlm.nih.gov/gene/?term=361711' target="_blank"> 361711 </a>	double PHD fingers 2	protein_coding	protein_coding	-0.185934	-1.13755	0.0273951	0.312652	Not regulated	44.68	43.39	43.45	46.59	45.38	53.9	49.2
Mtss2	<a href='https://www.ncbi.nlm.nih.gov/gene/?term=307845' target="_blank"> 307845 </a>	MTSS I-BAR domain containing 2			-0.149206	-1.10896	0.02739	0.312652	Not regulated	85.92	95.65	90.12	88.3	92.33	99.57	105.01
Pde6h	<a href='https://www.ncbi.nlm.nih.gov/gene/?term=114248' target="_blank"> 114248 </a>	phosphodiesterase 6H	protein_coding	protein_coding	0.359716	1.28317	0.0273524	0.312652	Not regulated	157.54	102.28	141.8	129.2	140.63	118.65	95.22
Rax	<a href='https://www.ncbi.nlm.nih.gov/gene/?term=114213' target="_blank"> 114213 </a>	retina and anterior neural fold homeobox	protein_coding	protein_coding	-0.24651	-1.18633	0.0274045	0.312652	Not regulated	119.55	166.41	167.66	132.51	128.7	175.53	165.71
Ralgps2	<a href='https://www.ncbi.nlm.nih.gov/gene/?term=304887' target="_blank"> 304887 </a>	Ral GEF with PH domain and SH3 binding motif 2	protein_coding	protein_coding	0.160717	1.11784	0.0275137	0.313591	Not regulated	69.98	72.93	70.06	71.7	70.54	61.69	67.06
AABR07003176.1	<a href='https://www.ncbi.nlm.nih.gov/gene/?term=NA' target="_blank"> NA </a>				0.269669	1.20553	0.0277395	0.315848	Not regulated	18.2	18.74	19.57	17.44	20.54	16	15.74
Armc5	<a href='https://www.ncbi.nlm.nih.gov/gene/?term=361653' target="_blank"> 361653 </a>	armadillo repeat containing 5	protein_coding	protein_coding	-0.208205	-1.15525	0.0277619	0.315848	Not regulated	33.72	42.74	43.08	38.15	38.59	43.18	48.54
Nt5e	<a href='https://www.ncbi.nlm.nih.gov/gene/?term=58813' target="_blank"> 58813 </a>	5' nucleotidase, ecto	protein_coding	protein_coding	-0.170068	-1.12511	0.0278281	0.31603	Not regulated	65.91	74.07	65.55	62.56	60.22	74.94	74.73
Nosip	<a href='https://www.ncbi.nlm.nih.gov/gene/?term=292894' target="_blank"> 292894 </a>	nitric oxide synthase interacting protein	protein_coding	protein_coding	0.239379	1.18048	0.0280715	0.318222	Not regulated	78.37	82.99	87.46	82.42	67.57	64.44	69.81
Plekhh3	<a href='https://www.ncbi.nlm.nih.gov/gene/?term=360634' target="_blank"> 360634 </a>	pleckstrin homology, MyTH4 and FERM domain containing H3	protein_coding	protein_coding	-0.235409	-1.17724	0.0280717	0.318222	Not regulated	33.1	38.79	41.93	33.24	31.02	39.73	45.36
Abhd3	<a href='https://www.ncbi.nlm.nih.gov/gene/?term=291793' target="_blank"> 291793 </a>	abhydrolase domain containing 3, phospholipase	protein_coding	protein_coding	-0.326926	-1.25434	0.028262	0.319803	Not regulated	16.55	12.88	18.33	18	14.6	16.5	18.1
LOC100911372	<a href='https://www.ncbi.nlm.nih.gov/gene/?term=NA' target="_blank"> NA </a>		protein_coding	protein_coding	0.136206	1.09901	0.0282576	0.319803	Not regulated	323.09	313.89	324.98	324.43	312.19	294.95	290.83
Cebpa	<a href='https://www.ncbi.nlm.nih.gov/gene/?term=24252' target="_blank"> 24252 </a>	CCAAT/enhancer binding protein alpha	protein_coding	protein_coding	0.977075	1.96847	0.0283544	0.319985	Not regulated	1.26	1.3	1.56	2.65	1.44	0.78	0.9
Golga2	<a href='https://www.ncbi.nlm.nih.gov/gene/?term=64528' target="_blank"> 64528 </a>	golgin A2	protein_coding	protein_coding	0.150695	1.1101	0.0283376	0.319985	Not regulated	60.4	65.85	67.63	63.59	61.89	59.28	57.22
Tbxa2r	<a href='https://www.ncbi.nlm.nih.gov/gene/?term=24816' target="_blank"> 24816 </a>	thromboxane A2 receptor	protein_coding	protein_coding	-0.719969	-1.64715	0.0283512	0.319985	Not regulated	2.53	2.77	2.3	2.5	3.66	5.48	3.77
Cyb5r1	<a href='https://www.ncbi.nlm.nih.gov/gene/?term=304805' target="_blank"> 304805 </a>	cytochrome b5 reductase 1	protein_coding	protein_coding	-0.217333	-1.16258	0.0284151	0.320383	Not regulated	50.35	56.35	60.6	59.42	54.35	67.63	64.41
Tnfrsf12a	<a href='https://www.ncbi.nlm.nih.gov/gene/?term=302965' target="_blank"> 302965 </a>	TNF receptor superfamily member 12A	protein_coding	protein_coding	-0.886751	-1.84901	0.0284804	0.320832	Not regulated	2.71	3.47	3.81	4.15	4.42	7.31	5.45
LOC691170	<a href='https://www.ncbi.nlm.nih.gov/gene/?term=691170' target="_blank"> 691170 </a>	similar to zinc finger protein 84 (HPF2)	protein_coding	protein_coding	0.196234	1.1457	0.0286396	0.322151	Not regulated	34.98	41.84	35.58	35.77	32.34	30.96	32.86
Wdtc1	<a href='https://www.ncbi.nlm.nih.gov/gene/?term=313020' target="_blank"> 313020 </a>	WD and tetratricopeptide repeats 1	protein_coding	protein_coding	0.130269	1.0945	0.0286487	0.322151	Not regulated	133.95	148.25	145.66	143.24	141.18	126.83	137.16
Atxn7	<a href='https://www.ncbi.nlm.nih.gov/gene/?term=361015' target="_blank"> 361015 </a>	ataxin 7	protein_coding	protein_coding	0.224942	1.16873	0.0288314	0.32232	Not regulated	16.26	16.3	16.32	14.44	14.84	12.48	14.56
C8g	<a href='https://www.ncbi.nlm.nih.gov/gene/?term=296545' target="_blank"> 296545 </a>	complement C8 gamma chain	protein_coding	protein_coding	-0.465082	-1.3804	0.0289779	0.32232	Not regulated	7.33	6.32	7.9	6.85	7.12	7.52	8.33
Cbx7	<a href='https://www.ncbi.nlm.nih.gov/gene/?term=362962' target="_blank"> 362962 </a>	chromobox 7	protein_coding	protein_coding	-0.158324	-1.11599	0.0291505	0.32232	Not regulated	80.45	86.73	79.34	68.7	80.73	89.42	86.02
Dnpep	<a href='https://www.ncbi.nlm.nih.gov/gene/?term=301529' target="_blank"> 301529 </a>	aspartyl aminopeptidase	protein_coding	protein_coding	-0.1783	-1.13155	0.0290213	0.32232	Not regulated	80.64	85.58	84.99	81.61	78.45	93.19	94.74
Dtx1	<a href='https://www.ncbi.nlm.nih.gov/gene/?term=687424' target="_blank"> 687424 </a>	deltex E3 ubiquitin ligase 1	protein_coding	protein_coding	-0.209263	-1.1561	0.0287343	0.32232	Not regulated	22.76	25.68	27.03	23.92	23.03	27.16	30.05
Emc8	<a href='https://www.ncbi.nlm.nih.gov/gene/?term=361425' target="_blank"> 361425 </a>	ER membrane protein complex subunit 8	protein_coding	protein_coding	-0.286664	-1.21982	0.0290787	0.32232	Not regulated	45.57	50.32	51.38	56.97	47.15	61.18	63.37
Flna	<a href='https://www.ncbi.nlm.nih.gov/gene/?term=293860' target="_blank"> 293860 </a>	filamin A	protein_coding	protein_coding	-0.1806	-1.13336	0.0288931	0.32232	Not regulated	15.34	17.99	16.28	15.78	16.96	19.16	18.74
H6pd	<a href='https://www.ncbi.nlm.nih.gov/gene/?term=298655' target="_blank"> 298655 </a>	hexose-6-phosphate dehydrogenase (glucose 1-dehydrogenase)	protein_coding	protein_coding	-0.370133	-1.29247	0.0291262	0.32232	Not regulated	4.49	4.51	4.55	3.95	4.12	5.26	5.82
Itgb8	<a href='https://www.ncbi.nlm.nih.gov/gene/?term=362800' target="_blank"> 362800 </a>	integrin subunit beta 8	protein_coding	protein_coding	0.302448	1.23324	0.0288109	0.32232	Not regulated	6.18	6.46	5.97	6.48	5.96	4.65	5.53
Mfn1	<a href='https://www.ncbi.nlm.nih.gov/gene/?term=192647' target="_blank"> 192647 </a>	mitofusin 1	protein_coding	protein_coding	0.151525	1.11074	0.0291324	0.32232	Not regulated	50.07	55.21	52.62	50.46	51.71	47.31	47.6
Nrg1	<a href='https://www.ncbi.nlm.nih.gov/gene/?term=112400' target="_blank"> 112400 </a>	neuregulin 1	protein_coding	protein_coding	-0.409261	-1.32801	0.0289457	0.32232	Not regulated	5.95	5.42	4.84	4.56	5.61	7.28	6.51
Olfml2a	<a href='https://www.ncbi.nlm.nih.gov/gene/?term=296708' target="_blank"> 296708 </a>	olfactomedin-like 2A	protein_coding	protein_coding	-0.39548	-1.31538	0.028973	0.32232	Not regulated	2.93	3.47	4.58	4.57	3.55	5.23	4.94
Pex3	<a href='https://www.ncbi.nlm.nih.gov/gene/?term=83519' target="_blank"> 83519 </a>	peroxisomal biogenesis factor 3	protein_coding	protein_coding	0.272044	1.20752	0.0290502	0.32232	Not regulated	21.14	22.96	22.54	22.69	21.96	18.13	19.41
RGD1562310	<a href='https://www.ncbi.nlm.nih.gov/gene/?term=NA' target="_blank"> NA </a>		protein_coding	protein_coding	-0.293285	-1.22543	0.0288645	0.32232	Not regulated	14.27	20.43	18.01	16.35	17.32	20.33	22.5
Serpine1	<a href='https://www.ncbi.nlm.nih.gov/gene/?term=24617' target="_blank"> 24617 </a>	serpin family E member 1	protein_coding	protein_coding	-1.17432	-2.25686	0.0289577	0.32232	Not regulated	0.88	0.22	1.13	1.22	0.51	0.83	2.72
Tsc22d3	<a href='https://www.ncbi.nlm.nih.gov/gene/?term=83514' target="_blank"> 83514 </a>	TSC22 domain family, member 3	protein_coding	protein_coding	0.242223	1.18281	0.0290373	0.32232	Not regulated	49.21	52.27	56.8	48.48	44.8	45.05	40.81
Ubxn8	<a href='https://www.ncbi.nlm.nih.gov/gene/?term=290802' target="_blank"> 290802 </a>	UBX domain protein 8	protein_coding	protein_coding	0.306409	1.23663	0.0287786	0.32232	Not regulated	11.45	11.39	12.63	13.68	11.21	9.44	10.28
Wscd1	<a href='https://www.ncbi.nlm.nih.gov/gene/?term=287466' target="_blank"> 287466 </a>	WSC domain containing 1	protein_coding	protein_coding	0.23639	1.17804	0.0288394	0.32232	Not regulated	39.24	41.95	52.56	43.55	47.95	36.91	40.37
Zkscan4	<a href='https://www.ncbi.nlm.nih.gov/gene/?term=291164' target="_blank"> 291164 </a>	zinc finger with KRAB and SCAN domains 4	protein_coding	protein_coding	0.490311	1.40475	0.0287584	0.32232	Not regulated	5.79	5.48	6.37	6.61	6.58	4.31	4.49
Actg1	<a href='https://www.ncbi.nlm.nih.gov/gene/?term=287876' target="_blank"> 287876 </a>	actin, gamma 1	protein_coding	protein_coding	-0.172504	-1.12701	0.0291962	0.322331	Not regulated	728.49	578.81	661.01	687.91	650.64	768.79	746.43
Casd1	<a href='https://www.ncbi.nlm.nih.gov/gene/?term=678772' target="_blank"> 678772 </a>	CAS1 domain containing 1	protein_coding	protein_coding	-0.198037	-1.14714	0.0292026	0.322331	Not regulated	23.41	24.17	23.33	23.24	22.93	28.95	25.57
B3galt5	<a href='https://www.ncbi.nlm.nih.gov/gene/?term=288161' target="_blank"> 288161 </a>	Beta-1,3-galactosyltransferase 5	protein_coding	protein_coding	0.237066	1.17859	0.029263	0.322432	Not regulated	14.52	13.76	13.47	13.18	12.79	12.04	11.48
Zbtb48	<a href='https://www.ncbi.nlm.nih.gov/gene/?term=362668' target="_blank"> 362668 </a>	zinc finger and BTB domain containing 48	protein_coding	protein_coding	-0.347188	-1.27208	0.0292595	0.322432	Not regulated	12.28	16.77	18.72	12.27	16.56	19.39	20.15
Tmem243	<a href='https://www.ncbi.nlm.nih.gov/gene/?term=499990' target="_blank"> 499990 </a>	transmembrane protein 243	protein_coding	protein_coding	0.35516	1.27913	0.0292895	0.32244	Not regulated	27.41	32.74	30.48	30.77	26.99	22.79	23.98
Nxpe3	<a href='https://www.ncbi.nlm.nih.gov/gene/?term=681096' target="_blank"> 681096 </a>	neurexophilin and PC-esterase domain family, member 3	protein_coding	protein_coding	0.415856	1.33409	0.0293554	0.322602	Not regulated	11.87	10.56	8.04	9.6	10.16	9.59	5.68
Oas1a	<a href='https://www.ncbi.nlm.nih.gov/gene/?term=192281' target="_blank"> 192281 </a>	2'-5' oligoadenylate synthetase 1A	protein_coding	protein_coding	2.59767	6.05306	0.029331	0.322602	Not regulated	1.7	3.6	0.51	10.25	1.79	0.56	0.78
Rbbp5	<a href='https://www.ncbi.nlm.nih.gov/gene/?term=304794' target="_blank"> 304794 </a>	RB binding protein 5, histone lysine methyltransferase complex subunit	protein_coding	protein_coding	0.188833	1.13984	0.0294076	0.322893	Not regulated	40.43	41.41	36.74	40.26	39.85	37.68	33.13
Pcmtd2	<a href='https://www.ncbi.nlm.nih.gov/gene/?term=311726' target="_blank"> 311726 </a>	protein-L-isoaspartate (D-aspartate) O-methyltransferase domain containing 2	protein_coding	protein_coding	0.177597	1.131	0.0294843	0.323453	Not regulated	325.43	388.7	288.64	329.83	353.81	305.29	298.63
Hectd3	<a href='https://www.ncbi.nlm.nih.gov/gene/?term=313525' target="_blank"> 313525 </a>	HECT domain E3 ubiquitin protein ligase 3	protein_coding	protein_coding	-0.204319	-1.15214	0.0298416	0.326569	Not regulated	23.99	27.38	24.29	25.75	25.34	30.14	29.12
Ldlr	<a href='https://www.ncbi.nlm.nih.gov/gene/?term=300438' target="_blank"> 300438 </a>	low density lipoprotein receptor	protein_coding	protein_coding	-0.265622	-1.20215	0.02995	0.326569	Not regulated	10.69	9.93	9.04	10.25	10.22	12.32	12.38
Psmg4	<a href='https://www.ncbi.nlm.nih.gov/gene/?term=689623' target="_blank"> 689623 </a>	proteasome assembly chaperone 4	protein_coding	protein_coding	0.853354	1.8067	0.0298814	0.326569	Not regulated	15.88	10.8	16.15	17.19	14.91	8.5	7.99
Sema4f	<a href='https://www.ncbi.nlm.nih.gov/gene/?term=29745' target="_blank"> 29745 </a>	ssemaphorin 4F	protein_coding	protein_coding	-0.360792	-1.28413	0.0299215	0.326569	Not regulated	4.9	6.48	6.38	5.47	5.6	8.04	7.01
Setbp1	<a href='https://www.ncbi.nlm.nih.gov/gene/?term=291423' target="_blank"> 291423 </a>	SET binding protein 1	protein_coding	protein_coding	0.179096	1.13217	0.0298849	0.326569	Not regulated	15.97	16.57	15.27	14.47	16.51	14.41	13.85
Tmem218	<a href='https://www.ncbi.nlm.nih.gov/gene/?term=300516' target="_blank"> 300516 </a>	transmembrane protein 218	protein_coding	protein_coding	0.310857	1.24044	0.0299493	0.326569	Not regulated	56.94	44.22	55.98	49.28	51.99	41.92	41.78
Wdr6	<a href='https://www.ncbi.nlm.nih.gov/gene/?term=301007' target="_blank"> 301007 </a>	WD repeat domain 6	protein_coding	protein_coding	-0.137494	-1.09999	0.0298327	0.326569	Not regulated	146.28	169.14	162.58	150.99	156.27	166.06	183.8
Bckdk	<a href='https://www.ncbi.nlm.nih.gov/gene/?term=29603' target="_blank"> 29603 </a>	branched chain ketoacid dehydrogenase kinase	protein_coding	protein_coding	0.178539	1.13174	0.0300079	0.326917	Not regulated	88.08	92.62	95.54	81.76	83.72	76.63	78.26
RGD1561034	<a href='https://www.ncbi.nlm.nih.gov/gene/?term=308908' target="_blank"> 308908 </a>	similar to hypothetical protein MGC34805	protein_coding	protein_coding	-0.271868	-1.20737	0.0301067	0.327709	Not regulated	9.05	9.97	8	8.93	9.67	10.47	11.86
Ranbp10	<a href='https://www.ncbi.nlm.nih.gov/gene/?term=361396' target="_blank"> 361396 </a>	RAN binding protein 10	protein_coding	protein_coding	-0.192757	-1.14295	0.0301576	0.327981	Not regulated	18.55	20.77	18.48	19.23	20.47	21.81	23.29
AABR07055919.1	<a href='https://www.ncbi.nlm.nih.gov/gene/?term=NA' target="_blank"> NA </a>				0.452212	1.36814	0.0302268	0.328425	Not regulated	7.96	6.46	7.21	7.24	6.45	5.49	4.75
Tex2	<a href='https://www.ncbi.nlm.nih.gov/gene/?term=303611' target="_blank"> 303611 </a>	testis expressed 2	protein_coding	protein_coding	0.159428	1.11684	0.0302507	0.328425	Not regulated	45.36	50.52	51.11	47.73	46.69	41.56	45.92
Zfp799	<a href='https://www.ncbi.nlm.nih.gov/gene/?term=494339' target="_blank"> 494339 </a>	zinc finger protein 799	protein_coding	protein_coding	0.229619	1.17253	0.0303112	0.328799	Not regulated	17.3	16.5	18.32	17.91	15.95	14.51	15.63
Zfp35	<a href='https://www.ncbi.nlm.nih.gov/gene/?term=307547' target="_blank"> 307547 </a>	zinc finger protein 35	protein_coding	protein_coding	0.324754	1.25245	0.0303397	0.328823	Not regulated	8.52	11.31	10.59	11.07	11.05	8.91	8.14
Ptgs2	<a href='https://www.ncbi.nlm.nih.gov/gene/?term=29527' target="_blank"> 29527 </a>	prostaglandin-endoperoxide synthase 2	protein_coding	protein_coding	0.51527	1.42926	0.0304283	0.3295	Not regulated	4.61	3.49	4.05	3.4	3.93	1.85	3.6
Dhx15	<a href='https://www.ncbi.nlm.nih.gov/gene/?term=289693' target="_blank"> 289693 </a>	DEAH-box helicase 15			0.134477	1.09769	0.0307812	0.332749	Not regulated	114.07	117.21	114.98	112.28	106.31	102.66	98.91
Smarcad1	<a href='https://www.ncbi.nlm.nih.gov/gene/?term=312398' target="_blank"> 312398 </a>	SWI/SNF-related, matrix-associated actin-dependent regulator of chromatin, subfamily a, containing DEAD/H box 1`	protein_coding	protein_coding	0.201429	1.14984	0.0307682	0.332749	Not regulated	23.85	28.02	23.4	25.55	25.71	19.87	21.77
AABR07039058.1	<a href='https://www.ncbi.nlm.nih.gov/gene/?term=NA' target="_blank"> NA </a>				-0.331742	-1.25853	0.0308395	0.332807	Not regulated	24.55	30.42	32.84	37.08	28.16	41.69	36.23
Kif2c	<a href='https://www.ncbi.nlm.nih.gov/gene/?term=171529' target="_blank"> 171529 </a>	kinesin family member 2C	protein_coding	protein_coding	0.30914	1.23897	0.0308338	0.332807	Not regulated	14.63	18.91	14.86	14.07	16.89	12.65	13.32
Herc4	<a href='https://www.ncbi.nlm.nih.gov/gene/?term=309758' target="_blank"> 309758 </a>	HECT and RLD domain containing E3 ubiquitin protein ligase 4	protein_coding	protein_coding	0.221538	1.16598	0.0309183	0.333322	Not regulated	23.43	25.06	20.76	22.21	21.61	18.85	20.49
Itgb3bp	<a href='https://www.ncbi.nlm.nih.gov/gene/?term=362548' target="_blank"> 362548 </a>	integrin subunit beta 3 binding protein	protein_coding	protein_coding	0.556942	1.47115	0.0309421	0.333322	Not regulated	10.83	10.26	16.8	11.98	15.85	8.05	8.93
Tbc1d14	<a href='https://www.ncbi.nlm.nih.gov/gene/?term=360956' target="_blank"> 360956 </a>	TBC1 domain family, member 14	protein_coding	protein_coding	0.17125	1.12603	0.0309667	0.333322	Not regulated	49.92	48.59	44.98	51.7	48.21	42.66	45.27
Elp2	<a href='https://www.ncbi.nlm.nih.gov/gene/?term=307545' target="_blank"> 307545 </a>	elongator acetyltransferase complex subunit 2	protein_coding	protein_coding	0.166291	1.12217	0.0311206	0.334407	Not regulated	78.65	73.54	82.38	77.65	75.14	70.31	69.38
Sts	<a href='https://www.ncbi.nlm.nih.gov/gene/?term=24800' target="_blank"> 24800 </a>	steroid sulfatase	protein_coding	protein_coding	-0.254472	-1.1929	0.0310973	0.334407	Not regulated	21.9	20.82	20.93	20.01	22.69	24.29	26.98
Entpd2	<a href='https://www.ncbi.nlm.nih.gov/gene/?term=64467' target="_blank"> 64467 </a>	ectonucleoside triphosphate diphosphohydrolase 2	protein_coding	protein_coding	-0.169959	-1.12503	0.031174	0.334694	Not regulated	66.18	70.85	71.97	68.43	67.21	78.93	79.35
Cdc45	<a href='https://www.ncbi.nlm.nih.gov/gene/?term=287961' target="_blank"> 287961 </a>	cell division cycle 45	protein_coding	protein_coding	-0.3006	-1.23166	0.0312888	0.334785	Not regulated	10.15	13.99	10.66	10.67	12.25	15.35	13.58
Cspp1	<a href='https://www.ncbi.nlm.nih.gov/gene/?term=362472' target="_blank"> 362472 </a>	centrosome and spindle pole associated protein 1	protein_coding	protein_coding	-0.245184	-1.18524	0.0312763	0.334785	Not regulated	12.47	12.7	11.34	11.6	10.86	13.25	14.69
LOC103693776	<a href='https://www.ncbi.nlm.nih.gov/gene/?term=NA' target="_blank"> NA </a>				-0.139434	-1.10147	0.0312838	0.334785	Not regulated	64.65	69	69.5	64.66	66.28	72.29	76.71
Ptpn9	<a href='https://www.ncbi.nlm.nih.gov/gene/?term=266611' target="_blank"> 266611 </a>	protein tyrosine phosphatase, non-receptor type 9	protein_coding	protein_coding	-0.343538	-1.26886	0.031222	0.334785	Not regulated	13.54	10.57	12.61	11.04	14.85	14.66	16.1
Rlf	<a href='https://www.ncbi.nlm.nih.gov/gene/?term=313566' target="_blank"> 313566 </a>	RLF zinc finger	protein_coding	protein_coding	-0.159945	-1.11724	0.0314303	0.336013	Not regulated	31.52	35.53	32.17	30.7	30.03	34.97	37.37
Klhl28	<a href='https://www.ncbi.nlm.nih.gov/gene/?term=299103' target="_blank"> 299103 </a>	kelch-like family member 28	protein_coding	protein_coding	-0.313291	-1.24254	0.0314654	0.336103	Not regulated	10.02	13.32	10.04	10.13	12.03	14.17	13.88
Phf20l1	<a href='https://www.ncbi.nlm.nih.gov/gene/?term=314964' target="_blank"> 314964 </a>	PHD finger protein 20-like 1	protein_coding	protein_coding	0.212053	1.15834	0.0315508	0.336443	Not regulated	18.41	21.05	17.21	16.72	20.21	16.3	16.53
Pigk	<a href='https://www.ncbi.nlm.nih.gov/gene/?term=295543' target="_blank"> 295543 </a>	phosphatidylinositol glycan anchor biosynthesis, class K	protein_coding	protein_coding	-0.204351	-1.15217	0.0315407	0.336443	Not regulated	58.61	49.52	55.24	54.9	55.65	62.18	63.38
Lgalsl	<a href='https://www.ncbi.nlm.nih.gov/gene/?term=360983' target="_blank"> 360983 </a>	galectin-like	protein_coding	protein_coding	0.114452	1.08256	0.0315902	0.336579	Not regulated	200.14	208.54	202.22	200.76	202	190.09	189.29
Hook2	<a href='https://www.ncbi.nlm.nih.gov/gene/?term=304669' target="_blank"> 304669 </a>	hook microtubule-tethering protein 2	protein_coding	protein_coding	-0.336258	-1.26248	0.0316527	0.336959	Not regulated	13.25	17.46	13.85	12.39	13.01	14.71	20.93
Pcdhb22	<a href='https://www.ncbi.nlm.nih.gov/gene/?term=307486' target="_blank"> 307486 </a>	protocadherin beta 22	protein_coding	protein_coding	-0.464697	-1.38003	0.031764	0.337573	Not regulated	6.28	6.51	6.63	4.38	5.41	6.96	9.27
Sema6a	<a href='https://www.ncbi.nlm.nih.gov/gene/?term=361324' target="_blank"> 361324 </a>	semaphorin 6A	protein_coding	protein_coding	-0.185347	-1.13709	0.0317402	0.337573	Not regulated	20.25	20.6	19.54	21.43	23.05	23.83	24.68
Pde4a	<a href='https://www.ncbi.nlm.nih.gov/gene/?term=25638' target="_blank"> 25638 </a>	phosphodiesterase 4A	protein_coding	protein_coding	-0.248085	-1.18763	0.0319039	0.338773	Not regulated	23.77	22.64	20.31	25	22.85	27.23	27.21
Dnajc11	<a href='https://www.ncbi.nlm.nih.gov/gene/?term=362666' target="_blank"> 362666 </a>	DnaJ heat shock protein family (Hsp40) member C11	protein_coding	protein_coding	0.187884	1.13909	0.0319741	0.339015	Not regulated	39.75	46.21	45.58	42.44	43.12	36.78	40.29
Lmod1	<a href='https://www.ncbi.nlm.nih.gov/gene/?term=304816' target="_blank"> 304816 </a>	leiomodin 1	protein_coding	protein_coding	0.310658	1.24027	0.0320074	0.339015	Not regulated	20.03	27.5	31.58	20.98	22.88	20.13	19.92
Phospho2	<a href='https://www.ncbi.nlm.nih.gov/gene/?term=295663' target="_blank"> 295663 </a>	phosphatase, orphan 2	protein_coding	protein_coding	0.296507	1.22817	0.0319818	0.339015	Not regulated	21.38	20.31	17.78	18.65	16.69	14.18	16.94
Ate1	<a href='https://www.ncbi.nlm.nih.gov/gene/?term=293526' target="_blank"> 293526 </a>	arginyltransferase 1	protein_coding	protein_coding	0.173745	1.12798	0.0321289	0.339738	Not regulated	48.43	56.28	44.91	49.37	49.33	44.2	44.88
Rbm15b	<a href='https://www.ncbi.nlm.nih.gov/gene/?term=315988' target="_blank"> 315988 </a>	RNA binding motif protein 15B	protein_coding	protein_coding	-0.183985	-1.13602	0.0321297	0.339738	Not regulated	16.55	18.26	19.65	18.16	16.57	21.03	20.02
Ltbp3	<a href='https://www.ncbi.nlm.nih.gov/gene/?term=83838' target="_blank"> 83838 </a>	latent transforming growth factor beta binding protein 3	protein_coding	protein_coding	-0.211979	-1.15828	0.0322239	0.340448	Not regulated	18.51	17.6	18.91	19.16	17.07	20.48	22.23
C1ql3	<a href='https://www.ncbi.nlm.nih.gov/gene/?term=680404' target="_blank"> 680404 </a>	complement C1q like 3	protein_coding	protein_coding	-0.138531	-1.10078	0.0322882	0.340555	Not regulated	80.35	84.15	80.42	78.58	79.92	90.95	89
Cacna1c	<a href='https://www.ncbi.nlm.nih.gov/gene/?term=24239' target="_blank"> 24239 </a>	calcium voltage-gated channel subunit alpha1 C	protein_coding	protein_coding	-0.351255	-1.27567	0.0322768	0.340555	Not regulated	3.26	4.18	3.14	3.57	3.31	3.79	5.09
Fn1	<a href='https://www.ncbi.nlm.nih.gov/gene/?term=25661' target="_blank"> 25661 </a>	fibronectin 1	protein_coding	protein_coding	-0.324851	-1.25254	0.0323702	0.341134	Not regulated	4.19	3.36	3.65	3.29	3.62	4.2	4.97
Mat2a	<a href='https://www.ncbi.nlm.nih.gov/gene/?term=171347' target="_blank"> 171347 </a>	methionine adenosyltransferase 2A			-0.154592	-1.11311	0.0324202	0.341375	Not regulated	160.04	147.68	139.84	147.87	148.18	173.22	157.39
Smtn	<a href='https://www.ncbi.nlm.nih.gov/gene/?term=289734' target="_blank"> 289734 </a>	smoothelin	protein_coding	protein_coding	-0.33897	-1.26485	0.0324498	0.341401	Not regulated	6.63	7.98	7.91	7.46	7.14	9.25	9.62
Lig3	<a href='https://www.ncbi.nlm.nih.gov/gene/?term=303369' target="_blank"> 303369 </a>	DNA ligase 3	protein_coding	protein_coding	-0.185542	-1.13724	0.0324821	0.341455	Not regulated	27.73	27.65	24.34	23.58	25.65	28.93	31.37
Plk2	<a href='https://www.ncbi.nlm.nih.gov/gene/?term=83722' target="_blank"> 83722 </a>	polo-like kinase 2	protein_coding	protein_coding	0.223739	1.16776	0.0325687	0.34208	Not regulated	35.7	32.83	34.7	29.46	33.42	30.03	27.63
Dnajc7	<a href='https://www.ncbi.nlm.nih.gov/gene/?term=303536' target="_blank"> 303536 </a>	DnaJ heat shock protein family (Hsp40) member C7	protein_coding	protein_coding	0.153074	1.11194	0.0326656	0.342676	Not regulated	142.74	148.63	142.53	150.36	155.5	134.54	139.05
Tcf3	<a href='https://www.ncbi.nlm.nih.gov/gene/?term=171046' target="_blank"> 171046 </a>	transcription factor 3	protein_coding	protein_coding	-0.314143	-1.24327	0.0326799	0.342676	Not regulated	12.25	13.21	15.56	12.23	11.53	17.2	15.33
Ptrhd1	<a href='https://www.ncbi.nlm.nih.gov/gene/?term=298861' target="_blank"> 298861 </a>	peptidyl-tRNA hydrolase domain containing 1	protein_coding	protein_coding	-0.657973	-1.57786	0.0327991	0.34364	Not regulated	7.83	6.05	6.87	6.13	8.35	11.17	11.15
Fat1	<a href='https://www.ncbi.nlm.nih.gov/gene/?term=83720' target="_blank"> 83720 </a>	FAT atypical cadherin 1	protein_coding	protein_coding	-0.253776	-1.19232	0.032936	0.3445	Not regulated	5.38	6.32	4.54	5.78	5.83	5.79	7.65
Tspoap1	<a href='https://www.ncbi.nlm.nih.gov/gene/?term=287609' target="_blank"> 287609 </a>	TSPO associated protein 1			-0.175764	-1.12956	0.0329219	0.3445	Not regulated	45.41	54.73	43.35	42.57	47.94	51.82	55.34
Hdac2	<a href='https://www.ncbi.nlm.nih.gov/gene/?term=84577' target="_blank"> 84577 </a>	histone deacetylase 2	protein_coding	protein_coding	0.170663	1.12558	0.0331309	0.346251	Not regulated	83.25	92.34	87.57	80.55	80.01	75.63	72.72
Ddx19b	<a href='https://www.ncbi.nlm.nih.gov/gene/?term=690693' target="_blank"> 690693 </a>	DEAD-box helicase 19B			0.183108	1.13533	0.0331973	0.346657	Not regulated	70.77	81.84	74.93	84.68	78.69	67.91	70.24
Ppp1r9b	<a href='https://www.ncbi.nlm.nih.gov/gene/?term=84686' target="_blank"> 84686 </a>	protein phosphatase 1, regulatory subunit 9B	protein_coding	protein_coding	-0.128745	-1.09334	0.0333007	0.347161	Not regulated	95.29	104.96	106.05	103.1	97.96	111.81	112.93
Srsf4	<a href='https://www.ncbi.nlm.nih.gov/gene/?term=362612' target="_blank"> 362612 </a>	serine and arginine rich splicing factor 4	protein_coding	protein_coding	-0.169704	-1.12483	0.0332971	0.347161	Not regulated	113.99	143.42	130.6	117.02	117.57	137.07	140.82
Specc1l	<a href='https://www.ncbi.nlm.nih.gov/gene/?term=361828' target="_blank"> 361828 </a>	sperm antigen with calponin homology and coiled-coil domains 1-like	protein_coding	protein_coding	0.189665	1.1405	0.0335091	0.348755	Not regulated	34.3	40.37	33.14	37.27	38.45	31.24	34
St6galnac6	<a href='https://www.ncbi.nlm.nih.gov/gene/?term=407765' target="_blank"> 407765 </a>	ST6 N-acetylgalactosaminide alpha-2,6-sialyltransferase 6	protein_coding	protein_coding	-0.169155	-1.1244	0.0335083	0.348755	Not regulated	66.71	70.04	67.4	69.07	66.74	80.79	72.57
Fbf1	<a href='https://www.ncbi.nlm.nih.gov/gene/?term=287836' target="_blank"> 287836 </a>	Fas binding factor 1	protein_coding	protein_coding	-0.223531	-1.16759	0.033693	0.348989	Not regulated	16.43	18.89	16.94	16	14.93	18.7	20.58
Sars1	<a href='https://www.ncbi.nlm.nih.gov/gene/?term=266975' target="_blank"> 266975 </a>	seryl-tRNA synthetase 1			0.187822	1.13904	0.0336429	0.348989	Not regulated	157.77	209.45	192.74	168.22	158.74	152.56	163.34
Sephs2	<a href='https://www.ncbi.nlm.nih.gov/gene/?term=308993' target="_blank"> 308993 </a>	selenophosphate synthetase 2	protein_coding	protein_coding	0.229838	1.1727	0.0336317	0.348989	Not regulated	26.76	27.7	24.83	24.53	24.04	23.11	21.14
Trim45	<a href='https://www.ncbi.nlm.nih.gov/gene/?term=295323' target="_blank"> 295323 </a>	tripartite motif-containing 45	protein_coding	protein_coding	0.474479	1.38942	0.0336979	0.348989	Not regulated	11.23	12.74	10.25	13.25	6.72	9.45	6.42
Usp45	<a href='https://www.ncbi.nlm.nih.gov/gene/?term=313098' target="_blank"> 313098 </a>	ubiquitin specific peptidase 45	protein_coding	protein_coding	0.255194	1.1935	0.0336975	0.348989	Not regulated	19.25	19.21	15.84	19.11	18.79	17.27	14.13
Vps35	<a href='https://www.ncbi.nlm.nih.gov/gene/?term=25479' target="_blank"> 25479 </a>	VPS35 retromer complex component	protein_coding	protein_coding	0.14043	1.10223	0.0336748	0.348989	Not regulated	111.32	107.75	108.84	111.88	106.54	103.15	97.71
Ikbkb	<a href='https://www.ncbi.nlm.nih.gov/gene/?term=84351' target="_blank"> 84351 </a>	inhibitor of nuclear factor kappa B kinase subunit beta	protein_coding	protein_coding	0.237136	1.17865	0.0338827	0.350614	Not regulated	19.04	22.26	20.3	19.31	22.7	18.12	17.55
Chga	<a href='https://www.ncbi.nlm.nih.gov/gene/?term=24258' target="_blank"> 24258 </a>	chromogranin A	protein_coding	protein_coding	-0.162038	-1.11887	0.0339466	0.350986	Not regulated	93.61	108.09	103.74	106.15	102.36	112.71	119.63
Lrp8	<a href='https://www.ncbi.nlm.nih.gov/gene/?term=362558' target="_blank"> 362558 </a>	LDL receptor related protein 8	protein_coding	protein_coding	-0.21027	-1.1569	0.0339802	0.351045	Not regulated	25.83	27.11	28.44	24.77	24.77	29.84	30.76
Mapk8	<a href='https://www.ncbi.nlm.nih.gov/gene/?term=116554' target="_blank"> 116554 </a>	mitogen-activated protein kinase 8	protein_coding	protein_coding	0.154825	1.11329	0.0341136	0.351958	Not regulated	70.55	69.65	64.34	65.58	65.81	59.54	61.43
Ufd1	<a href='https://www.ncbi.nlm.nih.gov/gene/?term=84478' target="_blank"> 84478 </a>	ubiquitin recognition factor in ER associated degradation 1			0.15769	1.1155	0.0341245	0.351958	Not regulated	135.87	126.65	127.9	130.05	135.7	123.96	114.52
Krtcap2	<a href='https://www.ncbi.nlm.nih.gov/gene/?term=295243' target="_blank"> 295243 </a>	keratinocyte associated protein 2	protein_coding	protein_coding	-0.317018	-1.24575	0.0341622	0.352058	Not regulated	59.27	65.97	60.3	54.84	62.98	80.86	75.88
Esf1	<a href='https://www.ncbi.nlm.nih.gov/gene/?term=366203' target="_blank"> 366203 </a>	ESF1 nucleolar pre-rRNA processing protein homolog	protein_coding	protein_coding	0.238287	1.17959	0.0342311	0.352192	Not regulated	21.56	20.66	20.8	24.58	20.47	18.08	19.01
Trip11	<a href='https://www.ncbi.nlm.nih.gov/gene/?term=314393' target="_blank"> 314393 </a>	thyroid hormone receptor interactor 11	protein_coding	protein_coding	0.20408	1.15195	0.0342079	0.352192	Not regulated	28.12	34.33	26.11	29.11	28.52	23.14	28.35
Mtx2	<a href='https://www.ncbi.nlm.nih.gov/gene/?term=288150' target="_blank"> 288150 </a>	metaxin 2	protein_coding	protein_coding	0.255929	1.1941	0.0344345	0.353821	Not regulated	45.84	49.24	48.7	45.19	44.99	39.04	40.25
Sybu	<a href='https://www.ncbi.nlm.nih.gov/gene/?term=500865' target="_blank"> 500865 </a>	syntabulin	protein_coding	protein_coding	-0.168546	-1.12393	0.0344458	0.353821	Not regulated	54.3	50.82	50.81	50.51	50.35	56.48	58.77
Ubr3	<a href='https://www.ncbi.nlm.nih.gov/gene/?term=311115' target="_blank"> 311115 </a>	ubiquitin protein ligase E3 component n-recognin 3	protein_coding	protein_coding	0.161227	1.11824	0.0345313	0.354411	Not regulated	45.55	54.94	45.77	52.13	50.84	43.36	47.04
AABR07028615.1	<a href='https://www.ncbi.nlm.nih.gov/gene/?term=NA' target="_blank"> NA </a>				-0.184303	-1.13627	0.0346279	0.354758	Not regulated	24.23	27.37	25.75	22.45	24.83	27.02	32.7
Cux1	<a href='https://www.ncbi.nlm.nih.gov/gene/?term=116639' target="_blank"> 116639 </a>	cut-like homeobox 1	protein_coding	protein_coding	-0.150768	-1.11016	0.0347532	0.354758	Not regulated	61.92	61.74	57.11	60.47	57.59	64.53	67.14
Foxred1	<a href='https://www.ncbi.nlm.nih.gov/gene/?term=315547' target="_blank"> 315547 </a>	FAD-dependent oxidoreductase domain containing 1	protein_coding	protein_coding	0.223223	1.16734	0.0346527	0.354758	Not regulated	20.9	21.92	20.94	21.81	20.43	18.16	19.09
Grb10	<a href='https://www.ncbi.nlm.nih.gov/gene/?term=498416' target="_blank"> 498416 </a>	growth factor receptor bound protein 10	protein_coding	protein_coding	-0.150845	-1.11022	0.0347907	0.354758	Not regulated	49.21	49.44	48.37	48.01	49.09	51.26	58.74
LOC685619	<a href='https://www.ncbi.nlm.nih.gov/gene/?term=685619' target="_blank"> 685619 </a>	similar to TP53-regulating kinase (p53-related protein kinase) (Nori-2)	protein_coding	protein_coding	0.310168	1.23985	0.0347183	0.354758	Not regulated	24.87	25.35	22.3	25.41	20.45	18	20.54
Timm21	<a href='https://www.ncbi.nlm.nih.gov/gene/?term=307210' target="_blank"> 307210 </a>	translocase of inner mitochondrial membrane 21	protein_coding	protein_coding	0.304052	1.23461	0.0346778	0.354758	Not regulated	30.63	31.74	31.71	32.05	30.97	28.82	22.82
Zfp28	<a href='https://www.ncbi.nlm.nih.gov/gene/?term=102548693' target="_blank"> 102548693 </a>	zinc finger protein 28			-0.270572	-1.20629	0.0347692	0.354758	Not regulated	16.54	17.55	12.18	12.44	15.38	16.83	19
Zyx	<a href='https://www.ncbi.nlm.nih.gov/gene/?term=114636' target="_blank"> 114636 </a>	zyxin	protein_coding	protein_coding	-0.242043	-1.18267	0.0346969	0.354758	Not regulated	31.21	25.52	29.14	30.57	27.01	38.35	33.35
Adgrl4	<a href='https://www.ncbi.nlm.nih.gov/gene/?term=64124' target="_blank"> 64124 </a>	adhesion G protein-coupled receptor L4			0.625806	1.54307	0.0349332	0.354894	Not regulated	1.98	1.85	1.85	2.04	2.14	1.21	1.39
Foxj2	<a href='https://www.ncbi.nlm.nih.gov/gene/?term=502886' target="_blank"> 502886 </a>	forkhead box J2	protein_coding	protein_coding	-0.176044	-1.12978	0.0349065	0.354894	Not regulated	28.89	32.37	27.59	26.86	27.63	31.61	33.85
Itga6	<a href='https://www.ncbi.nlm.nih.gov/gene/?term=114517' target="_blank"> 114517 </a>	integrin subunit alpha 6	protein_coding	protein_coding	-0.33005	-1.25706	0.0348516	0.354894	Not regulated	4.62	4.32	3.89	4.51	3.87	5.37	5.43
Pnpt1	<a href='https://www.ncbi.nlm.nih.gov/gene/?term=360992' target="_blank"> 360992 </a>	polyribonucleotide nucleotidyltransferase 1	protein_coding	protein_coding	0.248161	1.18769	0.034945	0.354894	Not regulated	25.66	24.97	20.62	27.21	21.1	20.62	20.23
Zfp804a	<a href='https://www.ncbi.nlm.nih.gov/gene/?term=295695' target="_blank"> 295695 </a>	zinc finger protein 804A	protein_coding	protein_coding	-0.219029	-1.16395	0.0349372	0.354894	Not regulated	17.8	18.12	15.99	17.69	16.23	20.64	19.9
Rsl1	<a href='https://www.ncbi.nlm.nih.gov/gene/?term=685925' target="_blank"> 685925 </a>	regulator of sex limited protein 1			0.605369	1.52137	0.0349984	0.355149	Not regulated	3.6	4.13	4.15	3.72	3.05	2.14	2.74
Arfgef2	<a href='https://www.ncbi.nlm.nih.gov/gene/?term=296380' target="_blank"> 296380 </a>	ADP ribosylation factor guanine nucleotide exchange factor 2	protein_coding	protein_coding	0.199182	1.14805	0.0350803	0.355693	Not regulated	29.87	37.77	29.26	33.87	31.37	26.21	31.01
Lims2	<a href='https://www.ncbi.nlm.nih.gov/gene/?term=361303' target="_blank"> 361303 </a>	LIM zinc finger domain containing 2	protein_coding	protein_coding	1.29275	2.44994	0.0352418	0.356756	Not regulated	1.74	2.4	1.24	1.5	1.63	1.36	0.09
Metap2	<a href='https://www.ncbi.nlm.nih.gov/gene/?term=64370' target="_blank"> 64370 </a>	methionyl aminopeptidase 2	protein_coding	protein_coding	0.162086	1.1189	0.0352291	0.356756	Not regulated	87.3	90.16	93.65	89.7	86.61	76.08	85.97
Emc2	<a href='https://www.ncbi.nlm.nih.gov/gene/?term=362905' target="_blank"> 362905 </a>	ER membrane protein complex subunit 2	protein_coding	protein_coding	0.258153	1.19595	0.0353308	0.356949	Not regulated	48.55	51.1	48.16	46.84	39.98	40.69	39.56
Lipe	<a href='https://www.ncbi.nlm.nih.gov/gene/?term=25330' target="_blank"> 25330 </a>	lipase E, hormone sensitive type	protein_coding	protein_coding	-0.341344	-1.26694	0.0353083	0.356949	Not regulated	8.48	9.87	11.76	8.29	8.23	11.35	12.28
Polk	<a href='https://www.ncbi.nlm.nih.gov/gene/?term=171525' target="_blank"> 171525 </a>	DNA polymerase kappa	protein_coding	protein_coding	0.292627	1.22487	0.0353459	0.356949	Not regulated	10.18	12.47	10.29	11.54	10.98	8.46	9.82
Mutyh	<a href='https://www.ncbi.nlm.nih.gov/gene/?term=170841' target="_blank"> 170841 </a>	mutY DNA glycosylase	protein_coding	protein_coding	-0.618902	-1.53571	0.0354024	0.357202	Not regulated	6.05	5.03	3.49	2.65	4.98	7.04	7.17
Zmym2	<a href='https://www.ncbi.nlm.nih.gov/gene/?term=305913' target="_blank"> 305913 </a>	zinc finger MYM-type containing 2	protein_coding	protein_coding	0.152018	1.11112	0.0354278	0.357202	Not regulated	45.01	48.93	41.71	41.33	43.87	40.52	40.13
Mtfr1	<a href='https://www.ncbi.nlm.nih.gov/gene/?term=311403' target="_blank"> 311403 </a>	mitochondrial fission regulator 1	protein_coding	protein_coding	-0.143364	-1.10448	0.0354736	0.357377	Not regulated	85.42	86.62	84.66	87.78	80.6	96.19	93.93
AC095693.1	<a href='https://www.ncbi.nlm.nih.gov/gene/?term=NA' target="_blank"> NA </a>				-0.167581	-1.12317	0.0355587	0.357948	Not regulated	30.21	31.14	29.03	32.42	29.05	33.44	35.6
Col4a3	<a href='https://www.ncbi.nlm.nih.gov/gene/?term=363265' target="_blank"> 363265 </a>	collagen type IV alpha 3 chain	protein_coding	protein_coding	-0.483782	-1.39841	0.035861	0.359143	Not regulated	2.85	2.96	2.23	1.62	2.42	2.86	3.96
Ctif	<a href='https://www.ncbi.nlm.nih.gov/gene/?term=364900' target="_blank"> 364900 </a>	cap binding complex dependent translation initiation factor	protein_coding	protein_coding	-0.197578	-1.14677	0.0358276	0.359143	Not regulated	37.84	40.97	44.37	39.85	35.56	42.94	49.05
Epc1	<a href='https://www.ncbi.nlm.nih.gov/gene/?term=100362678' target="_blank"> 100362678 </a>	enhancer of polycomb homolog 1	protein_coding	protein_coding	0.167116	1.12281	0.0359058	0.359143	Not regulated	55.32	62.87	61.45	52.44	54.76	48.89	54.77
Il13ra1	<a href='https://www.ncbi.nlm.nih.gov/gene/?term=252963' target="_blank"> 252963 </a>	interleukin 13 receptor subunit alpha 1	protein_coding	protein_coding	-0.27531	-1.21025	0.0357207	0.359143	Not regulated	18.9	14.52	14.78	15.7	18.66	20.74	19.55
Papola	<a href='https://www.ncbi.nlm.nih.gov/gene/?term=314417' target="_blank"> 314417 </a>	poly (A) polymerase alpha	protein_coding	protein_coding	0.129838	1.09417	0.0358283	0.359143	Not regulated	108.94	120.41	112.88	106.33	106.2	108.25	104.74
Psma1	<a href='https://www.ncbi.nlm.nih.gov/gene/?term=29668' target="_blank"> 29668 </a>	proteasome 20S subunit alpha 1	protein_coding	protein_coding	0.189798	1.1406	0.0358367	0.359143	Not regulated	46.89	44.53	47.61	48.34	46.1	43.32	39.63
Rasgef1a	<a href='https://www.ncbi.nlm.nih.gov/gene/?term=312664' target="_blank"> 312664 </a>	RasGEF domain family, member 1A	protein_coding	protein_coding	0.192317	1.1426	0.0358245	0.359143	Not regulated	36.72	43.8	39.11	36.93	36.62	32.49	35.67
Tyw5	<a href='https://www.ncbi.nlm.nih.gov/gene/?term=301419' target="_blank"> 301419 </a>	tRNA-yW synthesizing protein 5	protein_coding	protein_coding	0.417269	1.3354	0.0359053	0.359143	Not regulated	15.63	16.31	20.92	16.56	13.03	10.95	13.72
Ankrd26	<a href='https://www.ncbi.nlm.nih.gov/gene/?term=312667' target="_blank"> 312667 </a>	ankyrin repeat domain 26	protein_coding	protein_coding	-0.257985	-1.19581	0.0360821	0.359194	Not regulated	9.34	12.26	9.3	9.8	8.96	12.03	12.09
Hectd4	<a href='https://www.ncbi.nlm.nih.gov/gene/?term=304503' target="_blank"> 304503 </a>	HECT domain E3 ubiquitin protein ligase 4	protein_coding	protein_coding	-0.325006	-1.25267	0.0360662	0.359194	Not regulated	34.84	41.01	29.31	33.69	34.35	37.89	49.99
Lrrc75b	<a href='https://www.ncbi.nlm.nih.gov/gene/?term=100365744' target="_blank"> 100365744 </a>	leucine rich repeat containing 75B	protein_coding	protein_coding	0.531444	1.44538	0.0359903	0.359194	Not regulated	13.17	14.7	16.47	18.25	12.57	12.76	9.31
Tceanc2	<a href='https://www.ncbi.nlm.nih.gov/gene/?term=366431' target="_blank"> 366431 </a>	transcription elongation factor A N-terminal and central domain containing 2	protein_coding	protein_coding	0.61169	1.52805	0.0360045	0.359194	Not regulated	5.8	6.25	6.29	8.58	8.48	5.74	3.73
Trappc2b	<a href='https://www.ncbi.nlm.nih.gov/gene/?term=100910318' target="_blank"> 100910318 </a>	trafficking protein particle complex 2B			0.29698	1.22857	0.0359975	0.359194	Not regulated	22.81	22.18	22.84	21.84	23.02	18.17	18.86
Znhit6	<a href='https://www.ncbi.nlm.nih.gov/gene/?term=292160' target="_blank"> 292160 </a>	zinc finger, HIT-type containing 6	protein_coding	protein_coding	0.231459	1.17402	0.0360777	0.359194	Not regulated	47.11	45.32	43.47	47.62	47.42	38.91	40.08
Ppp2r2b	<a href='https://www.ncbi.nlm.nih.gov/gene/?term=60660' target="_blank"> 60660 </a>	protein phosphatase 2, regulatory subunit B, beta	protein_coding	protein_coding	0.13643	1.09918	0.0361951	0.35975	Not regulated	233.2	250.42	265.78	240.05	247.57	224.99	229.33
Scrt1	<a href='https://www.ncbi.nlm.nih.gov/gene/?term=366951' target="_blank"> 366951 </a>	scratch family transcriptional repressor 1	protein_coding	protein_coding	-0.230909	-1.17357	0.0361911	0.35975	Not regulated	58.65	57.48	68.61	54.95	47.65	68.86	67.15
Aarsd1	<a href='https://www.ncbi.nlm.nih.gov/gene/?term=619440' target="_blank"> 619440 </a>	alanyl-tRNA synthetase domain containing 1	protein_coding	protein_coding	-0.180236	-1.13307	0.036377	0.361259	Not regulated	38.82	39.69	41.58	41.17	43.98	45.38	48.76
Hprt1	<a href='https://www.ncbi.nlm.nih.gov/gene/?term=24465' target="_blank"> 24465 </a>	hypoxanthine phosphoribosyltransferase 1	protein_coding	protein_coding	-0.175996	-1.12974	0.0364043	0.361259	Not regulated	232.91	206.02	216.68	243.03	221.64	270.71	240.75
Eif4ebp2	<a href='https://www.ncbi.nlm.nih.gov/gene/?term=361845' target="_blank"> 361845 </a>	eukaryotic translation initiation factor 4E binding protein 2	protein_coding	protein_coding	-0.217343	-1.16259	0.036484	0.361557	Not regulated	33.64	56	31.23	33.81	33.72	49.71	44.63
RGD1563601	<a href='https://www.ncbi.nlm.nih.gov/gene/?term=498731' target="_blank"> 498731 </a>	similar to Tpi1 protein			0.294046	1.22607	0.0364938	0.361557	Not regulated	33.52	30.91	37.82	31.77	36.9	27.97	28.25
Zfr2	<a href='https://www.ncbi.nlm.nih.gov/gene/?term=314639' target="_blank"> 314639 </a>	zinc finger RNA binding protein 2	protein_coding	protein_coding	-0.215117	-1.1608	0.0365206	0.361557	Not regulated	21.9	25.19	26.85	23.52	24.56	27.7	29.83
AABR07038849.1	<a href='https://www.ncbi.nlm.nih.gov/gene/?term=NA' target="_blank"> NA </a>				0.311801	1.24126	0.0366573	0.362001	Not regulated	27.55	22.24	24.97	21.4	24.09	20.01	19.12
Coro6	<a href='https://www.ncbi.nlm.nih.gov/gene/?term=245982' target="_blank"> 245982 </a>	coronin 6	protein_coding	protein_coding	-0.353176	-1.27737	0.0367377	0.362001	Not regulated	9.69	8.74	7.73	9.14	9.85	10.01	13.21
Lrrc8a	<a href='https://www.ncbi.nlm.nih.gov/gene/?term=311846' target="_blank"> 311846 </a>	leucine rich repeat containing 8 VRAC subunit A	protein_coding	protein_coding	-0.170179	-1.1252	0.0366663	0.362001	Not regulated	44.65	46.45	49.47	44.11	42.8	53.45	50.11
Mrps9	<a href='https://www.ncbi.nlm.nih.gov/gene/?term=301371' target="_blank"> 301371 </a>	mitochondrial ribosomal protein S9	protein_coding	protein_coding	0.23524	1.1771	0.0366839	0.362001	Not regulated	46.39	50.86	49	46.54	49.82	41.95	41.32
Rabep1	<a href='https://www.ncbi.nlm.nih.gov/gene/?term=54190' target="_blank"> 54190 </a>	rabaptin, RAB GTPase binding effector protein 1	protein_coding	protein_coding	0.155593	1.11388	0.0366246	0.362001	Not regulated	72.34	71.07	65.66	73.17	73.33	63.28	65.16
Ryr2	<a href='https://www.ncbi.nlm.nih.gov/gene/?term=689560' target="_blank"> 689560 </a>	ryanodine receptor 2	protein_coding	protein_coding	-0.483215	-1.39786	0.0367669	0.362001	Not regulated	7.26	8.53	5.31	7.84	8.37	8.89	12.31
Septin2	<a href='https://www.ncbi.nlm.nih.gov/gene/?term=117515' target="_blank"> 117515 </a>	septin 2			0.150363	1.10985	0.0367453	0.362001	Not regulated	63.68	64.2	61.26	61.54	61.97	57.39	56.88
Rpa1	<a href='https://www.ncbi.nlm.nih.gov/gene/?term=287524' target="_blank"> 287524 </a>	replication protein A1	protein_coding	protein_coding	0.133075	1.09663	0.0368261	0.362301	Not regulated	123.81	129.56	131.49	126.37	118.7	115.97	116.44
Pde6d	<a href='https://www.ncbi.nlm.nih.gov/gene/?term=363272' target="_blank"> 363272 </a>	phosphodiesterase 6D	protein_coding	protein_coding	0.167155	1.12284	0.0370254	0.363977	Not regulated	185.74	223.17	219.07	212.6	207.41	193.05	183.37
Ss18l2	<a href='https://www.ncbi.nlm.nih.gov/gene/?term=687029' target="_blank"> 687029 </a>	SS18 like 2			0.268656	1.20468	0.0370597	0.36403	Not regulated	125.57	139.95	157.3	144.05	134.35	122.03	110.16
Gpx3	<a href='https://www.ncbi.nlm.nih.gov/gene/?term=64317' target="_blank"> 64317 </a>	glutathione peroxidase 3			-0.234772	-1.17672	0.0371413	0.364263	Not regulated	48.98	50.54	59.1	49.44	53.14	69.61	54.12
Ints2	<a href='https://www.ncbi.nlm.nih.gov/gene/?term=360589' target="_blank"> 360589 </a>	integrator complex subunit 2	protein_coding	protein_coding	-0.243668	-1.184	0.0371178	0.364263	Not regulated	8.76	9.15	7.83	8.39	8.49	10.76	9.76
Mbtd1	<a href='https://www.ncbi.nlm.nih.gov/gene/?term=688133' target="_blank"> 688133 </a>	mbt domain containing 1	protein_coding	protein_coding	0.215535	1.16113	0.0372943	0.365194	Not regulated	26.74	32.92	26.88	25.54	28.41	23.83	24.6
Usp37	<a href='https://www.ncbi.nlm.nih.gov/gene/?term=100361658' target="_blank"> 100361658 </a>	ubiquitin specific peptidase 37	protein_coding	protein_coding	-0.204797	-1.15252	0.0372927	0.365194	Not regulated	27.87	27.5	20.64	26.21	26.41	28.78	31.39
Angel2	<a href='https://www.ncbi.nlm.nih.gov/gene/?term=305035' target="_blank"> 305035 </a>	angel homolog 2	protein_coding	protein_coding	-0.158326	-1.11599	0.0373903	0.36585	Not regulated	37.98	41.21	37.33	37.43	36.89	41.45	44.84
Elmo3	<a href='https://www.ncbi.nlm.nih.gov/gene/?term=291962' target="_blank"> 291962 </a>	engulfment and cell motility 3	protein_coding	protein_coding	-0.589878	-1.50512	0.0375422	0.36705	Not regulated	3.69	2.83	1.95	3.16	3.53	4.55	4.72
Id3	<a href='https://www.ncbi.nlm.nih.gov/gene/?term=25585' target="_blank"> 25585 </a>	inhibitor of DNA binding 3, HLH protein	protein_coding	protein_coding	0.278707	1.21311	0.0376306	0.367061	Not regulated	84.94	78.41	84.41	110.16	96.11	81.69	69.35
Pik3c2b	<a href='https://www.ncbi.nlm.nih.gov/gene/?term=289021' target="_blank"> 289021 </a>	phosphatidylinositol-4-phosphate 3-kinase, catalytic subunit type 2 beta	protein_coding	protein_coding	-0.319742	-1.24811	0.0376309	0.367061	Not regulated	3.36	3.35	3.15	3.43	3.91	4.02	4.67
Rhov	<a href='https://www.ncbi.nlm.nih.gov/gene/?term=171581' target="_blank"> 171581 </a>	ras homolog family member V	protein_coding	protein_coding	0.538576	1.45254	0.0376122	0.367061	Not regulated	6.94	8.78	8.57	6.21	6.26	4.96	5.25
Mmp15	<a href='https://www.ncbi.nlm.nih.gov/gene/?term=291848' target="_blank"> 291848 </a>	matrix metallopeptidase 15	protein_coding	protein_coding	-0.300577	-1.23164	0.037664	0.3671	Not regulated	9.8	8.72	8.7	8.41	7.51	9.81	11.64
Tuft1	<a href='https://www.ncbi.nlm.nih.gov/gene/?term=365864' target="_blank"> 365864 </a>	tuftelin 1	protein_coding	protein_coding	-0.562109	-1.47643	0.0376999	0.367166	Not regulated	4.9	2.51	2.7	5.43	3.59	4.15	5.37
Aatf	<a href='https://www.ncbi.nlm.nih.gov/gene/?term=114512' target="_blank"> 114512 </a>	apoptosis antagonizing transcription factor	protein_coding	protein_coding	0.347433	1.27229	0.0378621	0.368175	Not regulated	13.83	17.26	14.86	16.16	15.12	12.44	12.31
Pou6f1	<a href='https://www.ncbi.nlm.nih.gov/gene/?term=116545' target="_blank"> 116545 </a>	POU class 6 homeobox 1	protein_coding	protein_coding	-0.417908	-1.33599	0.0378517	0.368175	Not regulated	10.33	11.16	5.95	8	9.97	13.08	11.64
Mfsd8	<a href='https://www.ncbi.nlm.nih.gov/gene/?term=361939' target="_blank"> 361939 </a>	major facilitator superfamily domain containing 8	protein_coding	protein_coding	0.177986	1.1313	0.0379333	0.368298	Not regulated	60.29	65.75	56.66	68.01	65.45	56.08	56.77
Xkr4	<a href='https://www.ncbi.nlm.nih.gov/gene/?term=297801' target="_blank"> 297801 </a>	XK related 4	protein_coding	protein_coding	0.372972	1.29502	0.0379315	0.368298	Not regulated	4.8	5.19	4.3	4.67	4.3	3.3	3.96
Virma	<a href='https://www.ncbi.nlm.nih.gov/gene/?term=313061' target="_blank"> 313061 </a>	vir like m6A methyltransferase associated			0.179184	1.13224	0.0380021	0.368682	Not regulated	24.78	25.92	22.64	23.11	21.97	19.96	21.48
Rsad2	<a href='https://www.ncbi.nlm.nih.gov/gene/?term=65190' target="_blank"> 65190 </a>	radical S-adenosyl methionine domain containing 2	protein_coding	protein_coding	1.13512	2.19637	0.0381705	0.37003	Not regulated	1.94	2.24	1.03	3.51	0.55	0.68	1.01
Mrpl10	<a href='https://www.ncbi.nlm.nih.gov/gene/?term=691075' target="_blank"> 691075 </a>	mitochondrial ribosomal protein L10	protein_coding	protein_coding	-0.201251	-1.14969	0.0383345	0.371334	Not regulated	51.32	54.7	55.5	49.47	50.71	63.1	58.45
Tmem126a	<a href='https://www.ncbi.nlm.nih.gov/gene/?term=293113' target="_blank"> 293113 </a>	transmembrane protein 126A	protein_coding	protein_coding	0.327843	1.25514	0.0384038	0.371719	Not regulated	12.35	12.16	11.5	13.11	11.25	9.3	9.71
Arrdc3	<a href='https://www.ncbi.nlm.nih.gov/gene/?term=309945' target="_blank"> 309945 </a>	arrestin domain containing 3	protein_coding	protein_coding	0.212251	1.15849	0.0385255	0.372142	Not regulated	48.66	50.7	42.04	41.99	54.17	40.49	38.9
Gmppb	<a href='https://www.ncbi.nlm.nih.gov/gene/?term=363145' target="_blank"> 363145 </a>	GDP-mannose pyrophosphorylase B	protein_coding	protein_coding	0.122975	1.08898	0.0385101	0.372142	Not regulated	55.99	57.41	55.83	55.32	55.31	51.04	53.15
Hspb1	<a href='https://www.ncbi.nlm.nih.gov/gene/?term=24471' target="_blank"> 24471 </a>	heat shock protein family B (small) member 1	protein_coding	protein_coding	-0.840715	-1.79094	0.0385362	0.372142	Not regulated	3.65	2.71	5.77	4.44	2.93	6.84	7.04
Ndufb5	<a href='https://www.ncbi.nlm.nih.gov/gene/?term=294964' target="_blank"> 294964 </a>	NADH:ubiquinone oxidoreductase subunit B5	protein_coding	protein_coding	0.246113	1.18601	0.0386173	0.372252	Not regulated	64.19	57.25	53.45	63.2	57.22	51.56	48.99
Nfkb1	<a href='https://www.ncbi.nlm.nih.gov/gene/?term=81736' target="_blank"> 81736 </a>	nuclear factor kappa B subunit 1	protein_coding	protein_coding	0.208834	1.15575	0.0386363	0.372252	Not regulated	21.11	23.92	22.37	22.22	20.35	18.68	20.04
Nup205	<a href='https://www.ncbi.nlm.nih.gov/gene/?term=362335' target="_blank"> 362335 </a>	nucleoporin 205	protein_coding	protein_coding	0.222831	1.16702	0.0385961	0.372252	Not regulated	16	19.39	14.21	15.24	16.78	13.93	14.45
Tmem158	<a href='https://www.ncbi.nlm.nih.gov/gene/?term=117582' target="_blank"> 117582 </a>	transmembrane protein 158	protein_coding	protein_coding	-0.522488	-1.43643	0.0387149	0.372723	Not regulated	18.45	15.74	21.5	12.41	8.64	21.1	22.97
Golga3	<a href='https://www.ncbi.nlm.nih.gov/gene/?term=312077' target="_blank"> 312077 </a>	golgin A3	protein_coding	protein_coding	0.316556	1.24535	0.0388814	0.373542	Not regulated	5.23	6.6	6.19	7.12	7.18	4.9	5.63
LOC683674	<a href='https://www.ncbi.nlm.nih.gov/gene/?term=683674' target="_blank"> 683674 </a>	similar to Protein C7orf26 homolog	protein_coding	protein_coding	-0.256935	-1.19494	0.038889	0.373542	Not regulated	18.54	19.79	22.48	19.04	19.25	23.05	24.73
Mfsd4a	<a href='https://www.ncbi.nlm.nih.gov/gene/?term=498228' target="_blank"> 498228 </a>	major facilitator superfamily domain containing 4A			-0.187398	-1.13871	0.0388853	0.373542	Not regulated	30.25	33.91	30.83	28.07	27.82	33.38	35.99
Ccdc71	<a href='https://www.ncbi.nlm.nih.gov/gene/?term=498678' target="_blank"> 498678 </a>	coiled-coil domain containing 71	protein_coding	protein_coding	0.205997	1.15348	0.0390727	0.374105	Not regulated	25.03	26.53	30.47	26.4	25.44	23.63	22.28
Icam2	<a href='https://www.ncbi.nlm.nih.gov/gene/?term=360647' target="_blank"> 360647 </a>	intercellular adhesion molecule 2	protein_coding	protein_coding	-1.11811	-2.17062	0.0390962	0.374105	Not regulated	0.99	1.12	1.26	2.03	0.54	2.98	2.39
Myh7	<a href='https://www.ncbi.nlm.nih.gov/gene/?term=29557' target="_blank"> 29557 </a>	myosin heavy chain 7	protein_coding	protein_coding	-0.325307	-1.25293	0.0389932	0.374105	Not regulated	4.44	4.94	5.76	4.32	5.71	6.95	5.86
Pign	<a href='https://www.ncbi.nlm.nih.gov/gene/?term=309051' target="_blank"> 309051 </a>	phosphatidylinositol glycan anchor biosynthesis, class N	protein_coding	protein_coding	0.397921	1.31761	0.0390915	0.374105	Not regulated	5.28	6.18	7.68	6.44	6.34	4.21	5.6
Shisa4	<a href='https://www.ncbi.nlm.nih.gov/gene/?term=360848' target="_blank"> 360848 </a>	shisa family member 4	protein_coding	protein_coding	0.182148	1.13457	0.0390409	0.374105	Not regulated	200.37	227.07	244.78	217.12	183.77	182.51	191.13
AABR07051518.1	<a href='https://www.ncbi.nlm.nih.gov/gene/?term=NA' target="_blank"> NA </a>				0.362377	1.28554	0.0392256	0.374779	Not regulated	7.27	7.07	6.49	6.53	5.68	5.7	4.76
Ncor2	<a href='https://www.ncbi.nlm.nih.gov/gene/?term=360801' target="_blank"> 360801 </a>	nuclear receptor co-repressor 2	protein_coding	protein_coding	-0.207511	-1.15469	0.039256	0.374779	Not regulated	31.38	42.19	30.08	31.49	35.22	36.18	44.28
Zfp764	<a href='https://www.ncbi.nlm.nih.gov/gene/?term=102553866' target="_blank"> 102553866 </a>	zinc finger protein 764			0.363058	1.28615	0.0392535	0.374779	Not regulated	9.29	10.72	9.46	10.28	8.61	6.5	8.63
AABR07051450.1	<a href='https://www.ncbi.nlm.nih.gov/gene/?term=NA' target="_blank"> NA </a>				-0.16595	-1.1219	0.0393663	0.375547	Not regulated	72.24	70.18	70.95	73.07	69.08	78.24	82.92
Jam2	<a href='https://www.ncbi.nlm.nih.gov/gene/?term=619374' target="_blank"> 619374 </a>	junctional adhesion molecule 2	protein_coding	protein_coding	-0.138815	-1.101	0.039472	0.37627	Not regulated	67.61	66.15	63.8	61.94	65.68	71.51	73.08
Ccdc88c	<a href='https://www.ncbi.nlm.nih.gov/gene/?term=362770' target="_blank"> 362770 </a>	coiled-coil domain containing 88C	protein_coding	protein_coding	-0.37208	-1.29422	0.0398335	0.376481	Not regulated	2.37	2.65	2.33	2.91	2.2	3.03	3.5
Creb3l2	<a href='https://www.ncbi.nlm.nih.gov/gene/?term=362339' target="_blank"> 362339 </a>	cAMP responsive element binding protein 3-like 2	protein_coding	protein_coding	-0.274072	-1.20922	0.0398532	0.376481	Not regulated	4.81	5.42	4.87	5.89	5.61	6.45	6.61
Dennd2a	<a href='https://www.ncbi.nlm.nih.gov/gene/?term=312257' target="_blank"> 312257 </a>	DENN domain containing 2A	protein_coding	protein_coding	-0.322464	-1.25046	0.0395388	0.376481	Not regulated	7.09	8.65	6.53	7.64	6.14	9.41	8.9
Fyco1	<a href='https://www.ncbi.nlm.nih.gov/gene/?term=301085' target="_blank"> 301085 </a>	FYVE and coiled-coil domain autophagy adaptor 1	protein_coding	protein_coding	-0.132916	-1.09651	0.0395785	0.376481	Not regulated	104.84	115.19	100.04	109.25	113.39	117.75	125.62
Hdgfl2	<a href='https://www.ncbi.nlm.nih.gov/gene/?term=171073' target="_blank"> 171073 </a>	HDGF like 2			0.1747	1.12873	0.0398314	0.376481	Not regulated	73.11	87.11	83.05	82.29	71	72.98	70.03
Jak2	<a href='https://www.ncbi.nlm.nih.gov/gene/?term=24514' target="_blank"> 24514 </a>	Janus kinase 2	protein_coding	protein_coding	0.212028	1.15832	0.0396741	0.376481	Not regulated	20.48	21.25	20.72	20.89	22.37	18.72	18.16
Rap1b	<a href='https://www.ncbi.nlm.nih.gov/gene/?term=171337' target="_blank"> 171337 </a>	RAP1B, member of RAS oncogene family	protein_coding	protein_coding	-0.183529	-1.13566	0.0396536	0.376481	Not regulated	47.07	47.91	45.66	51.11	49.79	54.27	54.78
Rfc4	<a href='https://www.ncbi.nlm.nih.gov/gene/?term=288003' target="_blank"> 288003 </a>	replication factor C subunit 4	protein_coding	protein_coding	0.321005	1.2492	0.0396544	0.376481	Not regulated	31.37	30.68	31.83	25.18	31.18	24.21	24.26
Rp1	<a href='https://www.ncbi.nlm.nih.gov/gene/?term=681377' target="_blank"> 681377 </a>	RP1, axonemal microtubule associated	protein_coding	protein_coding	0.133694	1.0971	0.0398493	0.376481	Not regulated	629.62	650.24	562	640.03	655.21	565.74	595.63
Syt7	<a href='https://www.ncbi.nlm.nih.gov/gene/?term=59267' target="_blank"> 59267 </a>	synaptotagmin 7	protein_coding	protein_coding	-0.164677	-1.12091	0.0397271	0.376481	Not regulated	85.38	85.79	88.39	82.46	75.31	90.51	96.32
Tsen54	<a href='https://www.ncbi.nlm.nih.gov/gene/?term=690308' target="_blank"> 690308 </a>	tRNA splicing endonuclease subunit 54	protein_coding	protein_coding	-0.395787	-1.31566	0.0397144	0.376481	Not regulated	7.65	8.79	7.91	8.08	8.81	11.89	10.16
Zfp260	<a href='https://www.ncbi.nlm.nih.gov/gene/?term=53982' target="_blank"> 53982 </a>	zinc finger protein 260	protein_coding	protein_coding	0.214324	1.16016	0.0397455	0.376481	Not regulated	23.88	23.27	20.11	19.64	21.48	18.75	18.87
Gpr137c	<a href='https://www.ncbi.nlm.nih.gov/gene/?term=305812' target="_blank"> 305812 </a>	G protein-coupled receptor 137C	protein_coding	protein_coding	0.313865	1.24303	0.0401235	0.377617	Not regulated	18.51	27.29	26.25	21.09	21.29	15.66	21.4
H3f3b	<a href='https://www.ncbi.nlm.nih.gov/gene/?term=117056' target="_blank"> 117056 </a>	H3.3 histone B	protein_coding	protein_coding	-0.16224	-1.11902	0.040107	0.377617	Not regulated	554.12	486.96	531.97	516.66	537.79	640.82	542.87
Nckap5l	<a href='https://www.ncbi.nlm.nih.gov/gene/?term=315297' target="_blank"> 315297 </a>	NCK-associated protein 5-like	protein_coding	protein_coding	-0.261655	-1.19885	0.0400716	0.377617	Not regulated	7.81	8	8.1	6.95	8.2	9.48	9.5
Nsfl1c	<a href='https://www.ncbi.nlm.nih.gov/gene/?term=83809' target="_blank"> 83809 </a>	NSFL1 cofactor	protein_coding	protein_coding	0.14657	1.10693	0.0401159	0.377617	Not regulated	171.31	172.47	169.78	176.23	163.81	158.26	156.44
Qrich1	<a href='https://www.ncbi.nlm.nih.gov/gene/?term=301004' target="_blank"> 301004 </a>	glutamine-rich 1	protein_coding	protein_coding	-0.156156	-1.11431	0.0400624	0.377617	Not regulated	39.72	48.92	48.42	42.12	40.12	43.8	49.22
Dusp5	<a href='https://www.ncbi.nlm.nih.gov/gene/?term=171109' target="_blank"> 171109 </a>	dual specificity phosphatase 5	protein_coding	protein_coding	-0.292825	-1.22504	0.0402886	0.378887	Not regulated	14.14	14.04	14.35	14.5	15	19.84	16.01
Brat1	<a href='https://www.ncbi.nlm.nih.gov/gene/?term=498150' target="_blank"> 498150 </a>	BRCA1-associated ATM activator 1	protein_coding	protein_coding	-0.287548	-1.22056	0.0404006	0.379091	Not regulated	10.45	14.44	12.85	14.56	10.76	14.91	16.33
Cc2d1a	<a href='https://www.ncbi.nlm.nih.gov/gene/?term=288908' target="_blank"> 288908 </a>	coiled-coil and C2 domain containing 1A	protein_coding	protein_coding	-0.207686	-1.15483	0.0403651	0.379091	Not regulated	26.38	28.62	24.26	23.82	25.68	27.72	32.45
Dis3l2	<a href='https://www.ncbi.nlm.nih.gov/gene/?term=367307' target="_blank"> 367307 </a>	DIS3-like 3'-5' exoribonuclease 2	protein_coding	protein_coding	0.208956	1.15585	0.0403989	0.379091	Not regulated	26.78	32.37	30.65	28.64	26.45	25.8	24.86
AABR07001896.1	<a href='https://www.ncbi.nlm.nih.gov/gene/?term=NA' target="_blank"> NA </a>				-0.404848	-1.32395	0.0405871	0.379278	Not regulated	6	6.86	6.87	6.23	4.92	8.73	7.8
Mycbp2	<a href='https://www.ncbi.nlm.nih.gov/gene/?term=290447' target="_blank"> 290447 </a>	MYC binding protein 2	protein_coding	protein_coding	-0.181237	-1.13386	0.0404702	0.379278	Not regulated	36.88	42.39	31.99	36.7	39	38.69	47.28
Nfs1	<a href='https://www.ncbi.nlm.nih.gov/gene/?term=84594' target="_blank"> 84594 </a>	NFS1 cysteine desulfurase	protein_coding	protein_coding	-0.171042	-1.12587	0.0406052	0.379278	Not regulated	62.19	62.91	67.41	65.85	64.01	72.04	74.62
Nmnat2	<a href='https://www.ncbi.nlm.nih.gov/gene/?term=289095' target="_blank"> 289095 </a>	nicotinamide nucleotide adenylyltransferase 2	protein_coding	protein_coding	-0.259415	-1.19699	0.0405749	0.379278	Not regulated	34.74	35.96	34.38	31.47	33.17	42.27	38.5
Polg	<a href='https://www.ncbi.nlm.nih.gov/gene/?term=85472' target="_blank"> 85472 </a>	DNA polymerase gamma, catalytic subunit	protein_coding	protein_coding	-0.207311	-1.15453	0.0405913	0.379278	Not regulated	16.18	16.67	15.34	16.88	15.38	18.45	19.19
Slc35a4	<a href='https://www.ncbi.nlm.nih.gov/gene/?term=257647' target="_blank"> 257647 </a>	solute carrier family 35, member A4	protein_coding	protein_coding	-0.193626	-1.14363	0.0406315	0.379278	Not regulated	34.88	31.15	32.29	31.3	30.12	38.46	37.07
Uso1	<a href='https://www.ncbi.nlm.nih.gov/gene/?term=56042' target="_blank"> 56042 </a>	USO1 vesicle transport factor	protein_coding	protein_coding	0.140807	1.10252	0.0405368	0.379278	Not regulated	72.33	72.82	74.1	73.07	67.12	63.29	68.92
Ptpn23	<a href='https://www.ncbi.nlm.nih.gov/gene/?term=117552' target="_blank"> 117552 </a>	protein tyrosine phosphatase, non-receptor type 23	protein_coding	protein_coding	-0.182313	-1.1347	0.0407712	0.380299	Not regulated	31.89	41.1	31.57	33.97	34.3	40.02	39.55
Fbxw9	<a href='https://www.ncbi.nlm.nih.gov/gene/?term=288921' target="_blank"> 288921 </a>	F-box and WD repeat domain containing 9	protein_coding	protein_coding	-0.346312	-1.27131	0.0409255	0.381361	Not regulated	12.62	14.26	14.79	10.01	13.31	15.93	17.39
Lyn	<a href='https://www.ncbi.nlm.nih.gov/gene/?term=81515' target="_blank"> 81515 </a>	LYN proto-oncogene, Src family tyrosine kinase	protein_coding	protein_coding	-0.722317	-1.64983	0.0409456	0.381361	Not regulated	0.71	0.71	0.89	0.91	1.02	1.71	1.15
Lzts3	<a href='https://www.ncbi.nlm.nih.gov/gene/?term=280670' target="_blank"> 280670 </a>	leucine zipper tumor suppressor family member 3	protein_coding	protein_coding	-0.275819	-1.21068	0.0410145	0.38172	Not regulated	12.44	16.45	17.48	15.42	13.32	17.58	18.68
Gstt3	<a href='https://www.ncbi.nlm.nih.gov/gene/?term=499422' target="_blank"> 499422 </a>	glutathione S-transferase, theta 3	protein_coding	protein_coding	0.319357	1.24777	0.041056	0.381824	Not regulated	16.06	18.14	17.38	19.14	17.03	16.08	12.48
Xkr7	<a href='https://www.ncbi.nlm.nih.gov/gene/?term=311549' target="_blank"> 311549 </a>	XK related 7	protein_coding	protein_coding	-0.294904	-1.2268	0.041187	0.382759	Not regulated	11.67	11.82	13.17	10.91	12.67	13.6	16.19
Crtac1	<a href='https://www.ncbi.nlm.nih.gov/gene/?term=171438' target="_blank"> 171438 </a>	cartilage acidic protein 1	protein_coding	protein_coding	-0.199685	-1.14845	0.0413203	0.383715	Not regulated	36.14	40.17	40.77	38.24	43.29	45.47	48
Laptm5	<a href='https://www.ncbi.nlm.nih.gov/gene/?term=89783' target="_blank"> 89783 </a>	lysosomal protein transmembrane 5	protein_coding	protein_coding	-0.583671	-1.49866	0.0414444	0.384196	Not regulated	2.81	3.01	4.16	4.04	3.21	4.43	5.91
Mcm2	<a href='https://www.ncbi.nlm.nih.gov/gene/?term=312538' target="_blank"> 312538 </a>	minichromosome maintenance complex component 2	protein_coding	protein_coding	-0.286872	-1.21999	0.0414486	0.384196	Not regulated	9.73	10.81	10.42	8.98	9.23	11.91	12.36
Mtmr6	<a href='https://www.ncbi.nlm.nih.gov/gene/?term=305935' target="_blank"> 305935 </a>	myotubularin related protein 6	protein_coding	protein_coding	0.169061	1.12433	0.0414637	0.384196	Not regulated	39.47	42.57	38.62	39.31	41.44	34.37	38.2
Cerkl	<a href='https://www.ncbi.nlm.nih.gov/gene/?term=502640' target="_blank"> 502640 </a>	ceramide kinase-like			0.232504	1.17487	0.0416207	0.384636	Not regulated	21.96	29.23	28.18	24.86	26.88	22.4	22.85
Clns1a	<a href='https://www.ncbi.nlm.nih.gov/gene/?term=65160' target="_blank"> 65160 </a>	chloride nucleotide-sensitive channel 1A	protein_coding	protein_coding	0.201541	1.14993	0.0417226	0.384636	Not regulated	68.22	68.53	74.23	65.93	65.21	62.45	57.73
Faxc	<a href='https://www.ncbi.nlm.nih.gov/gene/?term=366333' target="_blank"> 366333 </a>	failed axon connections homolog, metaxin like GST domain containing	protein_coding	protein_coding	0.22841	1.17154	0.0418082	0.384636	Not regulated	12.6	14.05	12.15	11.38	13.48	11.27	13.01
Gjc1	<a href='https://www.ncbi.nlm.nih.gov/gene/?term=266706' target="_blank"> 266706 </a>	gap junction protein, gamma 1	protein_coding	protein_coding	0.391787	1.31202	0.0417144	0.384636	Not regulated	8.47	8.59	6.79	6.66	8.33	7.07	5.23
LOC100911585	<a href='https://www.ncbi.nlm.nih.gov/gene/?term=NA' target="_blank"> NA </a>		protein_coding	protein_coding	-0.738404	-1.66833	0.0418475	0.384636	Not regulated	2.98	2.14	2.39	4.21	2.42	4.35	5.15
Pex2	<a href='https://www.ncbi.nlm.nih.gov/gene/?term=29534' target="_blank"> 29534 </a>	peroxisomal biogenesis factor 2	protein_coding	protein_coding	0.193519	1.14355	0.0415851	0.384636	Not regulated	30.05	32.42	30.1	29.89	26.7	29.83	23.68
Prex2	<a href='https://www.ncbi.nlm.nih.gov/gene/?term=312912' target="_blank"> 312912 </a>	phosphatidylinositol-3,4,5-trisphosphate-dependent Rac exchange factor 2	protein_coding	protein_coding	0.206911	1.15421	0.0417566	0.384636	Not regulated	19.88	20.02	16.26	18.71	18.08	14.55	17.88
Smurf2	<a href='https://www.ncbi.nlm.nih.gov/gene/?term=303614' target="_blank"> 303614 </a>	SMAD specific E3 ubiquitin protein ligase 2	protein_coding	protein_coding	0.140344	1.10217	0.0417507	0.384636	Not regulated	75.23	77.15	68.42	76.47	74.67	63.61	70.3
Stxbp3	<a href='https://www.ncbi.nlm.nih.gov/gene/?term=114095' target="_blank"> 114095 </a>	syntaxin binding protein 3	protein_coding	protein_coding	0.184546	1.13646	0.0417682	0.384636	Not regulated	64.74	62.96	59.04	47.5	56.3	56.9	45.28
Xrcc2	<a href='https://www.ncbi.nlm.nih.gov/gene/?term=499966' target="_blank"> 499966 </a>	X-ray repair cross complementing 2	protein_coding	protein_coding	-0.325374	-1.25299	0.0417794	0.384636	Not regulated	7.76	7.45	6.85	5.82	7.1	8.66	15.51
Zfp800	<a href='https://www.ncbi.nlm.nih.gov/gene/?term=500057' target="_blank"> 500057 </a>	zinc finger protein 800	protein_coding	protein_coding	0.23891	1.1801	0.0418239	0.384636	Not regulated	26.53	32.52	26.53	28.61	24.89	22.17	24.75
Ankrd13c	<a href='https://www.ncbi.nlm.nih.gov/gene/?term=685374' target="_blank"> 685374 </a>	ankyrin repeat domain 13C	protein_coding	protein_coding	0.160223	1.11746	0.0419404	0.385209	Not regulated	43.34	45.15	40.98	40.61	37	36.74	38.31
Sgcb	<a href='https://www.ncbi.nlm.nih.gov/gene/?term=680229' target="_blank"> 680229 </a>	sarcoglycan, beta	protein_coding	protein_coding	0.176408	1.13007	0.0419723	0.385221	Not regulated	42.77	43.64	40.76	47.5	42.61	40.44	37.44
Spag9	<a href='https://www.ncbi.nlm.nih.gov/gene/?term=360600' target="_blank"> 360600 </a>	sperm associated antigen 9	protein_coding	protein_coding	0.109843	1.07911	0.0420408	0.385568	Not regulated	88.8	93.31	89.42	89.74	89.97	84.52	85.17
Ppp1cc	<a href='https://www.ncbi.nlm.nih.gov/gene/?term=24669' target="_blank"> 24669 </a>	protein phosphatase 1 catalytic subunit gamma	protein_coding	protein_coding	0.113363	1.08175	0.0420876	0.385716	Not regulated	543.28	576.45	582.68	533.58	517.71	525.15	510.51
Slc35f3	<a href='https://www.ncbi.nlm.nih.gov/gene/?term=679321' target="_blank"> 679321 </a>	solute carrier family 35, member F3	protein_coding	protein_coding	0.745893	1.67701	0.0421799	0.386	Not regulated	3.89	2.96	2.7	2.12	2.65	1.46	1.88
Stc1	<a href='https://www.ncbi.nlm.nih.gov/gene/?term=81801' target="_blank"> 81801 </a>	stanniocalcin 1	protein_coding	protein_coding	0.352831	1.27706	0.0421635	0.386	Not regulated	11.41	10.16	10.77	10.56	10.03	7.53	9.15
P2ry12	<a href='https://www.ncbi.nlm.nih.gov/gene/?term=64803' target="_blank"> 64803 </a>	purinergic receptor P2Y12	protein_coding	protein_coding	-0.717634	-1.64448	0.0422755	0.386376	Not regulated	2	1.46	3	1.57	1.63	3.53	3.07
Zbtb38	<a href='https://www.ncbi.nlm.nih.gov/gene/?term=315936' target="_blank"> 315936 </a>	zinc finger and BTB domain containing 38	protein_coding	protein_coding	0.142821	1.10406	0.0422824	0.386376	Not regulated	30.17	32.73	30.49	30.52	28.92	26.13	28.66
Cars	<a href='https://www.ncbi.nlm.nih.gov/gene/?term=293638' target="_blank"> 293638 </a>	cysteinyl-tRNA synthetase	protein_coding	protein_coding	0.465988	1.38126	0.0424106	0.387266	Not regulated	70.84	104.72	98.37	75.71	73.52	49.58	73.81
Chchd10	<a href='https://www.ncbi.nlm.nih.gov/gene/?term=361824' target="_blank"> 361824 </a>	coiled-coil-helix-coiled-coil-helix domain containing 10	protein_coding	protein_coding	-0.182029	-1.13448	0.0424604	0.387439	Not regulated	181.38	163.44	191.28	158.66	164.2	180.32	212.13
Zbtb17	<a href='https://www.ncbi.nlm.nih.gov/gene/?term=313666' target="_blank"> 313666 </a>	zinc finger and BTB domain containing 17	protein_coding	protein_coding	-0.249249	-1.18859	0.0425428	0.38791	Not regulated	19.07	23.42	18.53	17.78	21.84	24.65	23.91
Nfkbiz	<a href='https://www.ncbi.nlm.nih.gov/gene/?term=304005' target="_blank"> 304005 </a>	NFKB inhibitor zeta	protein_coding	protein_coding	0.838762	1.78851	0.0425776	0.387947	Not regulated	1.4	1.52	1.12	1.52	0.75	0.72	0.69
Ncoa4	<a href='https://www.ncbi.nlm.nih.gov/gene/?term=619385' target="_blank"> 619385 </a>	nuclear receptor coactivator 4	protein_coding	protein_coding	0.208297	1.15532	0.0426788	0.388587	Not regulated	25.41	28.78	28.01	23.42	24.9	23.46	22.33
Bcr	<a href='https://www.ncbi.nlm.nih.gov/gene/?term=309696' target="_blank"> 309696 </a>	BCR activator of RhoGEF and GTPase	protein_coding	protein_coding	-0.161584	-1.11851	0.0427303	0.388613	Not regulated	34.2	29.44	36.89	37.18	35.28	37.4	38.57
Pnma1	<a href='https://www.ncbi.nlm.nih.gov/gene/?term=170636' target="_blank"> 170636 </a>	PNMA family member 1	protein_coding	protein_coding	0.428345	1.34569	0.0427434	0.388613	Not regulated	1.78	1.76	1.71	1.45	1.56	1.24	1.24
Strip1	<a href='https://www.ncbi.nlm.nih.gov/gene/?term=362012' target="_blank"> 362012 </a>	striatin interacting protein 1	protein_coding	protein_coding	-0.137796	-1.10022	0.0427933	0.388785	Not regulated	80.19	76.87	80.34	80.31	77.54	89.03	87.15
Trank1	<a href='https://www.ncbi.nlm.nih.gov/gene/?term=316022' target="_blank"> 316022 </a>	tetratricopeptide repeat and ankyrin repeat containing 1	protein_coding	protein_coding	-0.248716	-1.18815	0.0428715	0.389215	Not regulated	5.85	5.9	5.11	7.12	5.59	6.9	7.37
Phc3	<a href='https://www.ncbi.nlm.nih.gov/gene/?term=310258' target="_blank"> 310258 </a>	polyhomeotic homolog 3	protein_coding	protein_coding	-0.202124	-1.15039	0.0429045	0.389234	Not regulated	32.39	40.83	36.15	31.01	36.11	37.37	44.11
Rpe	<a href='https://www.ncbi.nlm.nih.gov/gene/?term=501157' target="_blank"> 501157 </a>	ribulose-5-phosphate-3-epimerase	protein_coding	protein_coding	0.21595	1.16147	0.0429782	0.389353	Not regulated	42	41.61	40.34	47.35	41.25	40.27	34.08
Shank2	<a href='https://www.ncbi.nlm.nih.gov/gene/?term=171093' target="_blank"> 171093 </a>	SH3 and multiple ankyrin repeat domains 2	protein_coding	protein_coding	-0.144666	-1.10547	0.0429796	0.389353	Not regulated	28.71	31.61	27.5	28.52	29.9	31.97	33.88
Angel1	<a href='https://www.ncbi.nlm.nih.gov/gene/?term=362765' target="_blank"> 362765 </a>	angel homolog 1	protein_coding	protein_coding	-0.305398	-1.23576	0.0430826	0.389495	Not regulated	14.16	17.52	18.38	10.84	13.21	16.79	20.18
Foxj3	<a href='https://www.ncbi.nlm.nih.gov/gene/?term=313554' target="_blank"> 313554 </a>	forkhead box J3	protein_coding	protein_coding	0.160107	1.11737	0.0432754	0.389495	Not regulated	43.42	43.24	39.63	38.93	39.48	35.4	39.45
Gid4	<a href='https://www.ncbi.nlm.nih.gov/gene/?term=687192' target="_blank"> 687192 </a>	GID complex subunit 4	protein_coding	protein_coding	-0.24681	-1.18658	0.0431355	0.389495	Not regulated	37.13	32.47	27.57	31.5	30.92	37.58	39.02
Icmt	<a href='https://www.ncbi.nlm.nih.gov/gene/?term=170818' target="_blank"> 170818 </a>	isoprenylcysteine carboxyl methyltransferase	protein_coding	protein_coding	0.121654	1.08798	0.0431088	0.389495	Not regulated	314.95	305.27	315.43	314.84	313.8	284.96	296.12
Mertk	<a href='https://www.ncbi.nlm.nih.gov/gene/?term=65037' target="_blank"> 65037 </a>	MER proto-oncogene, tyrosine kinase	protein_coding	protein_coding	0.234619	1.1766	0.0432165	0.389495	Not regulated	14.21	14.22	12.31	13.02	13.79	11.56	11.68
Ptms	<a href='https://www.ncbi.nlm.nih.gov/gene/?term=83801' target="_blank"> 83801 </a>	parathymosin	protein_coding	protein_coding	-0.169603	-1.12475	0.0432165	0.389495	Not regulated	309.29	326.73	387.99	295.5	322.27	379.89	365.59
Rcc1	<a href='https://www.ncbi.nlm.nih.gov/gene/?term=682908' target="_blank"> 682908 </a>	regulator of chromosome condensation 1	protein_coding	protein_coding	-0.286394	-1.21959	0.0432576	0.389495	Not regulated	18.89	17.81	15.44	17.04	18.5	19.82	21.78
Rfx5	<a href='https://www.ncbi.nlm.nih.gov/gene/?term=310659' target="_blank"> 310659 </a>	regulatory factor X5	protein_coding	protein_coding	-0.194617	-1.14442	0.04329	0.389495	Not regulated	20.09	19.5	20.65	19.91	20	24.15	22.33
Ro60	<a href='https://www.ncbi.nlm.nih.gov/gene/?term=304833' target="_blank"> 304833 </a>	Ro60, Y RNA binding protein			-0.170933	-1.12579	0.0433047	0.389495	Not regulated	112.29	102.7	91.28	111.17	110.85	124.17	116.99
Sag	<a href='https://www.ncbi.nlm.nih.gov/gene/?term=25539' target="_blank"> 25539 </a>	S-antigen visual arrestin	protein_coding	protein_coding	-0.114562	-1.08265	0.0431304	0.389495	Not regulated	9191.36	9218.39	10130	9591.32	8910.02	10262.3	10265.1
Colec11	<a href='https://www.ncbi.nlm.nih.gov/gene/?term=366588' target="_blank"> 366588 </a>	collectin sub-family member 11	protein_coding	protein_coding	0.133331	1.09682	0.0438196	0.391913	Not regulated	580.84	613.26	633.07	598.95	618.51	539.71	571.15
Kcnh7	<a href='https://www.ncbi.nlm.nih.gov/gene/?term=170739' target="_blank"> 170739 </a>	potassium voltage-gated channel subfamily H member 7	protein_coding	protein_coding	-0.348151	-1.27293	0.0437744	0.391913	Not regulated	5.54	7.23	5.38	6.87	5.9	8.41	7.27
Nup133	<a href='https://www.ncbi.nlm.nih.gov/gene/?term=292085' target="_blank"> 292085 </a>	nucleoporin 133	protein_coding	protein_coding	0.244201	1.18444	0.0436366	0.391913	Not regulated	14.67	18.55	18.92	16.87	16.19	14.51	14.68
Pfdn1	<a href='https://www.ncbi.nlm.nih.gov/gene/?term=361310' target="_blank"> 361310 </a>	prefoldin subunit 1	protein_coding	protein_coding	0.159877	1.11719	0.0438227	0.391913	Not regulated	235.86	252.5	245.99	246.64	230.73	208.71	231.28
Rrm2b	<a href='https://www.ncbi.nlm.nih.gov/gene/?term=299976' target="_blank"> 299976 </a>	ribonucleotide reductase regulatory TP53 inducible subunit M2B	protein_coding	protein_coding	0.161539	1.11848	0.0437014	0.391913	Not regulated	51.2	50.7	48.42	48.51	49.4	44.58	46.38
Tasp1	<a href='https://www.ncbi.nlm.nih.gov/gene/?term=311468' target="_blank"> 311468 </a>	taspase 1	protein_coding	protein_coding	0.291227	1.22368	0.0436394	0.391913	Not regulated	22.5	30.9	27.8	25.59	21.4	19.65	22.5
Tor1b	<a href='https://www.ncbi.nlm.nih.gov/gene/?term=311854' target="_blank"> 311854 </a>	torsin family 1, member B	protein_coding	protein_coding	-0.269117	-1.20507	0.043797	0.391913	Not regulated	13.23	13.26	11.71	12.67	13.08	15.93	15.34
Wfdc1	<a href='https://www.ncbi.nlm.nih.gov/gene/?term=171112' target="_blank"> 171112 </a>	WAP four-disulfide core domain 1	protein_coding	protein_coding	-0.562493	-1.47682	0.0436674	0.391913	Not regulated	7.61	7.23	11.05	10.58	6.9	11.77	13.8
Cdc23	<a href='https://www.ncbi.nlm.nih.gov/gene/?term=291689' target="_blank"> 291689 </a>	cell division cycle 23	protein_coding	protein_coding	-0.126216	-1.09143	0.0443094	0.393469	Not regulated	162.93	159.73	152.27	150.36	156.21	164.2	173.17
Dhcr7	<a href='https://www.ncbi.nlm.nih.gov/gene/?term=64191' target="_blank"> 64191 </a>	7-dehydrocholesterol reductase	protein_coding	protein_coding	-0.345627	-1.2707	0.0441051	0.393469	Not regulated	9.18	9.1	10.43	8.08	10.51	11.21	12.42
Gpatch1	<a href='https://www.ncbi.nlm.nih.gov/gene/?term=292810' target="_blank"> 292810 </a>	G patch domain containing 1	protein_coding	protein_coding	0.244955	1.18506	0.0442943	0.393469	Not regulated	19.12	20.71	18.42	18.82	16.95	14.61	17.43
Itga2b	<a href='https://www.ncbi.nlm.nih.gov/gene/?term=685269' target="_blank"> 685269 </a>	integrin subunit alpha 2b	protein_coding	protein_coding	-0.585	-1.50004	0.0442491	0.393469	Not regulated	1.95	1.37	1.93	1.89	1.48	2.75	2.65
Jarid2	<a href='https://www.ncbi.nlm.nih.gov/gene/?term=681740' target="_blank"> 681740 </a>	jumonji and AT-rich interaction domain containing 2	protein_coding	protein_coding	0.152289	1.11133	0.0442764	0.393469	Not regulated	38.57	41.56	36.58	39.58	40.59	34.49	37.34
Larp7	<a href='https://www.ncbi.nlm.nih.gov/gene/?term=686883' target="_blank"> 686883 </a>	La ribonucleoprotein 7, transcriptional regulator	protein_coding	protein_coding	0.227913	1.17114	0.0441099	0.393469	Not regulated	26.12	29.29	31.39	30	27.05	24.53	25.29
LOC103693323	<a href='https://www.ncbi.nlm.nih.gov/gene/?term=NA' target="_blank"> NA </a>				-0.159123	-1.11661	0.0441989	0.393469	Not regulated	67.23	66.68	69.7	58.66	61.76	73.5	72.91
Ltv1	<a href='https://www.ncbi.nlm.nih.gov/gene/?term=361452' target="_blank"> 361452 </a>	LTV1 ribosome biogenesis factor	protein_coding	protein_coding	0.238677	1.17991	0.0440968	0.393469	Not regulated	37.32	37.56	38.59	36.32	39.71	27.46	36.26
Tdg	<a href='https://www.ncbi.nlm.nih.gov/gene/?term=114521' target="_blank"> 114521 </a>	thymine-DNA glycosylase	protein_coding	protein_coding	-0.183051	-1.13528	0.0442811	0.393469	Not regulated	34.56	34.48	30.64	33.29	33.46	36.56	38.91
Trmt2a	<a href='https://www.ncbi.nlm.nih.gov/gene/?term=287953' target="_blank"> 287953 </a>	tRNA methyltransferase 2 homolog A	protein_coding	protein_coding	-0.243261	-1.18367	0.044131	0.393469	Not regulated	21.53	23.91	24.54	23.25	22.27	24.59	28.59
Cc2d2a	<a href='https://www.ncbi.nlm.nih.gov/gene/?term=498386' target="_blank"> 498386 </a>	coiled-coil and C2 domain containing 2A	protein_coding	protein_coding	-0.178772	-1.13192	0.0443491	0.393543	Not regulated	61.72	57.68	47.31	50.03	55.77	62.4	62.72
AABR07035470.1	<a href='https://www.ncbi.nlm.nih.gov/gene/?term=NA' target="_blank"> NA </a>				-0.837673	-1.78716	0.0444169	0.393863	Not regulated	0.37	0.76	1.35	0.91	0.63	1.55	1.48
Anln	<a href='https://www.ncbi.nlm.nih.gov/gene/?term=363031' target="_blank"> 363031 </a>	anillin, actin binding protein	protein_coding	protein_coding	0.837521	1.78698	0.0444477	0.393863	Not regulated	0.86	1.09	0.92	1.26	0.92	0.63	0.53
Trim23	<a href='https://www.ncbi.nlm.nih.gov/gene/?term=81002' target="_blank"> 81002 </a>	tripartite motif-containing 23	protein_coding	protein_coding	0.180685	1.13342	0.0445578	0.394561	Not regulated	35.4	36.31	36.23	38.67	38.06	34.46	31.56
Tbata	<a href='https://www.ncbi.nlm.nih.gov/gene/?term=499429' target="_blank"> 499429 </a>	thymus, brain and testes associated	protein_coding	protein_coding	-0.485564	-1.40013	0.0446318	0.394938	Not regulated	6.52	7.65	8.06	7.87	5.39	10.15	9.94
Supt20h	<a href='https://www.ncbi.nlm.nih.gov/gene/?term=361946' target="_blank"> 361946 </a>	SPT20 homolog, SAGA complex component			-0.179462	-1.13246	0.0447346	0.395295	Not regulated	34.93	37.92	33.62	33.66	36.18	41.96	38.8
Usp39	<a href='https://www.ncbi.nlm.nih.gov/gene/?term=297336' target="_blank"> 297336 </a>	ubiquitin specific peptidase 39	protein_coding	protein_coding	-0.251778	-1.19067	0.0447349	0.395295	Not regulated	17.38	16.74	16.92	17.16	15.29	20.98	19.29
Ndel1	<a href='https://www.ncbi.nlm.nih.gov/gene/?term=170845' target="_blank"> 170845 </a>	nudE neurodevelopment protein 1-like 1	protein_coding	protein_coding	-0.176229	-1.12993	0.0447831	0.395443	Not regulated	45.36	45.12	48.3	45.46	45.31	50.29	55.09
Acad10	<a href='https://www.ncbi.nlm.nih.gov/gene/?term=304500' target="_blank"> 304500 </a>	acyl-CoA dehydrogenase family, member 10	protein_coding	protein_coding	-0.278284	-1.21275	0.044949	0.395921	Not regulated	14.07	15.75	17.24	14.13	15.44	19.62	18.87
Git2	<a href='https://www.ncbi.nlm.nih.gov/gene/?term=304546' target="_blank"> 304546 </a>	GIT ArfGAP 2	protein_coding	protein_coding	-0.182089	-1.13453	0.0449631	0.395921	Not regulated	32.3	33.93	34.75	31.21	32.28	37.95	37.18
Lrwd1	<a href='https://www.ncbi.nlm.nih.gov/gene/?term=304396' target="_blank"> 304396 </a>	leucine-rich repeats and WD repeat domain containing 1	protein_coding	protein_coding	-0.242868	-1.18334	0.0449206	0.395921	Not regulated	20.74	23.42	24.48	25.02	21.09	28.08	27.1
Proser3	<a href='https://www.ncbi.nlm.nih.gov/gene/?term=361541' target="_blank"> 361541 </a>	proline and serine rich 3	protein_coding	protein_coding	-0.264159	-1.20094	0.0449629	0.395921	Not regulated	11.61	13.84	10.76	10.78	13.07	14.56	14.73
Prdm5	<a href='https://www.ncbi.nlm.nih.gov/gene/?term=689788' target="_blank"> 689788 </a>	PR/SET domain 5	protein_coding	protein_coding	-0.299849	-1.23102	0.0450514	0.396421	Not regulated	19.73	20.46	17.51	17.26	13.64	22.61	21.31
Sclt1	<a href='https://www.ncbi.nlm.nih.gov/gene/?term=266809' target="_blank"> 266809 </a>	sodium channel and clathrin linker 1	protein_coding	protein_coding	0.304176	1.23471	0.0451125	0.396681	Not regulated	16.72	26.76	21.44	18.14	18.98	15.97	17.41
Tmem179	<a href='https://www.ncbi.nlm.nih.gov/gene/?term=314472' target="_blank"> 314472 </a>	transmembrane protein 179	protein_coding	protein_coding	0.190265	1.14097	0.0453183	0.398213	Not regulated	49.63	44.49	44.99	43.99	43.24	40.09	40.16
Dmd	<a href='https://www.ncbi.nlm.nih.gov/gene/?term=24907' target="_blank"> 24907 </a>	dystrophin	protein_coding	protein_coding	-0.141286	-1.10289	0.0454029	0.398677	Not regulated	80.34	79.2	70.29	77.43	77.97	82.01	89.28
Bbs10	<a href='https://www.ncbi.nlm.nih.gov/gene/?term=500832' target="_blank"> 500832 </a>	Bardet-Biedl syndrome 10	protein_coding	protein_coding	0.241813	1.18248	0.0456033	0.399942	Not regulated	19.35	22.08	19.39	19.14	20.01	16.91	17.34
Blvrb	<a href='https://www.ncbi.nlm.nih.gov/gene/?term=292737' target="_blank"> 292737 </a>	biliverdin reductase B	protein_coding	protein_coding	-0.396439	-1.31625	0.0456555	0.399942	Not regulated	14.74	13.34	18.36	13.83	11.81	18.75	17.69
Spns2	<a href='https://www.ncbi.nlm.nih.gov/gene/?term=100270678' target="_blank"> 100270678 </a>	sphingolipid transporter 2	protein_coding	protein_coding	-0.320051	-1.24837	0.0456741	0.399942	Not regulated	7.58	6.71	5.49	6.45	6.54	8.2	8.41
Tti2	<a href='https://www.ncbi.nlm.nih.gov/gene/?term=290811' target="_blank"> 290811 </a>	TELO2 interacting protein 2	protein_coding	protein_coding	0.352525	1.27679	0.0456526	0.399942	Not regulated	19.1	20.81	22.3	19.76	12.95	16.8	13.34
Cxxc5	<a href='https://www.ncbi.nlm.nih.gov/gene/?term=291670' target="_blank"> 291670 </a>	CXXC finger protein 5	protein_coding	protein_coding	-0.12773	-1.09257	0.0457712	0.399958	Not regulated	97.89	106.17	106.33	97.53	98.49	117.87	116.92
LOC108348048	<a href='https://www.ncbi.nlm.nih.gov/gene/?term=NA' target="_blank"> NA </a>				-0.414412	-1.33276	0.0457603	0.399958	Not regulated	3.11	3.86	3.7	4.39	3.01	4.69	5.16
Tmem43	<a href='https://www.ncbi.nlm.nih.gov/gene/?term=362401' target="_blank"> 362401 </a>	transmembrane protein 43	protein_coding	protein_coding	-0.223832	-1.16783	0.0457571	0.399958	Not regulated	20.86	22.35	24.49	20.21	20.02	26.38	24.49
Cwc22	<a href='https://www.ncbi.nlm.nih.gov/gene/?term=362153' target="_blank"> 362153 </a>	CWC22 spliceosome associated protein homolog	protein_coding	protein_coding	0.233085	1.17535	0.0458695	0.40026	Not regulated	21.98	29.37	26.15	23.69	24.02	22.24	21.71
Sft2d2	<a href='https://www.ncbi.nlm.nih.gov/gene/?term=360868' target="_blank"> 360868 </a>	SFT2 domain containing 2	protein_coding	protein_coding	-0.294904	-1.2268	0.0458643	0.40026	Not regulated	6.18	6.16	4.83	5.67	5.79	6.98	7.28
Srp54a	<a href='https://www.ncbi.nlm.nih.gov/gene/?term=116650' target="_blank"> 116650 </a>	signal recognition particle 54A	protein_coding	protein_coding	0.174028	1.1282	0.0460124	0.401229	Not regulated	64.72	61.86	61.66	67.93	65.9	56.99	58.43
NEWGENE_1308171	<a href='https://www.ncbi.nlm.nih.gov/gene/?term=NA' target="_blank"> NA </a>				-0.446503	-1.36273	0.0461013	0.401726	Not regulated	5.08	6.39	8.96	6.83	4.78	7.91	11.08
Fam98c	<a href='https://www.ncbi.nlm.nih.gov/gene/?term=292764' target="_blank"> 292764 </a>	family with sequence similarity 98, member C	protein_coding	protein_coding	-0.251666	-1.19058	0.0461399	0.401785	Not regulated	45.4	44.72	38.08	43.02	45.67	49.13	50.55
LOC294154	<a href='https://www.ncbi.nlm.nih.gov/gene/?term=NA' target="_blank"> NA </a>		protein_coding	protein_coding	0.123572	1.08943	0.0462408	0.402068	Not regulated	136.32	133.91	131.46	137.84	123.97	123.21	123.31
Matr3	<a href='https://www.ncbi.nlm.nih.gov/gene/?term=29150' target="_blank"> 29150 </a>	matrin 3	protein_coding	protein_coding	0.113147	1.08158	0.0462788	0.402068	Not regulated	312.31	308.88	292.72	304.77	303.39	293.18	277.21
Pigx	<a href='https://www.ncbi.nlm.nih.gov/gene/?term=288041' target="_blank"> 288041 </a>	phosphatidylinositol glycan anchor biosynthesis, class X	protein_coding	protein_coding	0.27161	1.20715	0.0462495	0.402068	Not regulated	43.73	44.58	44.13	43.81	45.06	38.66	35.63
Stk39	<a href='https://www.ncbi.nlm.nih.gov/gene/?term=54348' target="_blank"> 54348 </a>	serine threonine kinase 39	protein_coding	protein_coding	0.208273	1.1553	0.0463003	0.402068	Not regulated	30.46	35.64	38	32.86	34.79	26.74	32.8
Cyp51	<a href='https://www.ncbi.nlm.nih.gov/gene/?term=25427' target="_blank"> 25427 </a>	cytochrome P450, family 51	protein_coding	protein_coding	-0.16885	-1.12416	0.0463477	0.402183	Not regulated	48.36	44.54	47.62	50.62	48.91	54.79	54.52
Slc44a2	<a href='https://www.ncbi.nlm.nih.gov/gene/?term=363024' target="_blank"> 363024 </a>	solute carrier family 44 member 2	protein_coding	protein_coding	-0.224919	-1.16871	0.0463774	0.402183	Not regulated	14.69	15.57	15	16.17	14.25	17.53	18.37
Smad1	<a href='https://www.ncbi.nlm.nih.gov/gene/?term=25671' target="_blank"> 25671 </a>	SMAD family member 1	protein_coding	protein_coding	0.244229	1.18446	0.0464735	0.402738	Not regulated	16.32	18.02	18.18	16.05	17.03	15.39	13.91
Cbl	<a href='https://www.ncbi.nlm.nih.gov/gene/?term=500985' target="_blank"> 500985 </a>	Cbl proto-oncogene	protein_coding	protein_coding	-0.22096	-1.16551	0.0465536	0.403155	Not regulated	18.26	19.66	14.46	18.9	18.94	20.13	22.83
Piwil1	<a href='https://www.ncbi.nlm.nih.gov/gene/?term=363912' target="_blank"> 363912 </a>	piwi-like RNA-mediated gene silencing 1	protein_coding	protein_coding	1.04288	2.06034	0.0466907	0.404064	Not regulated	0.36	1.88	1.39	2.52	0.91	0.88	0.56
Limch1	<a href='https://www.ncbi.nlm.nih.gov/gene/?term=305332' target="_blank"> 305332 </a>	LIM and calponin homology domains 1	protein_coding	protein_coding	-0.174163	-1.12831	0.0470255	0.406682	Not regulated	34.82	41.43	37.83	37.94	34.81	39.98	44.01
Zfp707	<a href='https://www.ncbi.nlm.nih.gov/gene/?term=315088' target="_blank"> 315088 </a>	zinc finger protein 707	protein_coding	protein_coding	-0.226889	-1.17031	0.0471153	0.407179	Not regulated	24.49	33.41	31.41	31.85	28.87	35.67	37.21
AABR07067267.1	<a href='https://www.ncbi.nlm.nih.gov/gene/?term=NA' target="_blank"> NA </a>				0.290448	1.22302	0.0471542	0.407203	Not regulated	17.54	18.91	23.51	17.67	14.89	14.96	15.57
Commd6	<a href='https://www.ncbi.nlm.nih.gov/gene/?term=498559' target="_blank"> 498559 </a>	COMM domain containing 6	protein_coding	protein_coding	0.319237	1.24767	0.0472531	0.407203	Not regulated	47.46	45.26	40.22	39.29	42.01	39.72	31.4
Kdm5c	<a href='https://www.ncbi.nlm.nih.gov/gene/?term=317432' target="_blank"> 317432 </a>	lysine demethylase 5C	protein_coding	protein_coding	-0.140306	-1.10214	0.0472913	0.407203	Not regulated	207.99	263.83	238.25	240.74	235.33	250.66	279.28
Tln1	<a href='https://www.ncbi.nlm.nih.gov/gene/?term=313494' target="_blank"> 313494 </a>	talin 1	protein_coding	protein_coding	-0.18962	-1.14046	0.0473123	0.407203	Not regulated	10.96	11.85	12.38	12.26	13.28	13.4	14.67
Zc3h3	<a href='https://www.ncbi.nlm.nih.gov/gene/?term=300032' target="_blank"> 300032 </a>	zinc finger CCCH type containing 3	protein_coding	protein_coding	0.201601	1.14997	0.0472557	0.407203	Not regulated	32.53	39.46	37.01	34.06	30.92	27.93	33.11
Zfp14	<a href='https://www.ncbi.nlm.nih.gov/gene/?term=499124' target="_blank"> 499124 </a>	ZFP14 zinc finger protein	protein_coding	protein_coding	-0.258067	-1.19588	0.047282	0.407203	Not regulated	12.11	12.31	12.47	12.71	9.94	15.66	13.28
LOC103692829	<a href='https://www.ncbi.nlm.nih.gov/gene/?term=103692829' target="_blank"> 103692829 </a>	60S ribosomal protein L9 pseudogene			8.09449	273.329	0.0473458	0.407213	Not regulated	0	0	0	52.42	52.05	0	0
Stoml2	<a href='https://www.ncbi.nlm.nih.gov/gene/?term=298203' target="_blank"> 298203 </a>	stomatin like 2	protein_coding	protein_coding	0.232276	1.17469	0.0474231	0.407321	Not regulated	53.13	50.9	51.47	51.5	47.94	46.63	41.13
Tigd5	<a href='https://www.ncbi.nlm.nih.gov/gene/?term=300034' target="_blank"> 300034 </a>	tigger transposable element derived 5	protein_coding	protein_coding	0.424601	1.3422	0.0474189	0.407321	Not regulated	6.12	8.17	8.13	5.96	8.01	5.97	5.05
Dnai2	<a href='https://www.ncbi.nlm.nih.gov/gene/?term=360654' target="_blank"> 360654 </a>	dynein, axonemal, intermediate chain 2	protein_coding	protein_coding	-0.530084	-1.44401	0.047572	0.407447	Not regulated	4.04	2.67	2.98	2.87	2.16	4.48	4.12
Myoc	<a href='https://www.ncbi.nlm.nih.gov/gene/?term=81523' target="_blank"> 81523 </a>	myocilin	protein_coding	protein_coding	1.204	2.30377	0.0475171	0.407447	Not regulated	8.41	8.11	12.04	27.28	8.17	5.45	5.81
Rasip1	<a href='https://www.ncbi.nlm.nih.gov/gene/?term=292912' target="_blank"> 292912 </a>	Ras interacting protein 1	protein_coding	protein_coding	-0.397877	-1.31757	0.0475718	0.407447	Not regulated	4.13	6.3	5.32	4.97	5.43	8.05	6.97
Uri1	<a href='https://www.ncbi.nlm.nih.gov/gene/?term=308537' target="_blank"> 308537 </a>	URI1, prefoldin-like chaperone	protein_coding	protein_coding	0.177291	1.13076	0.0475997	0.407447	Not regulated	48.98	61.07	60.26	50.69	50.3	47.67	49.18
Whrn	<a href='https://www.ncbi.nlm.nih.gov/gene/?term=313255' target="_blank"> 313255 </a>	whirlin			-0.159947	-1.11725	0.0474715	0.407447	Not regulated	66.33	77.06	66.96	70.51	74.19	72.51	88.21
Bptf	<a href='https://www.ncbi.nlm.nih.gov/gene/?term=303617' target="_blank"> 303617 </a>	bromodomain PHD finger transcription factor	protein_coding	protein_coding	0.171233	1.12602	0.047794	0.408186	Not regulated	46.31	55.48	41.35	45.78	49.57	40.54	45.3
MGC94199	<a href='https://www.ncbi.nlm.nih.gov/gene/?term=NA' target="_blank"> NA </a>		protein_coding	protein_coding	0.207866	1.15498	0.0478158	0.408186	Not regulated	47.78	62.31	60.05	50.32	51.55	48.21	47.02
Nav1	<a href='https://www.ncbi.nlm.nih.gov/gene/?term=685707' target="_blank"> 685707 </a>	neuron navigator 1			-0.21415	-1.16002	0.0477446	0.408186	Not regulated	7.21	7.91	5.76	7.74	7.29	7.92	9
Zdhhc17	<a href='https://www.ncbi.nlm.nih.gov/gene/?term=366889' target="_blank"> 366889 </a>	zinc finger DHHC-type palmitoyltransferase 17	protein_coding	protein_coding	0.137457	1.09996	0.0477545	0.408186	Not regulated	88.61	95.31	81.99	87.69	87.88	85.03	77.79
Gcc2	<a href='https://www.ncbi.nlm.nih.gov/gene/?term=309798' target="_blank"> 309798 </a>	GRIP and coiled-coil domain containing 2	protein_coding	protein_coding	0.157381	1.11526	0.047918	0.408781	Not regulated	35.14	35.6	30.8	36.35	35.07	30.53	32.39
Hdac6	<a href='https://www.ncbi.nlm.nih.gov/gene/?term=108348065' target="_blank"> 108348065 </a>	histone deacetylase 6	protein_coding	protein_coding	-0.18362	-1.13573	0.047959	0.408853	Not regulated	29.67	28.78	24.91	26.76	29.02	31.08	32.76
Incenp	<a href='https://www.ncbi.nlm.nih.gov/gene/?term=293733' target="_blank"> 293733 </a>	inner centromere protein	protein_coding	protein_coding	-0.287576	-1.22059	0.0480316	0.408925	Not regulated	9.61	13.03	11.8	13.08	9.82	15.19	13.12
Tmem129	<a href='https://www.ncbi.nlm.nih.gov/gene/?term=305458' target="_blank"> 305458 </a>	transmembrane protein 129, E3 ubiquitin ligase			0.271407	1.20698	0.0480324	0.408925	Not regulated	17.72	16.74	19.01	18.07	18.38	14.87	15.23
Selenoo	<a href='https://www.ncbi.nlm.nih.gov/gene/?term=315216' target="_blank"> 315216 </a>	selenoprotein O			-0.221455	-1.16591	0.048122	0.409411	Not regulated	28.91	34.68	35.97	27.51	34.3	36.8	39.22
Eif3m	<a href='https://www.ncbi.nlm.nih.gov/gene/?term=295975' target="_blank"> 295975 </a>	eukaryotic translation initiation factor 3, subunit M	protein_coding	protein_coding	0.157389	1.11527	0.0482574	0.410285	Not regulated	153.59	150.17	142.35	147.72	142.51	127.99	131.16
RGD1311164	<a href='https://www.ncbi.nlm.nih.gov/gene/?term=297607' target="_blank"> 297607 </a>	similar to DNA segment, Chr 6, Wayne State University 163, expressed	protein_coding	protein_coding	0.2194	1.16425	0.0484253	0.411435	Not regulated	33.86	35.09	31.09	30.45	32.79	30.24	26.69
Cert1	<a href='https://www.ncbi.nlm.nih.gov/gene/?term=365652' target="_blank"> 365652 </a>	ceramide transporter 1			0.161169	1.11819	0.0485296	0.412043	Not regulated	55.62	60.99	50.53	63.16	58.89	51.9	53.08
Fam118b	<a href='https://www.ncbi.nlm.nih.gov/gene/?term=315549' target="_blank"> 315549 </a>	family with sequence similarity 118, member B	protein_coding	protein_coding	0.270815	1.20649	0.0489012	0.414918	Not regulated	29.5	26.98	30.82	34.51	31.83	24.83	26.54
Asb13	<a href='https://www.ncbi.nlm.nih.gov/gene/?term=361268' target="_blank"> 361268 </a>	ankyrin repeat and SOCS box-containing 13	protein_coding	protein_coding	0.160534	1.1177	0.0490517	0.415915	Not regulated	36.89	38.57	34.55	35.28	34.73	32.45	32.73
Nptx1	<a href='https://www.ncbi.nlm.nih.gov/gene/?term=266777' target="_blank"> 266777 </a>	neuronal pentraxin 1	protein_coding	protein_coding	0.152617	1.11158	0.0491874	0.416741	Not regulated	46.07	45.38	46.5	45.2	49.81	43.97	41.07
Pdia5	<a href='https://www.ncbi.nlm.nih.gov/gene/?term=360722' target="_blank"> 360722 </a>	protein disulfide isomerase family A, member 5	protein_coding	protein_coding	-0.949938	-1.93179	0.0492154	0.416741	Not regulated	1.19	0.96	0.66	1.36	1.68	2.3	2.29
LOC108348250	<a href='https://www.ncbi.nlm.nih.gov/gene/?term=NA' target="_blank"> NA </a>				-0.167025	-1.12274	0.049438	0.418344	Not regulated	23.35	26.07	25.57	25.8	26.91	27.71	30.39
Ecd	<a href='https://www.ncbi.nlm.nih.gov/gene/?term=688968' target="_blank"> 688968 </a>	ecdysoneless cell cycle regulator	protein_coding	protein_coding	0.255149	1.19346	0.0495021	0.418606	Not regulated	26.28	27.97	29.35	20.89	25.29	21.66	22.26
Pggt1b	<a href='https://www.ncbi.nlm.nih.gov/gene/?term=81746' target="_blank"> 81746 </a>	protein geranylgeranyltransferase type I subunit beta	protein_coding	protein_coding	0.262524	1.19958	0.0496068	0.418875	Not regulated	22.34	22.66	22.71	22.24	20.24	16.99	20.16
Zadh2	<a href='https://www.ncbi.nlm.nih.gov/gene/?term=291403' target="_blank"> 291403 </a>	zinc binding alcohol dehydrogenase, domain containing 2	protein_coding	protein_coding	-0.254966	-1.19331	0.0496338	0.418875	Not regulated	15.49	13.56	11.76	13.79	15.08	16.89	16.85
Zfp536	<a href='https://www.ncbi.nlm.nih.gov/gene/?term=292820' target="_blank"> 292820 </a>	zinc finger protein 536	protein_coding	protein_coding	-0.237109	-1.17863	0.0495724	0.418875	Not regulated	20.15	21.06	17.85	17.65	22.37	19.86	27.44
Arrdc4	<a href='https://www.ncbi.nlm.nih.gov/gene/?term=293019' target="_blank"> 293019 </a>	arrestin domain containing 4	protein_coding	protein_coding	0.472622	1.38763	0.0498922	0.420491	Not regulated	3.96	3.02	2.95	4.05	4.01	2.58	2.68
Sp4	<a href='https://www.ncbi.nlm.nih.gov/gene/?term=25162' target="_blank"> 25162 </a>	Sp4 transcription factor	protein_coding	protein_coding	0.139094	1.10121	0.0498912	0.420491	Not regulated	70.28	79.64	70.71	70.85	71.12	66.31	66.45
Csgalnact2	<a href='https://www.ncbi.nlm.nih.gov/gene/?term=297554' target="_blank"> 297554 </a>	chondroitin sulfate N-acetylgalactosaminyltransferase 2	protein_coding	protein_coding	-0.153327	-1.11213	0.0499367	0.420585	Not regulated	43.7	46.35	45.93	42.31	43.46	46.94	52.8
Camsap3	<a href='https://www.ncbi.nlm.nih.gov/gene/?term=689074' target="_blank"> 689074 </a>	calmodulin regulated spectrin-associated protein family, member 3	protein_coding	protein_coding	-0.190521	-1.14118	0.050125	0.42141	Not regulated	21.68	26.02	26.03	26.99	22.78	28.28	28.86
Klhdc8b	<a href='https://www.ncbi.nlm.nih.gov/gene/?term=306589' target="_blank"> 306589 </a>	kelch domain containing 8B	protein_coding	protein_coding	-0.244158	-1.1844	0.0501352	0.42141	Not regulated	19.57	21.8	21.02	21.88	21.24	25.92	24.07
Xpot	<a href='https://www.ncbi.nlm.nih.gov/gene/?term=314879' target="_blank"> 314879 </a>	exportin for tRNA	protein_coding	protein_coding	0.142201	1.10359	0.0501335	0.42141	Not regulated	45.11	50.82	44.55	48.42	46.92	41.09	44.29
Ap5m1	<a href='https://www.ncbi.nlm.nih.gov/gene/?term=305861' target="_blank"> 305861 </a>	adaptor related protein complex 5 subunit mu 1	protein_coding	protein_coding	0.245475	1.18548	0.0503369	0.422259	Not regulated	27.43	33.44	24.95	23.94	27.85	20.76	26.22
Brinp2	<a href='https://www.ncbi.nlm.nih.gov/gene/?term=286895' target="_blank"> 286895 </a>	BMP/retinoic acid inducible neural specific 2	protein_coding	protein_coding	-0.248829	-1.18824	0.050331	0.422259	Not regulated	9.67	11.51	10.67	12.08	11.94	14.14	12.84
Naa25	<a href='https://www.ncbi.nlm.nih.gov/gene/?term=360811' target="_blank"> 360811 </a>	N(alpha)-acetyltransferase 25, NatB auxiliary subunit	protein_coding	protein_coding	0.174949	1.12892	0.0503071	0.422259	Not regulated	28.67	27.47	25.21	27.16	24.15	22.74	24.42
Ablim2	<a href='https://www.ncbi.nlm.nih.gov/gene/?term=360958' target="_blank"> 360958 </a>	actin binding LIM protein family, member 2	protein_coding	protein_coding	-0.229328	-1.17229	0.050582	0.423851	Not regulated	21.38	22.94	25.61	21.95	26.33	29.67	26.42
Akr1e2	<a href='https://www.ncbi.nlm.nih.gov/gene/?term=307091' target="_blank"> 307091 </a>	aldo-keto reductase family 1, member E2	protein_coding	protein_coding	0.234165	1.17623	0.0506208	0.423851	Not regulated	43.47	46.38	49.19	47.39	41.51	39.28	38.88
Fam189b	<a href='https://www.ncbi.nlm.nih.gov/gene/?term=310640' target="_blank"> 310640 </a>	family with sequence similarity 189, member B	protein_coding	protein_coding	-0.235519	-1.17733	0.0506614	0.423851	Not regulated	14.69	16.03	17.57	16.44	16.65	18.07	20.39
Hivep2	<a href='https://www.ncbi.nlm.nih.gov/gene/?term=29721' target="_blank"> 29721 </a>	HIVEP zinc finger 2	protein_coding	protein_coding	0.173296	1.12763	0.0506544	0.423851	Not regulated	12.13	13.01	11.48	12.28	12.73	10.61	11.56
Gnb1	<a href='https://www.ncbi.nlm.nih.gov/gene/?term=24400' target="_blank"> 24400 </a>	G protein subunit beta 1	protein_coding	protein_coding	-0.12499	-1.0905	0.0508203	0.424616	Not regulated	6768.79	6121.84	6270.49	6802.25	6762.99	7179.1	7123.22
Wdfy2	<a href='https://www.ncbi.nlm.nih.gov/gene/?term=305956' target="_blank"> 305956 </a>	WD repeat and FYVE domain containing 2	protein_coding	protein_coding	0.196837	1.14618	0.0507934	0.424616	Not regulated	14.22	14.32	14.59	13.52	12.53	11.91	12.72
Myo10	<a href='https://www.ncbi.nlm.nih.gov/gene/?term=310178' target="_blank"> 310178 </a>	myosin X	protein_coding	protein_coding	-0.165741	-1.12174	0.0508692	0.424742	Not regulated	30.69	36.02	30.8	27.14	30.44	34.98	35.99
Rgs3	<a href='https://www.ncbi.nlm.nih.gov/gene/?term=54293' target="_blank"> 54293 </a>	regulator of G-protein signaling 3	protein_coding	protein_coding	-0.272575	-1.20796	0.0509994	0.425547	Not regulated	12.11	14.69	13.56	12.68	11.7	14.92	16.2
AABR07047872.1	<a href='https://www.ncbi.nlm.nih.gov/gene/?term=NA' target="_blank"> NA </a>				-0.335176	-1.26153	0.0510751	0.425615	Not regulated	7.53	5.95	5.95	4.78	5.79	7.66	7.53
Tbc1d24	<a href='https://www.ncbi.nlm.nih.gov/gene/?term=287110' target="_blank"> 287110 </a>	TBC1 domain family, member 24	protein_coding	protein_coding	-0.164366	-1.12067	0.0510688	0.425615	Not regulated	43.24	54.17	45.16	42.43	45.24	50.51	54.02
Dusp15	<a href='https://www.ncbi.nlm.nih.gov/gene/?term=362238' target="_blank"> 362238 </a>	dual specificity phosphatase 15	protein_coding	protein_coding	-0.3069	-1.23705	0.0512611	0.426038	Not regulated	8.51	8.95	8.29	7.62	8.59	11.59	9.52
Shld1	<a href='https://www.ncbi.nlm.nih.gov/gene/?term=681292' target="_blank"> 681292 </a>	shieldin complex subunit 1			0.406078	1.32508	0.0512614	0.426038	Not regulated	11.72	12.8	11.64	11.85	13.93	10.01	9.1
Tmx1	<a href='https://www.ncbi.nlm.nih.gov/gene/?term=362751' target="_blank"> 362751 </a>	thioredoxin-related transmembrane protein 1	protein_coding	protein_coding	0.13809	1.10045	0.0511618	0.426038	Not regulated	199.67	193.54	182.71	206.24	207	180.65	183.12
Zfp870	<a href='https://www.ncbi.nlm.nih.gov/gene/?term=362845' target="_blank"> 362845 </a>	zinc finger protein 870	protein_coding	protein_coding	0.295696	1.22748	0.0511962	0.426038	Not regulated	17.23	18.62	13.02	18.26	20.17	13.98	14.03
Rxra	<a href='https://www.ncbi.nlm.nih.gov/gene/?term=25271' target="_blank"> 25271 </a>	retinoid X receptor alpha	protein_coding	protein_coding	0.210932	1.15744	0.051326	0.426294	Not regulated	40.1	43.12	42.61	38.17	34.54	34.03	35.22
Gadd45a	<a href='https://www.ncbi.nlm.nih.gov/gene/?term=25112' target="_blank"> 25112 </a>	growth arrest and DNA-damage-inducible, alpha	protein_coding	protein_coding	-0.237769	-1.17917	0.051387	0.426519	Not regulated	41.86	44.69	48.14	37.52	39.32	51.08	50.4
Golga1	<a href='https://www.ncbi.nlm.nih.gov/gene/?term=311919' target="_blank"> 311919 </a>	golgin A1	protein_coding	protein_coding	0.170505	1.12545	0.0515241	0.427375	Not regulated	29.27	31.22	31.09	30.19	28.24	25.27	28.01
Pds5a	<a href='https://www.ncbi.nlm.nih.gov/gene/?term=305343' target="_blank"> 305343 </a>	PDS5 cohesin associated factor A	protein_coding	protein_coding	0.211603	1.15797	0.0516051	0.427765	Not regulated	30.24	28.98	24.47	26.86	27.26	20.85	27.28
Cdc42ep3	<a href='https://www.ncbi.nlm.nih.gov/gene/?term=313838' target="_blank"> 313838 </a>	CDC42 effector protein 3	protein_coding	protein_coding	-0.317975	-1.24658	0.0518428	0.429452	Not regulated	4.29	4.42	4.62	4.45	5.8	5.89	6.03
Cldn12	<a href='https://www.ncbi.nlm.nih.gov/gene/?term=500000' target="_blank"> 500000 </a>	claudin 12	protein_coding	protein_coding	0.145601	1.10619	0.0519189	0.429517	Not regulated	72.78	70.01	79.83	70.8	68.64	65.51	65.59
Lrit1	<a href='https://www.ncbi.nlm.nih.gov/gene/?term=246214' target="_blank"> 246214 </a>	leucine-rich repeat, Ig-like and transmembrane domains 1	protein_coding	protein_coding	0.111424	1.08029	0.0518927	0.429517	Not regulated	198.06	216.56	212.98	207.75	191.63	186.8	198.18
Rps12	<a href='https://www.ncbi.nlm.nih.gov/gene/?term=65139' target="_blank"> 65139 </a>	ribosomal protein S12			0.175505	1.12936	0.0519639	0.429607	Not regulated	387.04	359.57	375.21	379.1	357.47	339.68	311.27
Crk	<a href='https://www.ncbi.nlm.nih.gov/gene/?term=54245' target="_blank"> 54245 </a>	CRK proto-oncogene, adaptor protein	protein_coding	protein_coding	-0.186811	-1.13824	0.0520049	0.429663	Not regulated	89.08	92.84	92.47	86.1	83.03	95.66	105.18
Cacna1i	<a href='https://www.ncbi.nlm.nih.gov/gene/?term=56827' target="_blank"> 56827 </a>	calcium voltage-gated channel subunit alpha1 I	protein_coding	protein_coding	-0.170829	-1.1257	0.0521102	0.429969	Not regulated	16.94	20.1	18.65	18.04	18.81	19.5	22.67
Mark4	<a href='https://www.ncbi.nlm.nih.gov/gene/?term=680407' target="_blank"> 680407 </a>	microtubule affinity regulating kinase 4	protein_coding	protein_coding	-0.169036	-1.12431	0.0521059	0.429969	Not regulated	35.95	41.5	42.21	36.27	39.25	43.74	44.95
Rgs20	<a href='https://www.ncbi.nlm.nih.gov/gene/?term=362477' target="_blank"> 362477 </a>	regulator of G-protein signaling 20	protein_coding	protein_coding	-0.202336	-1.15056	0.0522459	0.430806	Not regulated	59.1	74.5	76.08	61.45	62.3	71.79	82.94
Glis1	<a href='https://www.ncbi.nlm.nih.gov/gene/?term=298732' target="_blank"> 298732 </a>	GLIS family zinc finger 1	protein_coding	protein_coding	-0.537343	-1.4513	0.0523177	0.430978	Not regulated	2.09	2.84	2.33	2.25	2.63	3.88	3.3
Impa2	<a href='https://www.ncbi.nlm.nih.gov/gene/?term=282636' target="_blank"> 282636 </a>	inositol monophosphatase 2	protein_coding	protein_coding	0.607942	1.52408	0.0523352	0.430978	Not regulated	4.3	4.64	6.86	6.61	5.16	3.27	4
Capn15	<a href='https://www.ncbi.nlm.nih.gov/gene/?term=303000' target="_blank"> 303000 </a>	calpain 15	protein_coding	protein_coding	-0.164235	-1.12057	0.0525434	0.432304	Not regulated	25.82	28.54	27.54	25.37	28.99	29.34	32.43
Suv39h2	<a href='https://www.ncbi.nlm.nih.gov/gene/?term=364785' target="_blank"> 364785 </a>	SUV39H2 histone lysine methyltransferase	protein_coding	protein_coding	-0.234559	-1.17655	0.0525649	0.432304	Not regulated	16.79	21.26	19.88	16.04	14.56	21.43	20.74
Fmnl2	<a href='https://www.ncbi.nlm.nih.gov/gene/?term=499797' target="_blank"> 499797 </a>	formin-like 2	protein_coding	protein_coding	-0.212676	-1.15884	0.0526856	0.43273	Not regulated	14.8	12.56	11.78	14.44	13.55	15.51	16.04
Rpl12	<a href='https://www.ncbi.nlm.nih.gov/gene/?term=499782' target="_blank"> 499782 </a>	ribosomal protein L12	protein_coding	protein_coding	0.132253	1.096	0.0526823	0.43273	Not regulated	340.06	343.95	351.85	334.24	328.84	320.66	304.07
Greb1	<a href='https://www.ncbi.nlm.nih.gov/gene/?term=500633' target="_blank"> 500633 </a>	growth regulating estrogen receptor binding 1	protein_coding	protein_coding	-0.375298	-1.29711	0.0527833	0.432939	Not regulated	1.76	2.3	1.7	1.91	2.19	2.25	2.94
Tank	<a href='https://www.ncbi.nlm.nih.gov/gene/?term=252961' target="_blank"> 252961 </a>	TRAF family member-associated NFKB activator	protein_coding	protein_coding	0.315192	1.24418	0.0527622	0.432939	Not regulated	18.26	21.69	20.36	17.18	14.27	14.95	14.99
Zfp956	<a href='https://www.ncbi.nlm.nih.gov/gene/?term=312301' target="_blank"> 312301 </a>	zinc finger protein 956	protein_coding	protein_coding	-0.298366	-1.22975	0.0528143	0.432939	Not regulated	10.29	10.6	11.84	11.55	11.67	11.88	14.78
Lmo7	<a href='https://www.ncbi.nlm.nih.gov/gene/?term=361084' target="_blank"> 361084 </a>	LIM domain 7	protein_coding	protein_coding	0.833942	1.78255	0.0528886	0.432984	Not regulated	1.51	0.59	1.08	1	0.8	0.79	0.46
Pygo2	<a href='https://www.ncbi.nlm.nih.gov/gene/?term=295251' target="_blank"> 295251 </a>	pygopus family PHD finger 2	protein_coding	protein_coding	-0.17784	-1.13119	0.0528616	0.432984	Not regulated	35.41	39.68	40.46	35.92	34.23	42.04	42.91
Gad1	<a href='https://www.ncbi.nlm.nih.gov/gene/?term=24379' target="_blank"> 24379 </a>	glutamate decarboxylase 1	protein_coding	protein_coding	-0.128054	-1.09282	0.0532346	0.435239	Not regulated	237.61	228.86	213.27	230.73	244.14	250.25	260.94
Sipa1l2	<a href='https://www.ncbi.nlm.nih.gov/gene/?term=361442' target="_blank"> 361442 </a>	signal-induced proliferation-associated 1 like 2	protein_coding	protein_coding	0.145824	1.10636	0.0532516	0.435239	Not regulated	32.66	33.14	29.66	33.34	31.38	29.54	29.04
Vegfb	<a href='https://www.ncbi.nlm.nih.gov/gene/?term=89811' target="_blank"> 89811 </a>	vascular endothelial growth factor B	protein_coding	protein_coding	-0.253221	-1.19187	0.0532677	0.435239	Not regulated	33.36	30.86	30.31	28.53	31.35	39.06	36.98
Lsm14b	<a href='https://www.ncbi.nlm.nih.gov/gene/?term=100362102' target="_blank"> 100362102 </a>	LSM family member 14B	protein_coding	protein_coding	0.147494	1.10764	0.0533667	0.435764	Not regulated	71.09	72.36	76.14	68.54	71.59	63.2	68.21
Prrt1	<a href='https://www.ncbi.nlm.nih.gov/gene/?term=406167' target="_blank"> 406167 </a>	proline-rich transmembrane protein 1	protein_coding	protein_coding	-0.148952	-1.10876	0.0534748	0.435898	Not regulated	77.09	83.26	78.45	78.06	79.81	87.03	90.02
Rbm14	<a href='https://www.ncbi.nlm.nih.gov/gene/?term=170900' target="_blank"> 170900 </a>	RNA binding motif protein 14	protein_coding	protein_coding	-0.146477	-1.10686	0.053487	0.435898	Not regulated	54.66	60.21	54.19	59.8	55.12	65.87	62.4
Sptbn4	<a href='https://www.ncbi.nlm.nih.gov/gene/?term=308458' target="_blank"> 308458 </a>	spectrin, beta, non-erythrocytic 4	protein_coding	protein_coding	-0.173829	-1.12805	0.0534245	0.435898	Not regulated	11.74	13.38	13.86	12.35	12.38	13.68	15.4
Ttc28	<a href='https://www.ncbi.nlm.nih.gov/gene/?term=304558' target="_blank"> 304558 </a>	tetratricopeptide repeat domain 28	protein_coding	protein_coding	-0.179	-1.1321	0.053557	0.436186	Not regulated	11.67	14.45	13.13	13.98	12.93	15.06	15.35
N4bp2l2	<a href='https://www.ncbi.nlm.nih.gov/gene/?term=288416' target="_blank"> 288416 </a>	NEDD4 binding protein 2-like 2	protein_coding	protein_coding	0.165178	1.1213	0.0536906	0.436709	Not regulated	62.67	61.26	60.1	59.61	57.94	54.53	55.14
Siah1	<a href='https://www.ncbi.nlm.nih.gov/gene/?term=140941' target="_blank"> 140941 </a>	siah E3 ubiquitin protein ligase 1	protein_coding	protein_coding	0.199419	1.14824	0.0536684	0.436709	Not regulated	44.07	45.57	41.43	39.28	40.1	35.92	37.65
Cwf19l2	<a href='https://www.ncbi.nlm.nih.gov/gene/?term=362804' target="_blank"> 362804 </a>	CWF19 like cell cycle control factor 2	protein_coding	protein_coding	0.230022	1.17285	0.0538215	0.437367	Not regulated	22.95	26	21.73	21.43	20.15	18.52	19.85
Pdlim5	<a href='https://www.ncbi.nlm.nih.gov/gene/?term=64353' target="_blank"> 64353 </a>	PDZ and LIM domain 5	protein_coding	protein_coding	0.203088	1.15116	0.0538545	0.437367	Not regulated	17.49	20.61	18.56	19.83	21.68	16.74	18.36
Pin4	<a href='https://www.ncbi.nlm.nih.gov/gene/?term=684441' target="_blank"> 684441 </a>	peptidylprolyl cis/trans isomerase, NIMA-interacting 4	protein_coding	protein_coding	0.411502	1.33007	0.0538757	0.437367	Not regulated	72.12	54.32	48.43	53.82	56.38	38.75	46.87
Tmbim6	<a href='https://www.ncbi.nlm.nih.gov/gene/?term=24822' target="_blank"> 24822 </a>	transmembrane BAX inhibitor motif containing 6	protein_coding	protein_coding	-0.12936	-1.09381	0.0539517	0.437701	Not regulated	459.12	410.91	433.04	452.46	455.16	494.29	453.23
Ube3c	<a href='https://www.ncbi.nlm.nih.gov/gene/?term=362294' target="_blank"> 362294 </a>	ubiquitin protein ligase E3C	protein_coding	protein_coding	0.131433	1.09538	0.054028	0.438037	Not regulated	54.16	58.61	52.45	53.73	51.21	49.79	49.89
Lrrc17	<a href='https://www.ncbi.nlm.nih.gov/gene/?term=502715' target="_blank"> 502715 </a>	leucine rich repeat containing 17	protein_coding	protein_coding	-0.674775	-1.59635	0.0541037	0.438369	Not regulated	2.3	2.86	2.44	1.78	1.96	2.65	4.6
Ccnd3	<a href='https://www.ncbi.nlm.nih.gov/gene/?term=25193' target="_blank"> 25193 </a>	cyclin D3	protein_coding	protein_coding	-0.195162	-1.14485	0.0543383	0.439356	Not regulated	34.56	37.03	39.3	38.88	37.68	43.92	42.82
Insig1	<a href='https://www.ncbi.nlm.nih.gov/gene/?term=64194' target="_blank"> 64194 </a>	insulin induced gene 1	protein_coding	protein_coding	-0.154771	-1.11324	0.0543652	0.439356	Not regulated	97.79	82.58	92.2	89.48	86.91	102.02	100.29
Krtcap3	<a href='https://www.ncbi.nlm.nih.gov/gene/?term=683980' target="_blank"> 683980 </a>	keratinocyte associated protein 3	protein_coding	protein_coding	1.04327	2.06089	0.0543171	0.439356	Not regulated	4.81	4.55	3.09	2.89	3.81	2.57	1.31
Mrnip	<a href='https://www.ncbi.nlm.nih.gov/gene/?term=497895' target="_blank"> 497895 </a>	MRN complex interacting protein			0.48022	1.39496	0.0543539	0.439356	Not regulated	9.04	11.71	9.94	10.76	10.27	7.24	7.57
Pcdhb2	<a href='https://www.ncbi.nlm.nih.gov/gene/?term=498843' target="_blank"> 498843 </a>	protocadherin beta 2	protein_coding	protein_coding	0.488966	1.40344	0.0544287	0.43939	Not regulated	4.59	4.91	5.2	4.42	3.24	3.37	3.08
Ubxn4	<a href='https://www.ncbi.nlm.nih.gov/gene/?term=304766' target="_blank"> 304766 </a>	UBX domain protein 4	protein_coding	protein_coding	0.138754	1.10095	0.0544392	0.43939	Not regulated	95.08	96	92.19	93.11	94.38	84.8	86.58
Tesk1	<a href='https://www.ncbi.nlm.nih.gov/gene/?term=29460' target="_blank"> 29460 </a>	testis associated actin remodelling kinase 1	protein_coding	protein_coding	-0.188669	-1.13971	0.0546526	0.44083	Not regulated	25.65	25.81	30.64	26.21	24.99	29.81	31.59
Gja1	<a href='https://www.ncbi.nlm.nih.gov/gene/?term=24392' target="_blank"> 24392 </a>	gap junction protein, alpha 1	protein_coding	protein_coding	-1.0464	-2.06537	0.0548852	0.442422	Not regulated	4.65	3.71	8.16	7.38	2.16	10.17	12.46
AABR07060487.1	<a href='https://www.ncbi.nlm.nih.gov/gene/?term=NA' target="_blank"> NA </a>				0.167604	1.12319	0.0550096	0.442999	Not regulated	28.75	33.72	27.6	30.56	29.44	25	29.14
Lrp1	<a href='https://www.ncbi.nlm.nih.gov/gene/?term=299858' target="_blank"> 299858 </a>	LDL receptor related protein 1	protein_coding	protein_coding	-0.336356	-1.26256	0.0550272	0.442999	Not regulated	25.68	33.41	21.93	28.78	29.26	31.62	39.63
AABR07037436.1	<a href='https://www.ncbi.nlm.nih.gov/gene/?term=NA' target="_blank"> NA </a>				0.367119	1.28977	0.0551296	0.443356	Not regulated	9.22	12.24	12.26	11.47	10.72	8.35	9.17
Ociad1	<a href='https://www.ncbi.nlm.nih.gov/gene/?term=289590' target="_blank"> 289590 </a>	OCIA domain containing 1	protein_coding	protein_coding	0.137619	1.10009	0.0551421	0.443356	Not regulated	218.07	216.93	224.41	224.5	223.02	207.09	209.61
AABR07044388.2	<a href='https://www.ncbi.nlm.nih.gov/gene/?term=NA' target="_blank"> NA </a>				-0.432359	-1.34944	0.0555116	0.443738	Not regulated	1.18	1.38	0.73	1.45	1.2	1.25	1.85
Cttnbp2	<a href='https://www.ncbi.nlm.nih.gov/gene/?term=282587' target="_blank"> 282587 </a>	cortactin binding protein 2	protein_coding	protein_coding	-0.188487	-1.13957	0.0554641	0.443738	Not regulated	22.56	20.19	18.87	21.1	18.28	21.39	25.02
Fnbp4	<a href='https://www.ncbi.nlm.nih.gov/gene/?term=311183' target="_blank"> 311183 </a>	formin binding protein 4	protein_coding	protein_coding	-0.176866	-1.13043	0.0554812	0.443738	Not regulated	39.64	50.86	43.07	39.54	38.85	45.72	51.27
LOC498675	<a href='https://www.ncbi.nlm.nih.gov/gene/?term=498675' target="_blank"> 498675 </a>	hypothetical LOC498675	protein_coding	protein_coding	0.447556	1.36373	0.0554298	0.443738	Not regulated	5.74	5.68	3.71	6.97	6.91	5.01	6.23
Ltbp2	<a href='https://www.ncbi.nlm.nih.gov/gene/?term=59106' target="_blank"> 59106 </a>	latent transforming growth factor beta binding protein 2	protein_coding	protein_coding	-1.30718	-2.47457	0.0553892	0.443738	Not regulated	2.11	0.88	4.18	2.75	1.19	3.75	7.35
Pex1	<a href='https://www.ncbi.nlm.nih.gov/gene/?term=500006' target="_blank"> 500006 </a>	peroxisomal biogenesis factor 1	protein_coding	protein_coding	0.202484	1.15068	0.0554317	0.443738	Not regulated	20.45	23.08	18.8	20.97	22.6	18.17	19.28
Rab4b	<a href='https://www.ncbi.nlm.nih.gov/gene/?term=50866' target="_blank"> 50866 </a>	RAB4B, member RAS oncogene family	protein_coding	protein_coding	-0.187543	-1.13882	0.0553049	0.443738	Not regulated	74.08	82.61	87.15	82.24	75.39	92.76	92.26
Thoc5	<a href='https://www.ncbi.nlm.nih.gov/gene/?term=360972' target="_blank"> 360972 </a>	THO complex 5	protein_coding	protein_coding	0.16221	1.119	0.0552553	0.443738	Not regulated	60.52	67.46	63.04	60.14	59.48	53.4	58.79
Twistnb	<a href='https://www.ncbi.nlm.nih.gov/gene/?term=NA' target="_blank"> NA </a>		protein_coding	protein_coding	0.244087	1.18434	0.0554018	0.443738	Not regulated	12.76	14.58	15	14.4	15.05	13.11	11.51
Zcwpw2	<a href='https://www.ncbi.nlm.nih.gov/gene/?term=681381' target="_blank"> 681381 </a>	zinc finger CW-type and PWWP domain containing 2	protein_coding	protein_coding	-0.487741	-1.40225	0.0555422	0.443738	Not regulated	4.35	4.16	3.7	4.49	4.18	5.85	6.59
Sypl1	<a href='https://www.ncbi.nlm.nih.gov/gene/?term=366595' target="_blank"> 366595 </a>	synaptophysin-like 1	protein_coding	protein_coding	-0.248844	-1.18825	0.0555801	0.443759	Not regulated	36.17	47.81	39.72	39.27	39.88	48.02	45.98
Thop1	<a href='https://www.ncbi.nlm.nih.gov/gene/?term=64517' target="_blank"> 64517 </a>	thimet oligopeptidase 1	protein_coding	protein_coding	-0.216673	-1.16205	0.0556377	0.443937	Not regulated	22.18	23.37	25.28	24.6	23.82	26.58	29.37
Abcd2	<a href='https://www.ncbi.nlm.nih.gov/gene/?term=84356' target="_blank"> 84356 </a>	ATP binding cassette subfamily D member 2	protein_coding	protein_coding	0.187134	1.1385	0.0558037	0.443969	Not regulated	15.17	16	15.24	16.49	15.47	13.51	14.38
Pianp	<a href='https://www.ncbi.nlm.nih.gov/gene/?term=312711' target="_blank"> 312711 </a>	PILR alpha associated neural protein	protein_coding	protein_coding	-0.162738	-1.11941	0.0558122	0.443969	Not regulated	64.13	64.62	71.25	61.29	66.31	74.13	75.13
Raly	<a href='https://www.ncbi.nlm.nih.gov/gene/?term=296301' target="_blank"> 296301 </a>	RALY heterogeneous nuclear ribonucleoprotein	protein_coding	protein_coding	-0.11877	-1.08581	0.0558258	0.443969	Not regulated	739.47	794.95	848.02	814.51	765.21	826.64	904.5
Recql	<a href='https://www.ncbi.nlm.nih.gov/gene/?term=312824' target="_blank"> 312824 </a>	RecQ like helicase	protein_coding	protein_coding	0.236996	1.17854	0.0557862	0.443969	Not regulated	18.51	20.31	20.19	19.01	18.82	18	17.54
Srpra	<a href='https://www.ncbi.nlm.nih.gov/gene/?term=315548' target="_blank"> 315548 </a>	SRP receptor subunit alpha			-0.158252	-1.11593	0.0558477	0.443969	Not regulated	51.67	48.41	56.75	50.94	49.17	57.57	57.91
Vip	<a href='https://www.ncbi.nlm.nih.gov/gene/?term=117064' target="_blank"> 117064 </a>	vasoactive intestinal peptide	protein_coding	protein_coding	-0.286222	-1.21944	0.0558533	0.443969	Not regulated	22.3	21.11	18.05	20.46	21.17	23.82	26.95
Ehbp1l1	<a href='https://www.ncbi.nlm.nih.gov/gene/?term=309169' target="_blank"> 309169 </a>	EH domain binding protein 1-like 1	protein_coding	protein_coding	-0.440937	-1.35749	0.0558973	0.444038	Not regulated	3.64	3.53	3.15	2.86	2.54	3.81	3.62
Ckap5	<a href='https://www.ncbi.nlm.nih.gov/gene/?term=311191' target="_blank"> 311191 </a>	cytoskeleton associated protein 5	protein_coding	protein_coding	0.144148	1.10508	0.0559361	0.444066	Not regulated	84.98	87.39	73.94	83.01	86.93	71.33	81.46
Alkbh6	<a href='https://www.ncbi.nlm.nih.gov/gene/?term=292780' target="_blank"> 292780 </a>	alkB homolog 6	protein_coding	protein_coding	-0.318937	-1.24741	0.0560943	0.4442	Not regulated	32.12	27.07	25.75	25.7	25.79	33.9	35
Neto1	<a href='https://www.ncbi.nlm.nih.gov/gene/?term=307206' target="_blank"> 307206 </a>	neuropilin and tolloid like 1	protein_coding	protein_coding	-0.269866	-1.2057	0.0560932	0.4442	Not regulated	9.14	9.63	9.21	9.1	10.37	10.55	12.57
Rprd2	<a href='https://www.ncbi.nlm.nih.gov/gene/?term=100364568' target="_blank"> 100364568 </a>	regulation of nuclear pre-mRNA domain containing 2	protein_coding	protein_coding	0.163927	1.12033	0.0560744	0.4442	Not regulated	40.83	47.34	38.78	44.32	42.48	34.84	41.76
Thsd7b	<a href='https://www.ncbi.nlm.nih.gov/gene/?term=289007' target="_blank"> 289007 </a>	thrombospondin type 1 domain containing 7B	protein_coding	protein_coding	0.284087	1.21764	0.0559992	0.4442	Not regulated	6.51	5.98	5.62	6.47	6.02	5.02	5.17
Antxr1	<a href='https://www.ncbi.nlm.nih.gov/gene/?term=362393' target="_blank"> 362393 </a>	ANTXR cell adhesion molecule 1	protein_coding	protein_coding	-0.640851	-1.55925	0.0561536	0.44427	Not regulated	1.62	1.3	1.68	1.06	1.34	2.43	2
Cdc73	<a href='https://www.ncbi.nlm.nih.gov/gene/?term=304832' target="_blank"> 304832 </a>	cell division cycle 73	protein_coding	protein_coding	0.197984	1.14709	0.0561894	0.44427	Not regulated	39.76	41.77	38.57	42.49	37.92	33.31	37.29
RGD1308428	<a href='https://www.ncbi.nlm.nih.gov/gene/?term=NA' target="_blank"> NA </a>		protein_coding	protein_coding	0.142882	1.10411	0.056209	0.44427	Not regulated	41.37	40.67	36.74	41.23	40.2	35.97	39.05
Hnrnph3	<a href='https://www.ncbi.nlm.nih.gov/gene/?term=361838' target="_blank"> 361838 </a>	heterogeneous nuclear ribonucleoprotein H3	protein_coding	protein_coding	0.134784	1.09793	0.0563536	0.44462	Not regulated	132.94	153.97	140.46	144.01	142.06	133.13	133.46
Pigo	<a href='https://www.ncbi.nlm.nih.gov/gene/?term=313341' target="_blank"> 313341 </a>	phosphatidylinositol glycan anchor biosynthesis, class O	protein_coding	protein_coding	-0.205328	-1.15295	0.0563554	0.44462	Not regulated	14.62	14.52	15.25	15.04	14.02	16.79	17.57
Zfp212	<a href='https://www.ncbi.nlm.nih.gov/gene/?term=297066' target="_blank"> 297066 </a>	Zinc finger protein 212	protein_coding	protein_coding	-0.217246	-1.16251	0.0563593	0.44462	Not regulated	21.54	26.19	22.24	22.56	21.02	28.26	25.29
Ppil4	<a href='https://www.ncbi.nlm.nih.gov/gene/?term=361449' target="_blank"> 361449 </a>	peptidylprolyl isomerase like 4	protein_coding	protein_coding	0.177071	1.13059	0.0566288	0.446466	Not regulated	38.34	37.25	34.82	34.42	35.43	32.38	32.21
Map2k4	<a href='https://www.ncbi.nlm.nih.gov/gene/?term=287398' target="_blank"> 287398 </a>	mitogen activated protein kinase kinase 4	protein_coding	protein_coding	0.210941	1.15744	0.0568077	0.447596	Not regulated	42.61	39.92	39.23	45.32	39.68	36.56	33.9
Atm	<a href='https://www.ncbi.nlm.nih.gov/gene/?term=300711' target="_blank"> 300711 </a>	ATM serine/threonine kinase	protein_coding	protein_coding	-0.232427	-1.17481	0.0569287	0.448269	Not regulated	9.53	12.5	8.74	10.05	11.25	10.69	14.12
Ppm1m	<a href='https://www.ncbi.nlm.nih.gov/gene/?term=686298' target="_blank"> 686298 </a>	protein phosphatase, Mg2+/Mn2+ dependent, 1M	protein_coding	protein_coding	-0.481515	-1.39621	0.0570412	0.448874	Not regulated	6.15	6.41	6.06	5.43	7.61	10.78	7.05
Bloc1s6	<a href='https://www.ncbi.nlm.nih.gov/gene/?term=317630' target="_blank"> 317630 </a>	biogenesis of lysosomal organelles complex 1 subunit 6	protein_coding	protein_coding	0.281775	1.21569	0.0572421	0.449157	Not regulated	9.29	9.13	8.4	9.36	8.56	6.71	8.11
Etf1	<a href='https://www.ncbi.nlm.nih.gov/gene/?term=307503' target="_blank"> 307503 </a>	eukaryotic translation termination factor 1	protein_coding	protein_coding	0.174129	1.12828	0.0572545	0.449157	Not regulated	63.35	74.37	63.26	70.58	62.36	59.35	60.41
LOC100365062	<a href='https://www.ncbi.nlm.nih.gov/gene/?term=100365062' target="_blank"> 100365062 </a>	eukaryotic translation initiation factor 3, subunit 6 48kDa-like			0.355093	1.27907	0.0571566	0.449157	Not regulated	24.24	18.46	24.82	17.24	16.26	15.58	16.13
Zc3h15	<a href='https://www.ncbi.nlm.nih.gov/gene/?term=362154' target="_blank"> 362154 </a>	zinc finger CCCH-type containing 15	protein_coding	protein_coding	0.14755	1.10769	0.0572557	0.449157	Not regulated	80.75	90.31	81.98	81.81	79.95	76.2	75.27
Zfp532	<a href='https://www.ncbi.nlm.nih.gov/gene/?term=307362' target="_blank"> 307362 </a>	zinc finger protein 532	protein_coding	protein_coding	0.144392	1.10526	0.0571165	0.449157	Not regulated	28.26	32.53	29.83	29.63	28.45	27.52	27.45
Stard4	<a href='https://www.ncbi.nlm.nih.gov/gene/?term=291699' target="_blank"> 291699 </a>	StAR-related lipid transfer domain containing 4	protein_coding	protein_coding	-0.208085	-1.15515	0.0573465	0.449589	Not regulated	41.44	33.65	29.23	25.9	30.91	35.65	32.98
Cenpu	<a href='https://www.ncbi.nlm.nih.gov/gene/?term=306464' target="_blank"> 306464 </a>	centromere protein U	protein_coding	protein_coding	-0.873007	-1.83148	0.057566	0.450748	Not regulated	0.73	0.83	1.29	0.57	0.77	1.76	1.27
Erh	<a href='https://www.ncbi.nlm.nih.gov/gene/?term=681415' target="_blank"> 681415 </a>	ERH, mRNA splicing and mitosis factor	protein_coding	protein_coding	0.180694	1.13343	0.0575322	0.450748	Not regulated	163.68	167.18	152.62	154.87	142.58	132.84	143.97
Bloc1s1	<a href='https://www.ncbi.nlm.nih.gov/gene/?term=288785' target="_blank"> 288785 </a>	biogenesis of lysosomal organelles complex-1, subunit 1	protein_coding	protein_coding	0.243907	1.1842	0.0579473	0.451074	Not regulated	105.38	110.72	108.67	103.03	112.32	99.34	92.2
Cbfb	<a href='https://www.ncbi.nlm.nih.gov/gene/?term=361391' target="_blank"> 361391 </a>	core-binding factor subunit beta	protein_coding	protein_coding	-0.26179	-1.19897	0.0577643	0.451074	Not regulated	18.35	19.89	15.47	18.55	16.68	22.03	20.22
Cd81	<a href='https://www.ncbi.nlm.nih.gov/gene/?term=25621' target="_blank"> 25621 </a>	Cd81 molecule	protein_coding	protein_coding	-0.412243	-1.33075	0.0581131	0.451074	Not regulated	4.44	7.55	5.73	6.51	8.14	8.06	9.42
Chmp6	<a href='https://www.ncbi.nlm.nih.gov/gene/?term=287873' target="_blank"> 287873 </a>	charged multivesicular body protein 6	protein_coding	protein_coding	0.198131	1.14721	0.0581367	0.451074	Not regulated	53.11	59.83	53.92	56.49	49.04	46.37	49.46
Hm13	<a href='https://www.ncbi.nlm.nih.gov/gene/?term=311545' target="_blank"> 311545 </a>	histocompatibility minor 13	protein_coding	protein_coding	-0.149718	-1.10935	0.0580743	0.451074	Not regulated	79.34	88.54	94.19	86.28	85.14	95.24	100.16
Mx2	<a href='https://www.ncbi.nlm.nih.gov/gene/?term=286918' target="_blank"> 286918 </a>	MX dynamin like GTPase 2	protein_coding	protein_coding	2.10602	4.30501	0.0577448	0.451074	Not regulated	3.1	16.05	4.59	39.97	4.56	3.58	2.77
Nupr2	<a href='https://www.ncbi.nlm.nih.gov/gene/?term=360799' target="_blank"> 360799 </a>	nuclear protein 2, transcriptional regulator			0.337147	1.26326	0.0579672	0.451074	Not regulated	28.13	33.07	33.94	29.04	33.25	28.93	21.56
Pithd1	<a href='https://www.ncbi.nlm.nih.gov/gene/?term=298557' target="_blank"> 298557 </a>	PITH domain containing 1	protein_coding	protein_coding	0.143079	1.10426	0.0580899	0.451074	Not regulated	142.06	156.58	144	152.71	134.45	136.33	131.89
Polr3gl	<a href='https://www.ncbi.nlm.nih.gov/gene/?term=690254' target="_blank"> 690254 </a>	RNA polymerase III subunit GL	protein_coding	protein_coding	-0.24547	-1.18548	0.0576643	0.451074	Not regulated	36.91	40.49	37.33	43.99	38.58	47.02	47.37
Ppp1r12c	<a href='https://www.ncbi.nlm.nih.gov/gene/?term=499076' target="_blank"> 499076 </a>	protein phosphatase 1, regulatory subunit 12C	protein_coding	protein_coding	-0.172007	-1.12662	0.0580207	0.451074	Not regulated	39.86	47.12	45.02	38.54	38.55	46.98	48.33
Ppp2r1b	<a href='https://www.ncbi.nlm.nih.gov/gene/?term=315648' target="_blank"> 315648 </a>	protein phosphatase 2 scaffold subunit A beta	protein_coding	protein_coding	-0.240043	-1.18103	0.0577202	0.451074	Not regulated	11.45	13.49	11.49	11.28	11.87	13.83	16.47
Rab8b	<a href='https://www.ncbi.nlm.nih.gov/gene/?term=266688' target="_blank"> 266688 </a>	RAB8B, member RAS oncogene family	protein_coding	protein_coding	0.192239	1.14254	0.0579545	0.451074	Not regulated	16.99	18.04	17.93	19.06	17.73	16	15.85
RGD1564541	<a href='https://www.ncbi.nlm.nih.gov/gene/?term=NA' target="_blank"> NA </a>		protein_coding	protein_coding	0.206468	1.15386	0.0580839	0.451074	Not regulated	20.58	27.9	27.37	23.55	24.55	19.14	22.31
Tmem42	<a href='https://www.ncbi.nlm.nih.gov/gene/?term=363171' target="_blank"> 363171 </a>	transmembrane protein 42	protein_coding	protein_coding	0.254978	1.19332	0.0581453	0.451074	Not regulated	21.31	22.9	20.75	22.59	21.5	18.62	18.4
Tshr	<a href='https://www.ncbi.nlm.nih.gov/gene/?term=25360' target="_blank"> 25360 </a>	thyroid stimulating hormone receptor	protein_coding	protein_coding	0.356178	1.28003	0.0578979	0.451074	Not regulated	4.28	4.9	5.93	4.18	4.78	3.81	3.51
Lin54	<a href='https://www.ncbi.nlm.nih.gov/gene/?term=305171' target="_blank"> 305171 </a>	lin-54 DREAM MuvB core complex component	protein_coding	protein_coding	0.23222	1.17464	0.0583277	0.451932	Not regulated	12.75	13.55	11.25	13.19	13.58	10.43	11.63
Rpf1	<a href='https://www.ncbi.nlm.nih.gov/gene/?term=499725' target="_blank"> 499725 </a>	ribosome production factor 1 homolog	protein_coding	protein_coding	0.24524	1.18529	0.0582982	0.451932	Not regulated	30.14	35.77	32.25	36.69	30.22	27.61	28.7
[truncated: 11,444 more rows]
