# Supplementary material for: Differential Effect of Aldosterone or Mineralocorticoid Receptor Overexpression on Retinal Inflammation
Source: Invest Ophthalmol Vis Sci. 2024 Oct 25;65(12):39. doi: 10.1167/iovs.65.12.39 (PMC11512573; doi:10.1167/iovs.65.12.39)
Supplement: Supplement 3 [file iovs-65-12-39_s003.xlsx]

## Sheet: Feuil1
	baseMean	log2FoldChange	lfcSE	stat	pvalue	padj	SYMBOL	ENS
ENSRNOG00000010833	460.7462	2.52127	0.2092463	12.04928	1.956479e-33	3.6101e-29	Mthfd2	ENSRNOG00000010833
ENSRNOG00000009919	2512.59705796015	10.5911	1.05441172486575	10.0445777842165	9.70624419488358e-24	8.95498e-20	Acod1	ENSRNOG00000009919
ENSRNOG00000028043	2615.942	9.93085	0.9976091	9.954648	2.406725e-23	1.11022e-19	Cxcl3	ENSRNOG00000028043
ENSRNOG00000003745	1039.55128354555	3.90496	0.392082460838371	9.9595448277711	2.2910923404848e-23	1.11022e-19	Atf3	ENSRNOG00000003745
ENSRNOG00000011205	3214.881	9.66823	0.9801048	9.86449	5.933526e-23	2.18971e-19	Ccl3	ENSRNOG00000011205
ENSRNOG00000005248	691.622270238423	1.49483	0.153157092572882	9.76008739399458	1.67011238442553e-22	5.13615e-19	Slc1a4	ENSRNOG00000005248
ENSRNOG00000002792	5389.45526612399	9.74529	1.04705623164976	9.30732120506136	1.31096949032326e-20	3.45572e-17	Cxcl2	ENSRNOG00000002792
ENSRNOG00000012262	167.8803	2.65525	0.292573	9.075509	1.131472e-19	2.60974e-16	Depdc7	ENSRNOG00000012262
ENSRNOG00000056219	2586.057	8.26318	0.9272591	8.911398	5.039297e-19	1.03317e-15	Olr1	ENSRNOG00000056219
ENSRNOG00000061394	1215.55	10.2761	1.163215	8.834215	1.008036e-18	1.69093e-15	Clec4e	ENSRNOG00000061394
ENSRNOG00000005871	4395.36344489898	8.84788	1.00068606379974	8.8418105371119	9.41798282133636e-19	1.69093e-15	Il1rn	ENSRNOG00000005871
ENSRNOG00000014378	931.4644	8.84372	1.003557	8.812372	1.22525e-18	1.88403e-15	Il1r2	ENSRNOG00000014378
ENSRNOG00000007319	426.203410298946	2.11625	0.240706575460554	8.79184370323962	1.47125351961969e-18	2.08827e-15	Trib3	ENSRNOG00000007319
ENSRNOG00000004575	1509.62695889411	9.21998	1.05493631842147	8.73984940831285	2.33421363062511e-18	3.07649e-15	Il1a	ENSRNOG00000004575
ENSRNOG00000057443	733.1312	9.83815	1.152698	8.534886	1.402932e-17	1.61793e-14	Nos2	ENSRNOG00000057443
ENSRNOG00000046699	2328.091	8.62605	1.013741	8.509128	1.752464e-17	1.70192e-14	Slpi	ENSRNOG00000046699
ENSRNOG00000026653	1721.177	8.82246	1.035857	8.517071	1.636393e-17	1.70192e-14	Hcar2	ENSRNOG00000026653
ENSRNOG00000004649	6218.494381547	8.5701	1.00688328485641	8.51151718534422	1.71672081499381e-17	1.70192e-14	Il1b	ENSRNOG00000004649
ENSRNOG00000036603	1379.988	7.31441	0.8680191	8.426549	3.560091e-17	3.28454e-14	Ifit1bl	ENSRNOG00000036603
ENSRNOG00000022839	3095.872	7.12627	0.8494389	8.389379	4.887149e-17	4.29417e-14	Ifit3	ENSRNOG00000022839
ENSRNOG00000030021	1747.906	7.69834	0.9187424	8.379216	5.328152e-17	4.45053e-14	Ccl6	ENSRNOG00000030021
ENSRNOG00000010181	1803.30407034972	8.84197	1.0558246103235	8.37446604885558	5.547481174588e-17	4.45053e-14	Clec4d	ENSRNOG00000010181
ENSRNOG00000037409	487.6951	8.17024	0.9790368	8.345184	7.110301e-17	5.46664e-14	Scimp	ENSRNOG00000037409
ENSRNOG00000028259	551.799	8.20366	0.9914679	8.274256	1.292597e-16	9.5404e-14	Mcemp1	ENSRNOG00000028259
ENSRNOG00000018681	100.9969	4.00896	0.4930005	8.13176	4.231013e-16	2.60235e-13	Nes	ENSRNOG00000018681
ENSRNOG00000054251	962.5929	7.44586	0.9152116	8.135673	4.096565e-16	2.60235e-13	Clec7a	ENSRNOG00000054251
ENSRNOG00000057092	6553.83	7.49857	0.9221313	8.131785	4.230163e-16	2.60235e-13	Slfn4	ENSRNOG00000057092
ENSRNOG00000020136	849.4066	6.53792	0.8076569	8.094919	5.730254e-16	3.4108e-13	Tgm1	ENSRNOG00000020136
ENSRNOG00000007002	563.111953735813	6.40697	0.796875837124847	8.04010671879449	8.97602642610884e-16	5.1758e-13	Lif	ENSRNOG00000007002
ENSRNOG00000002916	962.377450882023	7.5174	0.939571103926623	8.00088133707668	1.2353179297071e-15	6.9073e-13	Ca4	ENSRNOG00000002916
ENSRNOG00000046452	820.468	5.5433	0.6936711	7.991252	1.335753e-15	7.24921e-13	Fcgr2b	ENSRNOG00000046452
ENSRNOG00000027811	1861.513	7.74291	0.9698408	7.983696	1.420153e-15	7.48705e-13	Lilrb4	ENSRNOG00000027811
ENSRNOG00000046663	515.014	6.36589	0.7981339	7.975972	1.511868e-15	7.74916e-13	Fcgr2a	ENSRNOG00000046663
ENSRNOG00000020552	324.4414	6.09333	0.7683057	7.930868	2.17619e-15	1.08527e-12	Fosl1	ENSRNOG00000020552
ENSRNOG00000017539	1984.853	6.25884	0.7908693	7.913873	2.495029e-15	1.18047e-12	Mmp9	ENSRNOG00000017539
ENSRNOG00000002776	425.980193104042	7.22997	0.913458556673255	7.91494515075011	2.47362119491045e-15	1.18047e-12	Sell	ENSRNOG00000002776
ENSRNOG00000006715	508.783472910613	7.61582	0.965906413511263	7.88463738839694	3.15450174138803e-15	1.45517e-12	Ccr1	ENSRNOG00000006715
ENSRNOG00000017277	911.2698	8.06562	1.023994	7.876629	3.36332e-15	1.51366e-12	Igsf6	ENSRNOG00000017277
ENSRNOG00000047606	829.0921	6.80813	0.8660658	7.860979	3.811414e-15	1.67448e-12	Bcl2a1	ENSRNOG00000047606
ENSRNOG00000019023	1795.988	1.47028	0.1874106	7.845247	4.321036e-15	1.85423e-12	Tars1	ENSRNOG00000019023
ENSRNOG00000008134	486.52359498045	6.87092	0.876693373054039	7.83731555592385	4.60280322983068e-15	1.93025e-12	Mefv	ENSRNOG00000008134
ENSRNOG00000048914	208.9271	6.52817	0.8344302	7.823502	5.137376e-15	2.10655e-12	Traf1	ENSRNOG00000048914
ENSRNOG00000003170	726.811700021538	6.19501	0.793836745204212	7.8038863692566	6.00292471889078e-15	2.35672e-12	Nlrp3	ENSRNOG00000003170
ENSRNOG00000012049	493.157	4.76024	0.6133128	7.761529	8.391182e-15	3.22571e-12	Sox7	ENSRNOG00000012049
ENSRNOG00000057710	367.9079	1.52865	0.1971727	7.752822	8.987226e-15	3.38433e-12	Ccnd2	ENSRNOG00000057710
ENSRNOG00000016413	367.1623	6.77621	0.8746339	7.74748	9.373408e-15	3.45916e-12	Pstpip1	ENSRNOG00000016413
ENSRNOG00000042230	647.0022	8.38071	1.085302	7.722004	1.145149e-14	4.14319e-12	RGD1307182	ENSRNOG00000042230
ENSRNOG00000045829	4430.061	6.44833	0.8382328	7.692767	1.439867e-14	5.01291e-12	Thbs1	ENSRNOG00000045829
ENSRNOG00000016575	1771.311	6.94861	0.9067269	7.663401	1.810725e-14	6.11918e-12	Tnfrsf1b	ENSRNOG00000016575
ENSRNOG00000008759	1178.23167078868	6.37892	0.832489050364307	7.66246704643019	1.82394942040856e-14	6.11918e-12	Csf3r	ENSRNOG00000008759
ENSRNOG00000018915	406.9889	7.76453	1.013904	7.658056	1.887691e-14	6.21994e-12	Tagap	ENSRNOG00000018915
ENSRNOG00000011739	10823.69	1.76795	0.2321829	7.614484	2.647468e-14	8.27984e-12	Dennd4a	ENSRNOG00000011739
ENSRNOG00000059270	69.79415	1.94885	0.2566735	7.592737	3.132181e-14	9.6325e-12	NA	ENSRNOG00000059270
ENSRNOG00000015886	2621.835	1.03826	0.1367869	7.590371	3.189905e-14	9.6492e-12	Cnnm4	ENSRNOG00000015886
ENSRNOG00000017386	68.17228	3.76378	0.4965965	7.579148	3.478305e-14	1.03519e-11	Il11	ENSRNOG00000017386
ENSRNOG00000022067	206.1783	8.16223	1.079448	7.561482	3.985035e-14	1.16717e-11	Tlr5	ENSRNOG00000022067
ENSRNOG00000014610	589.1892	5.93921	0.7878759	7.53825	4.763211e-14	1.37329e-11	Anpep	ENSRNOG00000014610
ENSRNOG00000055851	137.7801	2.65554	0.3544969	7.491017	6.834175e-14	1.88215e-11	NA	ENSRNOG00000055851
ENSRNOG00000012280	326.9561	6.13385	0.8194063	7.485727	7.115232e-14	1.93074e-11	Ptx3	ENSRNOG00000012280
ENSRNOG00000037931	272.0493	7.62604	1.025509	7.436348	1.035069e-13	2.76798e-11	Plaur	ENSRNOG00000037931
ENSRNOG00000013914	44.45937	4.99697	0.6728203	7.426897	1.11175e-13	2.93057e-11	Gpr132	ENSRNOG00000013914
ENSRNOG00000055422	112.5087	2.1319	0.2883724	7.392873	1.436893e-13	3.7343e-11	NA	ENSRNOG00000055422
ENSRNOG00000048723	915.1939	1.36051	0.1844641	7.375495	1.637361e-13	4.13871e-11	Pros1	ENSRNOG00000048723
ENSRNOG00000054964	283.7094	8.08365	1.095953	7.37591	1.632257e-13	4.13871e-11	Aoah	ENSRNOG00000054964
ENSRNOG00000017874	1469.962	5.83044	0.7907841	7.372991	1.668413e-13	4.16021e-11	Cd53	ENSRNOG00000017874
ENSRNOG00000036700	4176.283	1.26689	0.1719516	7.367684	1.73618e-13	4.27147e-11	Fscn2	ENSRNOG00000036700
ENSRNOG00000033234	587.241	6.29578	0.8581637	7.336337	2.195189e-13	5.26047e-11	Ccrl2	ENSRNOG00000033234
ENSRNOG00000015746	474.0961	3.44791	0.4702288	7.332413	2.260456e-13	5.34743e-11	Kcng4	ENSRNOG00000015746
ENSRNOG00000021802	533.5379	5.88869	0.8049283	7.315793	2.558665e-13	5.97626e-11	Isg15	ENSRNOG00000021802
ENSRNOG00000019661	253.6157	1.64118	0.2253426	7.28303	3.264042e-13	7.34489e-11	Gdf15	ENSRNOG00000019661
ENSRNOG00000013194	5476.9	1.39848	0.1921369	7.278569	3.373799e-13	7.48094e-11	Rps6ka2	ENSRNOG00000013194
ENSRNOG00000054218	245.6733	7.04406	0.9679485	7.277303	3.405588e-13	7.48094e-11	Il18rap	ENSRNOG00000054218
ENSRNOG00000022565	485.1509	6.30157	0.8724941	7.222475	5.104963e-13	1.10643e-10	Lrrc25	ENSRNOG00000022565
ENSRNOG00000019854	358.2258	6.96601	0.9646746	7.221103	5.156759e-13	1.10643e-10	Napsa	ENSRNOG00000019854
ENSRNOG00000049918	393.9554	5.72626	0.7934552	7.216869	5.319804e-13	1.11547e-10	Lrg1	ENSRNOG00000049918
ENSRNOG00000001052	610.440904872137	2.34059	0.324511818829296	7.21265994550111	5.48693205260123e-13	1.13758e-10	Slc25a30	ENSRNOG00000001052
ENSRNOG00000023428	418.7428	5.60819	0.7804967	7.185407	6.700712e-13	1.37379e-10	Pik3r5	ENSRNOG00000023428
ENSRNOG00000006019	933.940020176445	5.88549	0.820328445518056	7.1745579631359	7.25411838154876e-13	1.47091e-10	G0s2	ENSRNOG00000006019
ENSRNOG00000026702	377.9673	5.57286	0.7789759	7.15409	8.422985e-13	1.65341e-10	Jaml	ENSRNOG00000026702
ENSRNOG00000004972	961.985798495051	5.92029	0.82976851496939	7.13487079657515	9.68781162913665e-13	1.88168e-10	Upp1	ENSRNOG00000004972
ENSRNOG00000000394	1699.59469234427	5.37601	0.757142425418267	7.10039063425931	1.24404748874347e-12	2.36651e-10	Srgn	ENSRNOG00000000394
ENSRNOG00000055716	142.2119	6.46356	0.9102244	7.101062	1.238016e-12	2.36651e-10	Oscar	ENSRNOG00000055716
ENSRNOG00000013231	568.9682	4.95874	0.6999463	7.084461	1.395862e-12	2.62821e-10	Ptafr	ENSRNOG00000013231
ENSRNOG00000048053	395.776	8.43147	1.191301	7.077531	1.467452e-12	2.73509e-10	NA	ENSRNOG00000048053
ENSRNOG00000056069	501.8999	3.21172	0.453967	7.074794	1.496713e-12	2.76174e-10	Kif11	ENSRNOG00000056069
ENSRNOG00000038597	3681.182	1.08368	0.1534	7.064404	1.613072e-12	2.91808e-10	Dlg1	ENSRNOG00000038597
ENSRNOG00000002385	36.9488968482503	5.33946	0.756369359026146	7.05933394727384	1.67302567288396e-12	2.99715e-10	Prg4	ENSRNOG00000002385
ENSRNOG00000050509	679.217	6.53603	0.9266911	7.053083	1.749963e-12	3.10484e-10	Ebi3	ENSRNOG00000050509
ENSRNOG00000037113	1099.223	5.82068	0.8257188	7.049224	1.799179e-12	3.16176e-10	Slfn2	ENSRNOG00000037113
ENSRNOG00000026293	2051.037	1.41074	0.200289	7.043509	1.874574e-12	3.2213e-10	Jun	ENSRNOG00000026293
ENSRNOG00000015616	44.70975	4.7571	0.6754554	7.042802	1.884125e-12	3.2213e-10	Rgs14	ENSRNOG00000015616
ENSRNOG00000014269	290.0306	7.61406	1.081127	7.042705	1.885433e-12	3.2213e-10	Cxcr2	ENSRNOG00000014269
ENSRNOG00000001480	500.082511314761	4.77561	0.679244545426633	7.03077314185517	2.05392218274781e-12	3.44536e-10	Ncf1	ENSRNOG00000001480
ENSRNOG00000038539	587.1162	3.12662	0.4457893	7.013671	2.321447e-12	3.85904e-10	Lrrc15	ENSRNOG00000038539
ENSRNOG00000021560	135.2192	5.94004	0.8475136	7.008782	2.404018e-12	3.96062e-10	Cass4	ENSRNOG00000021560
ENSRNOG00000009912	862.35310036216	6.03155	0.86238875794937	6.994007052923	2.671441197685e-12	4.36225e-10	Fgr	ENSRNOG00000009912
ENSRNOG00000018752	359.7878	4.43465	0.6343745	6.99059	2.737318e-12	4.39209e-10	Clcf1	ENSRNOG00000018752
ENSRNOG00000047800	206.66	4.93814	0.7062826	6.991741	2.714961e-12	4.39209e-10	C5ar1	ENSRNOG00000047800
ENSRNOG00000015948	559.0574	3.79255	0.5435447	6.977446	3.005934e-12	4.78151e-10	Slc1a5	ENSRNOG00000015948
ENSRNOG00000005371	1798.1207886868	1.35388	0.194344114184779	6.96639557835461	3.25164038334723e-12	5.08468e-10	Klhl29	ENSRNOG00000005371
ENSRNOG00000009144	273.572771051373	3.58748	0.516767277356902	6.94216063518864	3.86147758722147e-12	5.98756e-10	Lad1	ENSRNOG00000009144
ENSRNOG00000018651	13918.99	1.54711	0.2230972	6.934671	4.071664e-12	6.26086e-10	Agtpbp1	ENSRNOG00000018651
ENSRNOG00000011483	808.1597	7.43142	1.071835	6.933358	4.109657e-12	6.26706e-10	S100a9	ENSRNOG00000011483
ENSRNOG00000050968	150.3353	5.93209	0.8571948	6.920349	4.505328e-12	6.81412e-10	Ptger2	ENSRNOG00000050968
ENSRNOG00000031598	183.8406	6.13363	0.8873106	6.912607	4.758256e-12	7.08059e-10	Atp8b4	ENSRNOG00000031598
ENSRNOG00000012698	2443.781	1.00442	0.1458086	6.888618	5.633698e-12	8.31624e-10	Chsy1	ENSRNOG00000012698
ENSRNOG00000050251	363.1011	7.57956	1.100967	6.884455	5.800916e-12	8.47612e-10	MGC105649	ENSRNOG00000050251
ENSRNOG00000020300	886.5058	4.85149	0.7066513	6.865471	6.627235e-12	9.3877e-10	Lsp1	ENSRNOG00000020300
ENSRNOG00000003538	625.569752853158	4.2418	0.617745589475803	6.86658737190179	6.5755909451335e-12	9.3877e-10	Adamts4	ENSRNOG00000003538
ENSRNOG00000000855	45.6822203675274	4.93586	0.721677438912089	6.83942353534732	7.95124851715619e-12	1.10313e-09	Lst1	ENSRNOG00000000855
ENSRNOG00000005810	218.114192991645	5.64708	0.826106282322554	6.83578378538269	8.15578740099217e-12	1.12306e-09	Nlrc4	ENSRNOG00000005810
ENSRNOG00000036703	719.1513	5.83641	0.8551464	6.825042	8.789937e-12	1.1753e-09	Itgax	ENSRNOG00000036703
ENSRNOG00000020399	161.6339	9.86768	1.445803	6.82505	8.789449e-12	1.1753e-09	Ltb4r	ENSRNOG00000020399
ENSRNOG00000005229	150.222140310668	2.54818	0.373458568183348	6.82318153497481	8.90460128762328e-12	1.18207e-09	Sec16b	ENSRNOG00000005229
ENSRNOG00000026344	120.528	2.34307	0.3435818	6.819553	9.132427e-12	1.20365e-09	Togaram2	ENSRNOG00000026344
ENSRNOG00000033433	687.7947	4.81126	0.706177	6.81311	9.551095e-12	1.24991e-09	Csrnp1	ENSRNOG00000033433
ENSRNOG00000005620	455.266506466979	4.50567	0.66202353939532	6.80591313337583	1.00410288501266e-11	1.30477e-09	Lcp2	ENSRNOG00000005620
ENSRNOG00000009331	541.064297980831	5.0743	0.745805532849926	6.80377789600014	1.01910618027407e-11	1.315e-09	Hck	ENSRNOG00000009331
ENSRNOG00000014117	1141.713	5.45377	0.8033363	6.788899	1.129923e-11	1.44787e-09	Hmox1	ENSRNOG00000014117
ENSRNOG00000009390	101.652317319259	3.19006	0.470165281600827	6.78498204371052	1.1610095060126e-11	1.46877e-09	Edn2	ENSRNOG00000009390
ENSRNOG00000021424	61.75901	3.91227	0.5767027	6.783855	1.17011e-11	1.46877e-09	Cd300lf	ENSRNOG00000021424
ENSRNOG00000046468	46.53984	4.13019	0.6087568	6.784639	1.163774e-11	1.46877e-09	Ptgfr	ENSRNOG00000046468
ENSRNOG00000022859	345.0799	7.87328	1.161445	6.778865	1.21124e-11	1.51012e-09	Trem1	ENSRNOG00000022859
ENSRNOG00000039568	40.5328	2.91554	0.4303182	6.775323	1.241289e-11	1.5372e-09	Mgat4e	ENSRNOG00000039568
ENSRNOG00000031607	25.50207	4.05833	0.5998556	6.765508	1.328419e-11	1.62832e-09	RT1-CE3	ENSRNOG00000031607
ENSRNOG00000009822	1172.15206864981	5.44113	0.805271553313594	6.75688338953472	1.40991573279522e-11	1.71156e-09	Tlr2	ENSRNOG00000009822
ENSRNOG00000013309	1332.114	5.66069	0.8380666	6.754461	1.433672e-11	1.72903e-09	Pik3ap1	ENSRNOG00000013309
ENSRNOG00000051487	2343.304	2.0414	0.3026156	6.745838	1.521464e-11	1.82059e-09	Kremen1	ENSRNOG00000051487
ENSRNOG00000011445	80.64276	2.51245	0.372537	6.744156	1.539196e-11	1.82059e-09	Nkain1	ENSRNOG00000011445
ENSRNOG00000007539	498.276901641724	4.05495	0.601504592343654	6.7413455872033	1.56926453091256e-11	1.83266e-09	Rsad2	ENSRNOG00000007539
ENSRNOG00000024390	226.0174	7.44079	1.103741	6.741426	1.568395e-11	1.83266e-09	Osm	ENSRNOG00000024390
ENSRNOG00000046196	29.47065	5.30026	0.7881562	6.724887	1.757286e-11	2.02659e-09	Icos	ENSRNOG00000046196
ENSRNOG00000004342	4019.49364541823	1.89977	0.282763728508036	6.71858628666001	1.8349607268766e-11	2.07101e-09	Ahr	ENSRNOG00000004342
ENSRNOG00000003254	590.003646167945	5.65146	0.841225744613787	6.71813124008459	1.84069876471962e-11	2.07101e-09	Il23a	ENSRNOG00000003254
ENSRNOG00000019838	311.2335	4.98749	0.7422368	6.719537	1.823028e-11	2.07101e-09	Gmfg	ENSRNOG00000019838
ENSRNOG00000016378	448.6666	5.44336	0.8100138	6.72008	1.816243e-11	2.07101e-09	Map3k8	ENSRNOG00000016378
ENSRNOG00000000506	550.068604879841	1.08349	0.161477739636528	6.70981905452435	1.94865900326271e-11	2.15309e-09	Tead3	ENSRNOG00000000506
ENSRNOG00000006940	456.087852951112	5.35081	0.797318728597545	6.71100259585683	1.93291669956101e-11	2.15309e-09	Ncf4	ENSRNOG00000006940
ENSRNOG00000023397	57.93568	3.89959	0.5817928	6.702709	2.045903e-11	2.24708e-09	Ly6c	ENSRNOG00000023397
ENSRNOG00000039048	50.21888	4.25521	0.6350387	6.700706	2.074143e-11	2.26462e-09	Cd200r1	ENSRNOG00000039048
ENSRNOG00000015751	281.3248	8.77833	1.311495	6.693373	2.180845e-11	2.35327e-09	Cyp4f18	ENSRNOG00000015751
ENSRNOG00000006779	5081.7128656007	1.36283	0.203873822764213	6.68469381543521	2.31407954301614e-11	2.48252e-09	Crot	ENSRNOG00000006779
ENSRNOG00000019283	197.3139	5.28228	0.7906804	6.680675	2.378437e-11	2.53682e-09	P2ry2	ENSRNOG00000019283
ENSRNOG00000002341	290.403072765565	1.99641	0.298962502154478	6.67779095083057	2.42570709530616e-11	2.57236e-09	Trim25	ENSRNOG00000002341
ENSRNOG00000001958	1025.18838097136	1.43133	0.214422433892125	6.67529887190515	2.46728825786598e-11	2.60151e-09	Ift57	ENSRNOG00000001958
ENSRNOG00000010208	1322.0616423472	5.16958	0.775812796939346	6.66344016865349	2.67490973109996e-11	2.77289e-09	Timp1	ENSRNOG00000010208
ENSRNOG00000005214	1256.44903943477	5.29032	0.794564582156683	6.65813551622205	2.7732302189417e-11	2.85875e-09	Plek	ENSRNOG00000005214
ENSRNOG00000012509	77.63263	9.29057	1.396714	6.651738	2.896515e-11	2.96925e-09	Il17f	ENSRNOG00000012509
ENSRNOG00000004698	46.429058009805	4.4502	0.669303508383726	6.64900717670309	2.95076612427567e-11	2.99162e-09	Cd244	ENSRNOG00000004698
ENSRNOG00000010522	77.48149	2.60484	0.3920492	6.644161	3.049482e-11	3.0581e-09	Tlr4	ENSRNOG00000010522
ENSRNOG00000012827	271.6959	2.55676	0.3849396	6.641968	3.095232e-11	3.0872e-09	Mlf1	ENSRNOG00000012827
ENSRNOG00000022640	115.5126	4.88289	0.7359139	6.635139	3.241959e-11	3.21616e-09	Siglec8	ENSRNOG00000022640
ENSRNOG00000026306	198.5938	5.59609	0.8453118	6.62015	3.58835e-11	3.50693e-09	Clec5a	ENSRNOG00000026306
ENSRNOG00000013748	128.8489	9.04281	1.366407	6.617946	3.64224e-11	3.53719e-09	Trem3	ENSRNOG00000013748
ENSRNOG00000014837	399.6062	5.42413	0.8213224	6.604137	3.99839e-11	3.84262e-09	Emilin2	ENSRNOG00000014837
ENSRNOG00000007060	2361.13392805448	4.44104	0.67337571458867	6.59518903939874	4.24714342935772e-11	4.06053e-09	Plin2	ENSRNOG00000007060
ENSRNOG00000000940	1138.15100825562	1.10319	0.168503763337547	6.54696649023124	5.87175319425267e-11	5.472e-09	Flt1	ENSRNOG00000000940
ENSRNOG00000011557	186.5934	6.83161	1.047273	6.52324	6.880468e-11	6.37982e-09	S100a8	ENSRNOG00000011557
ENSRNOG00000018282	559.8558	5.1615	0.7922615	6.5149	7.273818e-11	6.71082e-09	Gda	ENSRNOG00000018282
ENSRNOG00000008936	187.527322218798	1.98831	0.30552545636684	6.50782413612334	7.62471043940178e-11	6.9306e-09	Map3k6	ENSRNOG00000008936
ENSRNOG00000059207	69.44335	7.43627	1.142585	6.508283	7.601451e-11	6.9306e-09	Oas3	ENSRNOG00000059207
ENSRNOG00000024159	1149.426	4.74278	0.7290736	6.50522	7.757993e-11	7.01718e-09	Fcer1g	ENSRNOG00000024159
ENSRNOG00000037339	100.6511	8.68634	1.337469	6.49461	8.324871e-11	7.4932e-09	Siglec10	ENSRNOG00000037339
ENSRNOG00000019311	893.9521	4.43183	0.6827597	6.491059	8.523497e-11	7.63474e-09	Nfkb2	ENSRNOG00000019311
ENSRNOG00000021787	230.667	2.19205	0.3378502	6.488223	8.685459e-11	7.74223e-09	Zfp217	ENSRNOG00000021787
ENSRNOG00000017803	109.5025	2.84724	0.4395303	6.477911	9.300131e-11	8.21081e-09	Apbb1ip	ENSRNOG00000017803
ENSRNOG00000006946	214.526079923324	4.77425	0.737142141271989	6.47670667132231	9.37461834142938e-11	8.23716e-09	Arhgap9	ENSRNOG00000006946
ENSRNOG00000036726	33.45383	5.68819	0.878953	6.471551	9.700207e-11	8.48285e-09	Cd300e	ENSRNOG00000036726
ENSRNOG00000052064	160.7334	4.62854	0.7158102	6.466154	1.005286e-10	8.74978e-09	Parvg	ENSRNOG00000052064
ENSRNOG00000022012	14.27864	6.84027	1.058681	6.461126	1.03927e-10	8.96273e-09	Tnfrsf18	ENSRNOG00000022012
ENSRNOG00000021357	160.2769	7.22507	1.118364	6.460392	1.044324e-10	8.96273e-09	NA	ENSRNOG00000021357
ENSRNOG00000002520	1770.92147397841	3.21591	0.49775655251273	6.4608141742736	1.04141139490285e-10	8.96273e-09	Litaf	ENSRNOG00000002520
ENSRNOG00000054954	139.005	5.91409	0.915593	6.459299	1.051892e-10	8.98588e-09	Lilrb2	ENSRNOG00000054954
ENSRNOG00000008045	43.5243042022535	3.98917	0.619527038008646	6.43905394458611	1.20220470810133e-10	1.02226e-08	Slamf9	ENSRNOG00000008045
ENSRNOG00000029543	443.9992	2.92043	0.4536745	6.437276	1.216363e-10	1.02956e-08	Cish	ENSRNOG00000029543
ENSRNOG00000001224	672.715982681899	4.45574	0.692376988199733	6.43542849629456	1.23125482204981e-10	1.0374e-08	Itgb2	ENSRNOG00000001224
ENSRNOG00000021644	284.2059	4.90095	0.7616533	6.434628	1.237764e-10	1.03815e-08	Slc15a3	ENSRNOG00000021644
ENSRNOG00000009074	30.8554653736303	3.83821	0.597365719206311	6.42523235176614	1.31668243045172e-10	1.09685e-08	NA	ENSRNOG00000009074
ENSRNOG00000000655	790.56403682385	4.74124	0.738026685550912	6.42420747782572	1.32558302402653e-10	1.09685e-08	Ptprc	ENSRNOG00000000655
ENSRNOG00000020865	439.2628	2.5715	0.4005894	6.41929	1.369118e-10	1.12781e-08	Ano1	ENSRNOG00000020865
ENSRNOG00000061403	251.301	4.31756	0.6740736	6.405183	1.501892e-10	1.22623e-08	NA	ENSRNOG00000061403
ENSRNOG00000021412	50.05641	3.37489	0.5271512	6.402121	1.532335e-10	1.24012e-08	Slfn13	ENSRNOG00000021412
ENSRNOG00000021199	300.3949	4.5572	0.7117885	6.402461	1.528924e-10	1.24012e-08	Fcgr1a	ENSRNOG00000021199
ENSRNOG00000005984	194.626089395737	1.43479	0.22425099065217	6.39815965648042	1.5726080821287e-10	1.26715e-08	Etv6	ENSRNOG00000005984
ENSRNOG00000014961	3689.396	2.92025	0.4567331	6.393783	1.61831e-10	1.28856e-08	Pdpn	ENSRNOG00000014961
ENSRNOG00000019330	38.82173	3.62114	0.566368	6.393611	1.620132e-10	1.28856e-08	Procr	ENSRNOG00000019330
ENSRNOG00000023991	361.303	4.64156	0.7258201	6.394913	1.606391e-10	1.28856e-08	Rab20	ENSRNOG00000023991
ENSRNOG00000004489	705.941028145282	4.9137	0.77174140803503	6.36702268209845	1.92732682895131e-10	1.50055e-08	Adgre5	ENSRNOG00000004489
ENSRNOG00000019728	918.1993	4.29132	0.6745351	6.361889	1.992872e-10	1.545e-08	Itgam	ENSRNOG00000019728
ENSRNOG00000003748	42.0113876213331	4.44853	0.699937968562925	6.35560337669956	2.07610072114398e-10	1.59618e-08	Tasl	ENSRNOG00000003748
ENSRNOG00000002460	49.6100536727285	9.12676	1.4369513052903	6.35147505164395	2.13260006524234e-10	1.63281e-08	Serpinb2	ENSRNOG00000002460
ENSRNOG00000027125	100.3471	2.6799	0.4223249	6.345579	2.215906e-10	1.68958e-08	Mboat1	ENSRNOG00000027125
ENSRNOG00000023549	251.8159	2.08481	0.3287527	6.341579	2.274214e-10	1.71831e-08	Samd5	ENSRNOG00000023549
ENSRNOG00000011284	223.5819	4.65687	0.734396	6.341085	2.281519e-10	1.71831e-08	Sgms2	ENSRNOG00000011284
ENSRNOG00000002161	103.454468520916	4.48294	0.706841527196374	6.34220808932686	2.26495097578884e-10	1.71831e-08	Tlr6	ENSRNOG00000002161
ENSRNOG00000010549	374.3013	4.56415	0.7203579	6.335954	2.358767e-10	1.755e-08	Tspo	ENSRNOG00000010549
ENSRNOG00000016535	34.95747	4.62072	0.729239	6.336358	2.352603e-10	1.755e-08	Ccl22	ENSRNOG00000016535
ENSRNOG00000057832	47.20386	4.26871	0.6739836	6.333552	2.395812e-10	1.7754e-08	Rnf125	ENSRNOG00000057832
ENSRNOG00000002946	1725.93204857218	5.96837	0.942799614730933	6.33047272038585	2.44411229418981e-10	1.80395e-08	Socs3	ENSRNOG00000002946
ENSRNOG00000007350	570.643569045998	4.89236	0.772933574292991	6.3296008916214	2.45796132962521e-10	1.80694e-08	Rac2	ENSRNOG00000007350
ENSRNOG00000003544	29.6496777198534	5.16366	0.816626161280159	6.32316482409851	2.56259701113375e-10	1.87639e-08	Tbx4	ENSRNOG00000003544
ENSRNOG00000015075	2399.307	3.35735	0.531231	6.319937	2.616701e-10	1.89347e-08	Stc1	ENSRNOG00000015075
ENSRNOG00000016112	902.1052	4.62374	0.7315667	6.320329	2.610069e-10	1.89347e-08	Cd274	ENSRNOG00000016112
ENSRNOG00000036837	70.01157	5.39992	0.8549198	6.316288	2.679204e-10	1.93112e-08	Nfe2	ENSRNOG00000036837
ENSRNOG00000029662	141.9686	3.54772	0.5619904	6.312786	2.74056e-10	1.96766e-08	Wdfy4	ENSRNOG00000029662
ENSRNOG00000005424	7263.63424909128	1.20665	0.191389679096789	6.30465389227713	2.88838608978087e-10	2.06576e-08	Odc1	ENSRNOG00000005424
ENSRNOG00000020991	94.19982	3.78227	0.5999939	6.303855	2.903312e-10	2.06841e-08	Ms4a6a	ENSRNOG00000020991
ENSRNOG00000050485	37.9289	-1.43283	0.2279157	-6.286671	3.243451e-10	2.29303e-08	Gas1	ENSRNOG00000050485
ENSRNOG00000016978	142.2315	5.5375	0.8813568	6.282931	3.322487e-10	2.33994e-08	LOC308990	ENSRNOG00000016978
ENSRNOG00000020465	188.5173	4.87156	0.7756141	6.280905	3.366072e-10	2.35633e-08	Ripk3	ENSRNOG00000020465
ENSRNOG00000000529	525.43775079155	4.69126	0.746936229902945	6.28066462627797	3.37128681548723e-10	2.35633e-08	Pim1	ENSRNOG00000000529
ENSRNOG00000018417	6093.572	1.7451	0.2779789	6.277829	3.433334e-10	2.38165e-08	Naa35	ENSRNOG00000018417
ENSRNOG00000003954	205.371230970705	4.47885	0.713388583151762	6.27827059935166	3.42359688359184e-10	2.38165e-08	Il2rg	ENSRNOG00000003954
ENSRNOG00000000040	4989.57535818856	1.12746	0.179634474143553	6.27639999611402	3.46502073858282e-10	2.39463e-08	RGD1304622	ENSRNOG00000000040
ENSRNOG00000020845	553.4842	4.66559	0.7450262	6.262318	3.792959e-10	2.58367e-08	Tyrobp	ENSRNOG00000020845
ENSRNOG00000005825	2447.90916761335	4.19773	0.670267746721818	6.26276670888353	3.7820623127648e-10	2.58367e-08	Lyz2	ENSRNOG00000005825
ENSRNOG00000008933	44.4135236421711	4.34142	0.693267986175706	6.26225195184371	3.79457181064035e-10	2.58367e-08	Plbd1	ENSRNOG00000008933
ENSRNOG00000009222	310.514736039194	3.46674	0.553673035043	6.26134786999955	3.81664042488706e-10	2.58914e-08	Epha2	ENSRNOG00000009222
ENSRNOG00000007420	101.972472628984	9.68435	1.55084050446953	6.24458343364312	4.24931060323464e-10	2.86162e-08	Hrh1	ENSRNOG00000007420
ENSRNOG00000006767	74.5175381538978	6.36025	1.01900986752934	6.24159749210304	4.33124341496625e-10	2.90619e-08	Cst7	ENSRNOG00000006767
ENSRNOG00000011530	559.5106	1.58601	0.2541697	6.239964	4.37671e-10	2.92605e-08	Mindy4	ENSRNOG00000011530
ENSRNOG00000011406	333.0799	7.64998	1.226648	6.236492	4.474926e-10	2.97019e-08	Ccl4	ENSRNOG00000011406
ENSRNOG00000028814	217.9291	4.33677	0.6956097	6.234485	4.532673e-10	2.99774e-08	Oasl2	ENSRNOG00000028814
ENSRNOG00000019050	96.35882	7.87408	1.263593	6.2315	4.619894e-10	3.04451e-08	Ifit1	ENSRNOG00000019050
ENSRNOG00000021474	87.01205	5.41192	0.868775	6.229366	4.683256e-10	3.06887e-08	Siglec5	ENSRNOG00000021474
ENSRNOG00000045771	1038.555	2.12845	0.3417621	6.227859	4.728538e-10	3.08307e-08	NA	ENSRNOG00000045771
ENSRNOG00000000187	1260.00485844166	5.34988	0.860058335108135	6.22036574800334	4.95997307552623e-10	3.22259e-08	Csf2rb	ENSRNOG00000000187
ENSRNOG00000004192	244.670316274914	4.57482	0.736163737930982	6.21440174978504	5.15205580121787e-10	3.31239e-08	Arhgap30	ENSRNOG00000004192
ENSRNOG00000057347	365.835	4.46818	0.7189646	6.214748	5.140712e-10	3.3124e-08	Cebpb	ENSRNOG00000057347
ENSRNOG00000007546	1209.82360088377	1.01968	0.164295037635525	6.20638042000424	5.42188409191446e-10	3.39134e-08	Asns	ENSRNOG00000007546
ENSRNOG00000002470	259.978938087798	3.84818	0.619947353423041	6.2072695422432	5.39130849852985e-10	3.39134e-08	Ifi47	ENSRNOG00000002470
ENSRNOG00000003486	21.9692915824542	4.71495	0.75961257650785	6.20704622151627	5.39897230559776e-10	3.39134e-08	Mnda	ENSRNOG00000003486
ENSRNOG00000011502	246.3687	-1.65525	0.2666752	-6.206986	5.401036e-10	3.39134e-08	Col9a2	ENSRNOG00000011502
ENSRNOG00000013886	973.384	4.76824	0.7682042	6.206993	5.400808e-10	3.39134e-08	Fyb1	ENSRNOG00000013886
ENSRNOG00000026644	134.3217	4.76838	0.7682621	6.206704	5.410733e-10	3.39134e-08	Glipr1	ENSRNOG00000026644
ENSRNOG00000003622	395.528660656668	3.91954	0.631715780404668	6.2045919707177	5.48389957243558e-10	3.41854e-08	Cybb	ENSRNOG00000003622
ENSRNOG00000014124	291.4233	4.93818	0.7965845	6.199185	5.67563e-10	3.52615e-08	Nod2	ENSRNOG00000014124
ENSRNOG00000012172	267.0783	4.30977	0.6956172	6.195611	5.805919e-10	3.58297e-08	Spi1	ENSRNOG00000012172
ENSRNOG00000048222	199.1122	3.69799	0.5970118	6.194158	5.85974e-10	3.60413e-08	Nlrc5	ENSRNOG00000048222
ENSRNOG00000006681	2954.90786463605	2.76219	0.446235665926186	6.18998974256588	6.01681302530944e-10	3.68845e-08	Rdh10	ENSRNOG00000006681
ENSRNOG00000051216	63.90252	6.16267	0.9962607	6.185797	6.178932e-10	3.77529e-08	NA	ENSRNOG00000051216
ENSRNOG00000018054	155.4905	6.97441	1.128471	6.180407	6.393675e-10	3.8936e-08	F2rl2	ENSRNOG00000018054
ENSRNOG00000022975	251.8122	3.5792	0.5793514	6.177947	6.494055e-10	3.9288e-08	Nfam1	ENSRNOG00000022975
ENSRNOG00000036880	193.1559	4.26121	0.6905009	6.171188	6.777891e-10	4.08711e-08	Arl5c	ENSRNOG00000036880
ENSRNOG00000038881	405.7636	4.68121	0.759364	6.164645	7.064153e-10	4.24585e-08	Hcls1	ENSRNOG00000038881
ENSRNOG00000018371	649.7475	3.93398	0.6384852	6.16142	7.209561e-10	4.31918e-08	Tubb6	ENSRNOG00000018371
ENSRNOG00000014797	475.8633	2.36304	0.3838643	6.155927	7.463978e-10	4.45713e-08	Tmbim1	ENSRNOG00000014797
ENSRNOG00000018740	139.3713	3.00552	0.4886086	6.151179	7.690888e-10	4.57782e-08	Ugt1a1	ENSRNOG00000018740
ENSRNOG00000055251	79.07563	1.50977	0.2455674	6.148093	7.842015e-10	4.63785e-08	Prtg	ENSRNOG00000055251
ENSRNOG00000048771	121.5715	5.89494	0.9587864	6.148337	7.829957e-10	4.63785e-08	Igsf7	ENSRNOG00000048771
ENSRNOG00000026235	215.9185	7.58356	1.233854	6.146237	7.934248e-10	4.6774e-08	Hk3	ENSRNOG00000026235
ENSRNOG00000008180	864.022567662541	4.25872	0.693008682786383	6.14526175599747	7.98317543265882e-10	4.69126e-08	Lyn	ENSRNOG00000008180
ENSRNOG00000014387	269.2374	1.7053	0.2778322	6.137882	8.362877e-10	4.88329e-08	Chac1	ENSRNOG00000014387
ENSRNOG00000011774	181.9555	3.04376	0.4962672	6.133314	8.606705e-10	5.00981e-08	Fblim1	ENSRNOG00000011774
ENSRNOG00000010319	2218.291	3.83781	0.6260377	6.130325	8.769952e-10	5.08878e-08	Lcp1	ENSRNOG00000010319
ENSRNOG00000017819	363.1701	4.68657	0.7647331	6.128379	8.877894e-10	5.13526e-08	Cd14	ENSRNOG00000017819
ENSRNOG00000012331	49.83418	3.35685	0.5481953	6.123463	9.156332e-10	5.27977e-08	Casp8	ENSRNOG00000012331
ENSRNOG00000025691	173.7502	5.41376	0.8844389	6.121123	9.291837e-10	5.34121e-08	Pla2g7	ENSRNOG00000025691
ENSRNOG00000008965	151.528336164538	1.58849	0.259545708554209	6.12027340601713	9.34149350083733e-10	5.35308e-08	Socs2	ENSRNOG00000008965
ENSRNOG00000008676	317.021433530436	3.44751	0.563462526256723	6.11843168739504	9.45007772183602e-10	5.38188e-08	Emp1	ENSRNOG00000008676
ENSRNOG00000008816	2254.9973308237	4.61766	0.754694160728154	6.11858247282332	9.44114163562237e-10	5.38188e-08	Gpnmb	ENSRNOG00000008816
ENSRNOG00000012582	137.0345	2.61368	0.4274524	6.11454	9.683596e-10	5.48103e-08	Eif4ebp1	ENSRNOG00000012582
ENSRNOG00000020401	93.48475	3.10619	0.507976	6.114837	9.665546e-10	5.48103e-08	Adcy4	ENSRNOG00000020401
ENSRNOG00000019202	262.2728	3.41462	0.5593926	6.104164	1.033404e-09	5.79586e-08	Pvr	ENSRNOG00000019202
ENSRNOG00000005727	76.5888287588879	4.74607	0.777490204762704	6.1043431867604	1.03224278579259e-09	5.79586e-08	Galnt3	ENSRNOG00000005727
ENSRNOG00000042905	158.1985	2.34364	0.3840192	6.102926	1.04144e-09	5.82323e-08	RT1-T24-4	ENSRNOG00000042905
ENSRNOG00000037851	275.367	1.66921	0.2736626	6.099516	1.063898e-09	5.93083e-08	Spidr	ENSRNOG00000037851
ENSRNOG00000050430	151.9058	3.61939	0.5935669	6.097701	1.076051e-09	5.98051e-08	Vav1	ENSRNOG00000050430
ENSRNOG00000011153	480.1655	3.20526	0.5257933	6.096042	1.087269e-09	6.02471e-08	Il17ra	ENSRNOG00000011153
ENSRNOG00000011474	517.639	4.38694	0.7198273	6.09444	1.098215e-09	6.04903e-08	Ppp1r3b	ENSRNOG00000011474
ENSRNOG00000031743	1479.703	4.63117	0.76004	6.093325	1.105893e-09	6.07319e-08	Gbp2	ENSRNOG00000031743
ENSRNOG00000003546	364.776272707647	3.53796	0.580771483806921	6.09182060426401	1.1163374504915e-09	6.11236e-08	Tnfrsf12a	ENSRNOG00000003546
ENSRNOG00000018076	104.7327	4.41841	0.7255748	6.089536	1.132387e-09	6.16366e-08	Fmo5	ENSRNOG00000018076
ENSRNOG00000031058	72.8113	3.94402	0.6479975	6.08647	1.154271e-09	6.2643e-08	Was	ENSRNOG00000031058
ENSRNOG00000009347	238.895176478109	4.12857	0.679155844798598	6.07896749263773	1.20958875646701e-09	6.50709e-08	Arhgap25	ENSRNOG00000009347
ENSRNOG00000014653	71.12368	4.9261	0.8108876	6.074944	1.240308e-09	6.65295e-08	Arl11	ENSRNOG00000014653
ENSRNOG00000019478	935.4327	2.35483	0.3877469	6.073114	1.254536e-09	6.69037e-08	Irf9	ENSRNOG00000019478
ENSRNOG00000050183	83.91522	3.16464	0.5212261	6.071535	1.266933e-09	6.73702e-08	RT1-CE12	ENSRNOG00000050183
ENSRNOG00000005731	616.040357627734	5.59677	0.922137042888389	6.06935249806116	1.2842698334293e-09	6.80958e-08	Birc3	ENSRNOG00000005731
ENSRNOG00000038999	1495.901	2.67131	0.4402362	6.067908	1.295869e-09	6.8514e-08	RT1-A1	ENSRNOG00000038999
ENSRNOG00000000640	59.5549427530075	5.48409	0.905068428058917	6.05931401051304	1.36703292819909e-09	7.16414e-08	Egr2	ENSRNOG00000000640
ENSRNOG00000009907	171.537367160231	7.70983	1.27269130007442	6.05789706424412	1.37912597912136e-09	7.1886e-08	Mmp8	ENSRNOG00000009907
ENSRNOG00000017980	336.0966	4.21786	0.6965655	6.055231	1.402166e-09	7.2881e-08	Itgal	ENSRNOG00000017980
ENSRNOG00000006731	18.4290150139037	-1.77422	0.293127219669497	-6.05274614464731	1.42397175085197e-09	7.35271e-08	Spc25	ENSRNOG00000006731
ENSRNOG00000002217	117.95556089487	4.28618	0.708171780865625	6.05245474363046	1.4265508331739e-09	7.35271e-08	Plac8	ENSRNOG00000002217
ENSRNOG00000002728	68.0342076856987	1.62642	0.268822246513797	6.05018429472481	1.4468022699085e-09	7.43632e-08	Btc	ENSRNOG00000002728
ENSRNOG00000024030	4.658723	5.70392	0.9431833	6.047524	1.470886e-09	7.53911e-08	Gpr35	ENSRNOG00000024030
ENSRNOG00000008439	21.8034200064031	5.04268	0.834324090606431	6.0440289405381	1.50312531135725e-09	7.66179e-08	Gprc5d	ENSRNOG00000008439
ENSRNOG00000017869	188.2831	2.26509	0.374963	6.040826	1.533273e-09	7.79393e-08	Irf8	ENSRNOG00000017869
ENSRNOG00000000463	1234.48679406398	-1.19156	0.1972682206369	-6.0403122946386	1.53816227669752e-09	7.7973e-08	Col11a2	ENSRNOG00000000463
ENSRNOG00000013820	52.98566	5.8751	0.9730354	6.037913	1.5612e-09	7.8924e-08	Tnfrsf14	ENSRNOG00000013820
ENSRNOG00000052407	42.07315	2.61774	0.4338503	6.033739	1.602089e-09	8.05497e-08	Btk	ENSRNOG00000052407
ENSRNOG00000017414	511.9432	3.84145	0.6371847	6.028782	1.651995e-09	8.28332e-08	Irf7	ENSRNOG00000017414
ENSRNOG00000024952	50.82108	2.57939	0.428039	6.02607	1.679946e-09	8.40064e-08	Atp8b1	ENSRNOG00000024952
ENSRNOG00000019780	45.00855	8.01913	1.331819	6.021189	1.731404e-09	8.61128e-08	Sypl2	ENSRNOG00000019780
ENSRNOG00000006167	110.542991681058	4.14858	0.689987119042546	6.01254757437323	1.82630210396726e-09	9.05885e-08	Rasal3	ENSRNOG00000006167
ENSRNOG00000033220	452.4019	1.94152	0.3232731	6.005828	1.903573e-09	9.41682e-08	Oas1b	ENSRNOG00000033220
ENSRNOG00000023257	214.7169	3.26668	0.5440095	6.004813	1.915524e-09	9.4254e-08	Adamts9	ENSRNOG00000023257
ENSRNOG00000015449	34.91659	4.44166	0.7396691	6.004923	1.914223e-09	9.4254e-08	Tmem171	ENSRNOG00000015449
ENSRNOG00000014079	2259.332	1.98672	0.3309105	6.003797	1.92756e-09	9.4594e-08	Stat1	ENSRNOG00000014079
ENSRNOG00000033744	61.10104	4.92677	0.8209288	6.001459	1.955522e-09	9.54584e-08	Rasgrp4	ENSRNOG00000033744
ENSRNOG00000004409	68.2145235980171	3.11731	0.519751675090719	5.99769544703997	2.00137416089954e-09	9.71825e-08	Sash3	ENSRNOG00000004409
ENSRNOG00000021161	392.4271	3.79278	0.6331685	5.990164	2.09629e-09	1.00994e-07	Fermt3	ENSRNOG00000021161
ENSRNOG00000019440	51.10477	3.04043	0.5077172	5.988424	2.118836e-09	1.01815e-07	Kcnn4	ENSRNOG00000019440
ENSRNOG00000006932	74.3521807962786	3.0714	0.513016654113056	5.98694040686096	2.13825081018702e-09	1.02215e-07	NA	ENSRNOG00000006932
ENSRNOG00000059947	269.7579	4.7832	0.7991757	5.985162	2.161751e-09	1.02806e-07	Sdc1	ENSRNOG00000059947
ENSRNOG00000017523	340.6833	1.31529	0.219923	5.980683	2.222037e-09	1.05401e-07	H6pd	ENSRNOG00000017523
ENSRNOG00000008048	176.508738264696	4.02359	0.672811146926605	5.98026022549537	2.22781431830941e-09	1.05404e-07	Plscr1	ENSRNOG00000008048
ENSRNOG00000001527	21.323906339839	4.51373	0.755395581637377	5.97532345528319	2.296341016683e-09	1.08369e-07	Cd80	ENSRNOG00000001527
ENSRNOG00000012865	140.0217	1.65694	0.2776322	5.968122	2.400005e-09	1.12321e-07	Parp3	ENSRNOG00000012865
ENSRNOG00000004772	45.349749071911	2.57024	0.431004402922993	5.9633670465077	2.47092516268576e-09	1.14845e-07	Cytip	ENSRNOG00000004772
ENSRNOG00000016225	202.6138	3.92522	0.6588112	5.958029	2.552985e-09	1.17475e-07	Fgd3	ENSRNOG00000016225
ENSRNOG00000049829	13.5683	4.32165	0.7253003	5.958426	2.546788e-09	1.17475e-07	NA	ENSRNOG00000049829
ENSRNOG00000052444	916.1562	2.96109	0.4970294	5.957565	2.560234e-09	1.17516e-07	Samd9	ENSRNOG00000052444
ENSRNOG00000012779	342.0918	4.69359	0.7883942	5.953354	2.627023e-09	1.19688e-07	Msr1	ENSRNOG00000012779
ENSRNOG00000007310	54.7682784155806	5.66079	0.950813853692217	5.9536217246574	2.62272620081739e-09	1.19688e-07	Klrb1b	ENSRNOG00000007310
ENSRNOG00000048036	749.8835	2.54845	0.4281702	5.951948	2.649691e-09	1.20424e-07	Ncan	ENSRNOG00000048036
ENSRNOG00000046086	31.28706	4.37984	0.7363301	5.948199	2.711091e-09	1.22912e-07	Tmc8	ENSRNOG00000046086
ENSRNOG00000036762	45.18106	3.16662	0.5324802	5.946917	2.7324e-09	1.23574e-07	Itpripl2	ENSRNOG00000036762
ENSRNOG00000020667	617.917	1.16502	0.1960036	5.943894	2.783289e-09	1.25262e-07	Shisa5	ENSRNOG00000020667
ENSRNOG00000026518	28.138	4.36106	0.7336674	5.944198	2.778141e-09	1.25262e-07	Tmem156	ENSRNOG00000026518
ENSRNOG00000050453	268.2073	4.05975	0.683473	5.939879	2.852317e-09	1.27745e-07	NA	ENSRNOG00000050453
ENSRNOG00000059625	58.28488	7.89555	1.330806	5.93291	2.976127e-09	1.32967e-07	NA	ENSRNOG00000059625
ENSRNOG00000013805	1148.928	1.72766	0.291489	5.927015	3.084904e-09	1.37494e-07	Tnip2	ENSRNOG00000013805
ENSRNOG00000029529	35.04657	2.17639	0.3673218	5.925017	3.122653e-09	1.38841e-07	Eef1akmt4	ENSRNOG00000029529
ENSRNOG00000000827	1080.02336237177	3.43777	0.580775621783453	5.9192808772041	3.23352332060053e-09	1.42739e-07	Ier3	ENSRNOG00000000827
ENSRNOG00000011647	175.9666	3.47865	0.5877606	5.918487	3.249176e-09	1.43088e-07	S100a6	ENSRNOG00000011647
ENSRNOG00000050231	138.8388	1.85046	0.3130011	5.911998	3.379836e-09	1.48487e-07	Gng12	ENSRNOG00000050231
ENSRNOG00000029682	1027.039	2.6372	0.4462708	5.909424	3.433053e-09	1.50467e-07	Clic1	ENSRNOG00000029682
ENSRNOG00000039744	680.0784	3.39051	0.5739685	5.907128	3.48124e-09	1.52218e-07	RT1-CE4	ENSRNOG00000039744
ENSRNOG00000013862	138.0319	5.11736	0.8664488	5.906128	3.502418e-09	1.52782e-07	Dusp2	ENSRNOG00000013862
ENSRNOG00000057058	73.09404	4.25399	0.7205028	5.904189	3.543858e-09	1.53862e-07	Cd300a	ENSRNOG00000057058
ENSRNOG00000013634	395.6272	2.56742	0.4349617	5.90264	3.577303e-09	1.5491e-07	Myd88	ENSRNOG00000013634
ENSRNOG00000056714	248.9429	3.91731	0.6636935	5.902295	3.584801e-09	1.5491e-07	Sla	ENSRNOG00000056714
ENSRNOG00000058388	1860.655	4.55456	0.7719277	5.900245	3.629615e-09	1.56116e-07	Zfp36	ENSRNOG00000058388
ENSRNOG00000018384	60.51711	2.87997	0.4889182	5.890499	3.850316e-09	1.64079e-07	Adam12	ENSRNOG00000018384
ENSRNOG00000008785	26.7359190201255	4.03676	0.686048078024513	5.88407570278379	4.00284604668857e-09	1.70186e-07	Klf5	ENSRNOG00000008785
ENSRNOG00000039593	41.92933	2.21501	0.3766273	5.881183	4.073452e-09	1.72393e-07	Ecscr	ENSRNOG00000039593
ENSRNOG00000014288	2668.132	2.59514	0.4417273	5.874981	4.228919e-09	1.78563e-07	Fn1	ENSRNOG00000014288
ENSRNOG00000023143	51.5838	2.84359	0.4841664	5.873165	4.275534e-09	1.80038e-07	Nlrp1a	ENSRNOG00000023143
ENSRNOG00000042524	56.85976	5.02297	0.8564576	5.864814	4.49636e-09	1.88133e-07	Milr1	ENSRNOG00000042524
ENSRNOG00000038916	122.0031	3.93563	0.6713907	5.861908	4.575777e-09	1.91023e-07	Dram1	ENSRNOG00000038916
ENSRNOG00000031163	1320.831	4.77735	0.8153778	5.859057	4.655029e-09	1.93456e-07	Nfkbiz	ENSRNOG00000031163
ENSRNOG00000008354	1152.41030128713	1.02092	0.174386729855658	5.85436011906575	4.78850037946117e-09	1.9635e-07	Slc9a8	ENSRNOG00000008354
ENSRNOG00000047300	25.88514	2.77775	0.4744467	5.854709	4.778457e-09	1.9635e-07	Bdkrb2	ENSRNOG00000047300
ENSRNOG00000030118	3787.989	2.91618	0.4980539	5.855145	4.765949e-09	1.9635e-07	Msn	ENSRNOG00000030118
ENSRNOG00000046121	81.221	7.62586	1.302489	5.854835	4.774834e-09	1.9635e-07	NA	ENSRNOG00000046121
ENSRNOG00000054086	120.5262	5.58319	0.9538387	5.853389	4.816553e-09	1.97062e-07	Sp5	ENSRNOG00000054086
ENSRNOG00000000704	92.7215045136144	2.82	0.481979257410457	5.85088070299395	4.88976862621429e-09	1.98984e-07	Cmklr1	ENSRNOG00000000704
ENSRNOG00000019742	5628.204	2.17004	0.3709044	5.850673	4.895869e-09	1.98984e-07	Stat3	ENSRNOG00000019742
ENSRNOG00000038722	118.6907	4.5959	0.7857087	5.849367	4.934466e-09	2.00112e-07	NA	ENSRNOG00000038722
ENSRNOG00000059140	107.1188	4.7361	0.809831	5.848254	4.96761e-09	2.00574e-07	Myo1g	ENSRNOG00000059140
ENSRNOG00000008588	82.1696106229557	6.95506	1.18967375775319	5.84619382267921	5.02947990546992e-09	2.02187e-07	Batf	ENSRNOG00000008588
ENSRNOG00000009260	58.9635218410918	4.2008	0.718790927206481	5.84425171906106	5.08850347224211e-09	2.04115e-07	Cnr2	ENSRNOG00000009260
ENSRNOG00000020652	139.2696	2.1273	0.3643189	5.839105	5.248214e-09	2.0961e-07	Tgfb1	ENSRNOG00000020652
ENSRNOG00000050210	390.6952	2.85254	0.488506	5.839304	5.241942e-09	2.0961e-07	RT1-CE10	ENSRNOG00000050210
ENSRNOG00000033747	178.2621	2.00879	0.3441052	5.83772	5.291996e-09	2.10903e-07	Sp110	ENSRNOG00000033747
ENSRNOG00000008215	96.3387270274289	1.78009	0.305159091020838	5.83331305624812	5.43374806602813e-09	2.1562e-07	Trim47	ENSRNOG00000008215
ENSRNOG00000002540	49.1985384216485	2.87764	0.494203809607071	5.82278542387012	5.7874841814185e-09	2.27699e-07	Rhoh	ENSRNOG00000002540
ENSRNOG00000010756	535.1419	1.08855	0.1871214	5.81735	5.978777e-09	2.33235e-07	Tp53	ENSRNOG00000010756
ENSRNOG00000051163	52.68442	8.24743	1.417624	5.817787	5.963199e-09	2.33235e-07	NA	ENSRNOG00000051163
ENSRNOG00000000512	457.968463944939	1.8431	0.316824062972494	5.81742384294241	5.97614744804524e-09	2.33236e-07	Slc26a8	ENSRNOG00000000512
ENSRNOG00000013922	83.95381	2.675	0.4603794	5.810424	6.231491e-09	2.41789e-07	Dok2	ENSRNOG00000013922
ENSRNOG00000001752	109.649758166993	2.1005	0.361880234958008	5.80441613912735	6.45906777717719e-09	2.49859e-07	Nrros	ENSRNOG00000001752
ENSRNOG00000028930	187.7327	2.17362	0.3754198	5.789838	7.045451e-09	2.70839e-07	Dab2	ENSRNOG00000028930
ENSRNOG00000006720	3474.08859369682	1.00636	0.174113032221069	5.77991648572277	7.4737715993752e-09	2.8552e-07	Rnpep	ENSRNOG00000006720
ENSRNOG00000007544	25.5775405076271	3.36128	0.582053200237782	5.7748719280083	7.70116393726071e-09	2.92994e-07	Il23r	ENSRNOG00000007544
ENSRNOG00000048449	60.22582	4.26231	0.7386018	5.770779	7.890572e-09	2.99582e-07	Itgb3	ENSRNOG00000048449
ENSRNOG00000052510	42.84201	2.22607	0.385824	5.769647	7.943764e-09	3.00982e-07	Wnt10a	ENSRNOG00000052510
ENSRNOG00000016050	1121.137	2.56388	0.4446388	5.766209	8.107463e-09	3.06555e-07	Fgfr1	ENSRNOG00000016050
ENSRNOG00000016069	19.15229	3.90379	0.6783548	5.754788	8.675037e-09	3.26677e-07	Cd3e	ENSRNOG00000016069
ENSRNOG00000012216	350.727	3.59558	0.6250698	5.752289	8.804328e-09	3.30871e-07	Tgfbi	ENSRNOG00000012216
ENSRNOG00000037331	97.9656	3.77449	0.6564031	5.750262	8.910501e-09	3.3418e-07	Cd33	ENSRNOG00000037331
ENSRNOG00000015441	761.5318	2.72574	0.4743276	5.746526	9.109562e-09	3.40953e-07	Il4r	ENSRNOG00000015441
ENSRNOG00000027040	243.6002	1.21581	0.2116534	5.744325	9.228843e-09	3.43428e-07	Ggact	ENSRNOG00000027040
ENSRNOG00000060460	111.2606	4.37524	0.7616295	5.744577	9.215106e-09	3.43428e-07	Clec1a	ENSRNOG00000060460
ENSRNOG00000061595	19.83906	4.5553	0.793023	5.744223	9.234412e-09	3.43428e-07	Tfec	ENSRNOG00000061595
ENSRNOG00000016044	29.57173	3.27993	0.5712421	5.741756	9.36998e-09	3.47178e-07	Mab21l3	ENSRNOG00000016044
ENSRNOG00000032922	5921.059	1.96192	0.3417175	5.741363	9.391775e-09	3.47289e-07	Dclk1	ENSRNOG00000032922
ENSRNOG00000014832	342.4715	1.66424	0.2900564	5.737629	9.60114e-09	3.53613e-07	Mapkapk3	ENSRNOG00000014832
ENSRNOG00000046202	107.0398	4.09938	0.7144647	5.737699	9.597129e-09	3.53613e-07	Metrnl	ENSRNOG00000046202
ENSRNOG00000007365	68.6829274589141	8.14319	1.42012206488325	5.73414647451752	9.80046103111043e-09	3.58806e-07	Il22	ENSRNOG00000007365
ENSRNOG00000025100	263.0428	4.2169	0.73577	5.731274	9.967908e-09	3.64214e-07	Ikbke	ENSRNOG00000025100
ENSRNOG00000005352	56.426129676171	3.43497	0.599436627671882	5.73033389642156	1.00233136460748e-08	3.65514e-07	Elf4	ENSRNOG00000005352
ENSRNOG00000010058	896.155728786207	2.16459	0.377885181163992	5.72817298827407	1.01518018041217e-08	3.68742e-07	Spry2	ENSRNOG00000010058
ENSRNOG00000039745	148.9466	2.85189	0.498061	5.725987	1.028343e-08	3.72789e-07	Pm20d1	ENSRNOG00000039745
ENSRNOG00000001964	1719.11381689799	1.02601	0.179346816108017	5.72081276090703	1.06015679100383e-08	3.82818e-07	Cd47	ENSRNOG00000001964
ENSRNOG00000006094	3049.85908887177	2.54429	0.444827056590313	5.71973729741076	1.06688877193274e-08	3.84308e-07	Cd44	ENSRNOG00000006094
ENSRNOG00000047741	33.98165	2.65065	0.4638493	5.71447	1.100463e-08	3.93522e-07	E2f2	ENSRNOG00000047741
ENSRNOG00000017392	310.4849	2.46884	0.4321116	5.713433	1.107197e-08	3.95165e-07	Fgf2	ENSRNOG00000017392
ENSRNOG00000031443	56.22874	3.35178	0.586824	5.711736	1.118292e-08	3.98354e-07	Havcr2	ENSRNOG00000031443
ENSRNOG00000055434	67.0597	-1.10799	0.1940201	-5.710713	1.125039e-08	3.99985e-07	NA	ENSRNOG00000055434
ENSRNOG00000013668	194.3796	2.80727	0.4916598	5.709772	1.131276e-08	4.00658e-07	Capg	ENSRNOG00000013668
ENSRNOG00000000991	679.609515110678	3.16785	0.554785287497026	5.71004122035077	1.12948813877807e-08	4.00658e-07	Arpc1b	ENSRNOG00000000991
ENSRNOG00000018669	642.2279	2.25338	0.394958	5.705357	1.160993e-08	4.10396e-07	Jak3	ENSRNOG00000018669
ENSRNOG00000004500	252.716899042128	3.77328	0.661905112847856	5.70063452558927	1.19362294629274e-08	4.20319e-07	Myc	ENSRNOG00000004500
ENSRNOG00000050792	1576.338	3.49269	0.6144462	5.684288	1.313586e-08	4.5993e-07	Tnfaip6	ENSRNOG00000050792
ENSRNOG00000032626	109.0964	4.73771	0.8337702	5.682277	1.329132e-08	4.64491e-07	Mmp3	ENSRNOG00000032626
ENSRNOG00000015562	22.5221	2.77823	0.4895175	5.675442	1.383308e-08	4.8251e-07	Cdh17	ENSRNOG00000015562
ENSRNOG00000014125	54.35272	2.60829	0.4596771	5.674183	1.393518e-08	4.84241e-07	Evi2b	ENSRNOG00000014125
ENSRNOG00000015382	411.0602	2.38792	0.4210847	5.670867	1.420769e-08	4.92783e-07	Arid5a	ENSRNOG00000015382
ENSRNOG00000006418	177.713785131727	1.58645	0.280340856614271	5.65900542637893	1.5225274191202e-08	5.25115e-07	Samhd1	ENSRNOG00000006418
ENSRNOG00000012989	124.6323	4.41252	0.7799452	5.657481	1.536108e-08	5.28811e-07	Serinc2	ENSRNOG00000012989
ENSRNOG00000009385	124.49266052703	2.51285	0.444252461219235	5.65636351949472	1.54613817988738e-08	5.31273e-07	Pik3cg	ENSRNOG00000009385
ENSRNOG00000012946	533.5813	3.90128	0.690079	5.653383	1.573199e-08	5.39567e-07	Mov10	ENSRNOG00000012946
ENSRNOG00000028016	129.8121	4.63166	0.819689	5.650512	1.599702e-08	5.47638e-07	Ncf2	ENSRNOG00000028016
ENSRNOG00000006828	335.974246018975	1.56026	0.276225372638957	5.64849390660262	1.61859588036985e-08	5.5308e-07	Baz1a	ENSRNOG00000006828
ENSRNOG00000039754	350.0183	2.60242	0.4607562	5.648151	1.621828e-08	5.5316e-07	Rab7b	ENSRNOG00000039754
ENSRNOG00000037211	31.08349	1.98859	0.352116	5.647552	1.627482e-08	5.54064e-07	Kif14	ENSRNOG00000037211
ENSRNOG00000017403	73.22631	2.86363	0.5074453	5.643229	1.668903e-08	5.6712e-07	Apobr	ENSRNOG00000017403
ENSRNOG00000039496	124.2958	3.14193	0.5570864	5.63993	1.701192e-08	5.77029e-07	Plp2	ENSRNOG00000039496
ENSRNOG00000010516	73.98677	4.55545	0.8080001	5.637928	1.721089e-08	5.82707e-07	Plau	ENSRNOG00000010516
ENSRNOG00000009401	210.641294104205	1.83594	0.325671827731944	5.63739742053472	1.72639378613296e-08	5.83433e-07	Lmo2	ENSRNOG00000009401
ENSRNOG00000042838	3002.585	3.73992	0.6635228	5.636454	1.735876e-08	5.85565e-07	Junb	ENSRNOG00000042838
ENSRNOG00000000502	15.9470318157206	2.85998	0.507595034147807	5.63437217372551	1.7569722228216e-08	5.91599e-07	Def6	ENSRNOG00000000502
ENSRNOG00000005608	57.9914493716001	2.51122	0.445858205610066	5.63232654870228	1.77794626560003e-08	5.97515e-07	Tead4	ENSRNOG00000005608
ENSRNOG00000000815	166.688643197292	3.63467	0.645574767757805	5.63012978027081	1.80074072805969e-08	6.01943e-07	Smpdl3a	ENSRNOG00000000815
ENSRNOG00000011054	427.95	2.95305	0.5245923	5.629231	1.810145e-08	6.03993e-07	Laptm5	ENSRNOG00000011054
ENSRNOG00000006227	238.34482462671	2.77799	0.493891502888812	5.62469863039601	1.85832115149997e-08	6.16378e-07	Ifih1	ENSRNOG00000006227
ENSRNOG00000004854	30.4873557820846	3.36972	0.599063020508566	5.6249883755449	1.85520467279981e-08	6.16378e-07	Has2	ENSRNOG00000004854
ENSRNOG00000016541	1600.234	1.02527	0.1822868	5.624485	1.860625e-08	6.16378e-07	Enc1	ENSRNOG00000016541
ENSRNOG00000004444	67.9814585385788	2.96216	0.526912617284475	5.62171987000987	1.89065668753556e-08	6.24154e-07	Ikzf1	ENSRNOG00000004444
ENSRNOG00000000499	76.8701437072419	5.53605	0.984764374578039	5.62170088972278	1.89086446684698e-08	6.24154e-07	Tcp11	ENSRNOG00000000499
ENSRNOG00000000723	392.05797458535	2.799	0.49810196839402	5.61933227883186	1.91696868369736e-08	6.30375e-07	RT1-CE5	ENSRNOG00000000723
ENSRNOG00000013267	332.9483	2.92714	0.5209299	5.619063	1.919959e-08	6.30375e-07	Helz2	ENSRNOG00000013267
ENSRNOG00000018770	400.3566	3.40011	0.6050798	5.619274	1.917617e-08	6.30375e-07	Pmaip1	ENSRNOG00000018770
ENSRNOG00000020716	577.1236	2.9626	0.5273645	5.617744	1.934665e-08	6.34075e-07	Axl	ENSRNOG00000020716
ENSRNOG00000059073	29.22641	4.09922	0.7298358	5.616637	1.947099e-08	6.34768e-07	Slamf1	ENSRNOG00000059073
ENSRNOG00000014258	788.966	2.90892	0.5182352	5.613132	1.986973e-08	6.46625e-07	Rab32	ENSRNOG00000014258
ENSRNOG00000005917	83.7396882953215	1.48275	0.264371753077167	5.60856495710467	2.04011128430786e-08	6.60079e-07	Pawr	ENSRNOG00000005917
ENSRNOG00000007918	64.2219904856811	2.61698	0.466621196122698	5.60835174827655	2.04262560765934e-08	6.60079e-07	Tbxas1	ENSRNOG00000007918
ENSRNOG00000004667	69.9600732689967	2.47161	0.440747765014127	5.60775422817116	2.04968806699291e-08	6.61204e-07	Gen1	ENSRNOG00000004667
ENSRNOG00000015568	174.728	1.15779	0.206632	5.60316	2.104782e-08	6.77791e-07	Plpp5	ENSRNOG00000015568
ENSRNOG00000036604	513.0854	3.21611	0.5741332	5.60168	2.122844e-08	6.82416e-07	Ifit2	ENSRNOG00000036604
ENSRNOG00000020182	619.6696	2.13343	0.3809086	5.600911	2.132285e-08	6.8426e-07	Mvp	ENSRNOG00000020182
ENSRNOG00000010626	247.2094	1.5858	0.2831815	5.599927	2.144426e-08	6.86961e-07	Sphk1	ENSRNOG00000010626
ENSRNOG00000003136	13.4697298789311	5.00819	0.89527100709766	5.59405347564005	2.21828581565258e-08	7.05721e-07	Fcrla	ENSRNOG00000003136
ENSRNOG00000010866	22.87544	4.06998	0.7287989	5.584497	2.343769e-08	7.41805e-07	Tmem154	ENSRNOG00000010866
ENSRNOG00000037247	159.6615	1.31312	0.2352143	5.582656	2.368736e-08	7.47144e-07	Rras	ENSRNOG00000037247
ENSRNOG00000030712	180.5262	2.70776	0.4850293	5.58267	2.368545e-08	7.47144e-07	RT1-A2	ENSRNOG00000030712
ENSRNOG00000022116	13.41463	-2.95261	0.528963	-5.581874	2.37941e-08	7.4923e-07	Gjb6	ENSRNOG00000022116
ENSRNOG00000057451	437.9417	3.35498	0.6014599	5.578066	2.432072e-08	7.63207e-07	Itga5	ENSRNOG00000057451
ENSRNOG00000003028	27.9344102872316	3.87245	0.695946325945052	5.56429611249568	2.63212670454137e-08	8.18278e-07	Dnah17	ENSRNOG00000003028
ENSRNOG00000043059	1663.78	1.08193	0.1945251	5.561905	2.668459e-08	8.26148e-07	Aplf	ENSRNOG00000043059
ENSRNOG00000023109	98.83383	1.64717	0.2961392	5.562145	2.664792e-08	8.26148e-07	Icoslg	ENSRNOG00000023109
ENSRNOG00000014202	96.08699	4.04047	0.726883	5.558622	2.719134e-08	8.39021e-07	Snx20	ENSRNOG00000014202
ENSRNOG00000010989	4969.007	1.79842	0.3237533	5.554919	2.777411e-08	8.52112e-07	Ipo5	ENSRNOG00000010989
ENSRNOG00000012965	264.9866	3.51611	0.6331177	5.553637	2.797867e-08	8.56157e-07	Themis2	ENSRNOG00000012965
ENSRNOG00000023614	41.77369	3.61063	0.6505414	5.550195	2.853512e-08	8.71738e-07	Hsh2d	ENSRNOG00000023614
ENSRNOG00000011631	50.36589	3.22528	0.5813882	5.547555	2.896915e-08	8.83535e-07	Fst	ENSRNOG00000011631
ENSRNOG00000021817	627.6759	3.72061	0.6707724	5.546755	2.910195e-08	8.85948e-07	Irak2	ENSRNOG00000021817
ENSRNOG00000016308	127.6961	3.8621	0.6963131	5.546501	2.91443e-08	8.85948e-07	Il10ra	ENSRNOG00000016308
ENSRNOG00000005302	28.516069104246	2.18087	0.393427627978527	5.5432650532367	2.96882939277326e-08	8.99521e-07	Slc2a9	ENSRNOG00000005302
ENSRNOG00000021480	79.63784	1.35533	0.2447634	5.53729	3.071869e-08	9.29215e-07	Rad9b	ENSRNOG00000021480
ENSRNOG00000009761	371.465451350616	1.11049	0.200751308140354	5.53165841307397	3.17217194929632e-08	9.5642e-07	Tmod1	ENSRNOG00000009761
ENSRNOG00000062170	24.56586	3.24702	0.587106	5.530544	3.192397e-08	9.60948e-07	NA	ENSRNOG00000062170
ENSRNOG00000031162	105.0238	5.91833	1.070325	5.529468	3.212033e-08	9.65284e-07	Ccl24	ENSRNOG00000031162
ENSRNOG00000009734	71.5256224912611	5.45839	0.987520826479116	5.52736511674642	3.2507597703595e-08	9.7375e-07	Akr1b8	ENSRNOG00000009734
ENSRNOG00000048088	1305.754	1.84969	0.3346953	5.526486	3.26708e-08	9.77053e-07	Mest	ENSRNOG00000048088
ENSRNOG00000011821	308.6202	2.69663	0.4881438	5.524259	3.308799e-08	9.85674e-07	S100a4	ENSRNOG00000011821
ENSRNOG00000045992	43.012	3.62414	0.6561258	5.523543	3.322313e-08	9.87171e-07	Tlr8	ENSRNOG00000045992
ENSRNOG00000013220	164.0099	3.28771	0.5952901	5.522874	3.334983e-08	9.87755e-07	Arhgap45	ENSRNOG00000013220
ENSRNOG00000061739	15.10698	4.49132	0.8132671	5.522561	3.340936e-08	9.87932e-07	Klrk1	ENSRNOG00000061739
ENSRNOG00000054524	18.01716	4.28256	0.7763458	5.516299	3.462129e-08	1.01241e-06	Tnip3	ENSRNOG00000054524
ENSRNOG00000023400	121.9785	2.33628	0.423587	5.515469	3.478512e-08	1.01399e-06	Dtx3l	ENSRNOG00000023400
ENSRNOG00000033059	142.5888	3.7336	0.6769081	5.515671	3.474509e-08	1.01399e-06	Galnt6	ENSRNOG00000033059
ENSRNOG00000011026	3027.411	1.0027	0.1818639	5.51344	3.518878e-08	1.02414e-06	Irf2bpl	ENSRNOG00000011026
ENSRNOG00000010489	176.6987	1.42223	0.2580259	5.511965	3.548503e-08	1.03113e-06	Samd4a	ENSRNOG00000010489
ENSRNOG00000003069	134.294312530953	5.06571	0.919396275622027	5.50982216910067	3.59196399190588e-08	1.04212e-06	Cd38	ENSRNOG00000003069
ENSRNOG00000018969	115.1963	1.27272	0.2310381	5.508701	3.614905e-08	1.04713e-06	Gpatch4	ENSRNOG00000018969
ENSRNOG00000010018	70.4707644569303	2.93653	0.533687099357816	5.50234075894948	3.74781687643389e-08	1.08054e-06	Clec4a3	ENSRNOG00000010018
ENSRNOG00000012160	169.5165	3.15538	0.5735164	5.501817	3.758973e-08	1.08207e-06	Syk	ENSRNOG00000012160
ENSRNOG00000007377	240.037048515884	1.64961	0.300055650284197	5.4976813246837	3.8481754149756e-08	1.10259e-06	Slit3	ENSRNOG00000007377
ENSRNOG00000037620	88.48269	2.20895	0.4019704	5.495299	3.900489e-08	1.11412e-06	Mob3c	ENSRNOG00000037620
ENSRNOG00000005177	94.5208126343412	1.70816	0.310902357537037	5.49421498363029	3.92452178925947e-08	1.11925e-06	Tp53i3	ENSRNOG00000005177
ENSRNOG00000010645	383.8241	4.16785	0.7589733	5.491426	3.987021e-08	1.13182e-06	Lgals3	ENSRNOG00000010645
ENSRNOG00000009971	3472.24865151514	1.38161	0.251655768321153	5.49009261798943	4.01723032419439e-08	1.13602e-06	Plekha8	ENSRNOG00000009971
ENSRNOG00000049034	49.07774	3.05891	0.5571826	5.489958	4.020284e-08	1.13602e-06	Ptrh1	ENSRNOG00000049034
ENSRNOG00000011683	108.6563	3.20036	0.5829134	5.490287	4.012802e-08	1.13602e-06	Fes	ENSRNOG00000011683
ENSRNOG00000005809	456.829024987028	2.99657	0.54589257012716	5.48930990999151	4.03507106357309e-08	1.13846e-06	Arhgdib	ENSRNOG00000005809
ENSRNOG00000055451	213.188	1.44395	0.2631593	5.486995	4.088282e-08	1.15171e-06	NA	ENSRNOG00000055451
ENSRNOG00000033192	461.9284	3.14865	0.5740454	5.485018	4.134279e-08	1.15936e-06	Osmr	ENSRNOG00000033192
ENSRNOG00000007281	76.0317068032339	2.51808	0.459068900087109	5.48518387687443	4.13039560034785e-08	1.15936e-06	Flnc	ENSRNOG00000007281
ENSRNOG00000012881	264.5334	2.95356	0.5385925	5.483848	4.161717e-08	1.16528e-06	Fgl2	ENSRNOG00000012881
ENSRNOG00000007178	22.3388062368588	4.89958	0.893622771014875	5.48282759875277	4.18580891813267e-08	1.17025e-06	Cd8a	ENSRNOG00000007178
ENSRNOG00000012151	56.71207	2.66339	0.4858614	5.481784	4.210579e-08	1.17362e-06	Itpripl1	ENSRNOG00000012151
ENSRNOG00000005540	55.6913846994797	-1.06037	0.193493359962097	-5.48015699685434	4.24948589043144e-08	1.1809e-06	Nin	ENSRNOG00000005540
ENSRNOG00000049282	21.53888	3.47858	0.6348143	5.479689	4.260753e-08	1.18225e-06	Oas2	ENSRNOG00000049282
ENSRNOG00000019048	6778.85	2.80303	0.5117678	5.477159	4.32209e-08	1.19747e-06	Sod2	ENSRNOG00000019048
ENSRNOG00000000777	280.082578710294	1.74567	0.318968942747121	5.47284932036368	4.42856646590135e-08	1.22513e-06	RT1-S3	ENSRNOG00000000777
ENSRNOG00000015027	16.46964	4.61893	0.8443595	5.470333	4.49191e-08	1.23708e-06	Il18r1	ENSRNOG00000015027
ENSRNOG00000037563	106.3631	3.7641	0.6883042	5.46865	4.534755e-08	1.24702e-06	Cd68	ENSRNOG00000037563
ENSRNOG00000058087	107.9454	7.54747	1.380242	5.46822	4.545763e-08	1.24819e-06	Lilrc2	ENSRNOG00000058087
ENSRNOG00000016756	62.53641	2.20534	0.4035048	5.465466	4.616913e-08	1.26584e-06	Ptgir	ENSRNOG00000016756
ENSRNOG00000013090	843.6268	2.08215	0.3820549	5.449857	5.041027e-08	1.36991e-06	Gadd45g	ENSRNOG00000013090
ENSRNOG00000038990	4.591574	5.69169	1.044845	5.447396	5.111263e-08	1.38492e-06	Gpr33	ENSRNOG00000038990
ENSRNOG00000047895	120.4592	1.74291	0.3201086	5.444751	5.187779e-08	1.40359e-06	Mettl1	ENSRNOG00000047895
ENSRNOG00000023334	500.0842	2.92415	0.5372661	5.442652	5.2493e-08	1.41816e-06	Parp14	ENSRNOG00000023334
ENSRNOG00000023576	17.92574	-3.18075	0.5845477	-5.441386	5.286747e-08	1.4241e-06	Ecrg4	ENSRNOG00000023576
ENSRNOG00000027855	99.94878	8.69725	1.598777	5.439942	5.329797e-08	1.43361e-06	Fcar	ENSRNOG00000027855
ENSRNOG00000028801	161.7644	2.1137	0.3887616	5.437014	5.418103e-08	1.45312e-06	Gsap	ENSRNOG00000028801
ENSRNOG00000009131	340.475898509565	4.41254	0.812304792928936	5.43212839046621	5.56858324195265e-08	1.49131e-06	Zc3h12a	ENSRNOG00000009131
ENSRNOG00000002610	1139.45906083295	2.42357	0.446446033778293	5.42859486528323	5.67994528197993e-08	1.51893e-06	Carhsp1	ENSRNOG00000002610
ENSRNOG00000016573	2341.379	3.54073	0.6527644	5.424211	5.821114e-08	1.55218e-06	Dgat2	ENSRNOG00000016573
ENSRNOG00000059770	67.6145	2.29842	0.4239292	5.421712	5.903097e-08	1.5682e-06	NA	ENSRNOG00000059770
ENSRNOG00000047647	80.38013	5.22064	0.9631013	5.420652	5.938222e-08	1.57431e-06	Il2ra	ENSRNOG00000047647
ENSRNOG00000032708	257.5951	3.09924	0.5717962	5.420189	5.953605e-08	1.57613e-06	RT1-Bb	ENSRNOG00000032708
ENSRNOG00000013987	2180.353	2.44108	0.4504221	5.419543	5.97517e-08	1.57731e-06	Sbno2	ENSRNOG00000013987
ENSRNOG00000017897	612.1728	3.5921	0.6627941	5.419629	5.972292e-08	1.57731e-06	Adam8	ENSRNOG00000017897
ENSRNOG00000014870	106.8583	1.61557	0.2981523	5.418605	6.006572e-08	1.58209e-06	Slc13a5	ENSRNOG00000014870
ENSRNOG00000037839	14.84588	3.12009	0.5758225	5.418491	6.010431e-08	1.58209e-06	P2ry10	ENSRNOG00000037839
ENSRNOG00000033256	59.07521	2.89524	0.5350231	5.41143	6.252347e-08	1.63643e-06	LOC691141	ENSRNOG00000033256
ENSRNOG00000046191	15.91221	4.41588	0.8162349	5.410055	6.300524e-08	1.6467e-06	Cgas	ENSRNOG00000046191
ENSRNOG00000017020	319.1127	3.51064	0.6493087	5.406742	6.418163e-08	1.67508e-06	Inpp5d	ENSRNOG00000017020
ENSRNOG00000061883	66.11973	7.66509	1.418471	5.403769	6.525511e-08	1.69829e-06	Aqp9	ENSRNOG00000061883
ENSRNOG00000010794	415.4299	3.1426	0.5816514	5.402885	6.557756e-08	1.70428e-06	Dennd3	ENSRNOG00000010794
ENSRNOG00000012782	708.0454	1.70625	0.3158222	5.402548	6.570093e-08	1.70508e-06	Cemip2	ENSRNOG00000012782
ENSRNOG00000039204	153.7043	2.97863	0.5517062	5.398937	6.703704e-08	1.73731e-06	Pram1	ENSRNOG00000039204
ENSRNOG00000023226	1032.693	1.81667	0.3365735	5.397544	6.75594e-08	1.7484e-06	S100a10	ENSRNOG00000023226
ENSRNOG00000014312	17.46441	5.39109	0.9990897	5.395999	6.814349e-08	1.75612e-06	LOC102554731	ENSRNOG00000014312
ENSRNOG00000028569	87.25525	2.1621	0.4007058	5.395733	6.824439e-08	1.75627e-06	Arhgap27	ENSRNOG00000028569
ENSRNOG00000045560	25.31628	2.26567	0.4199782	5.394727	6.86279e-08	1.76226e-06	Gvin1	ENSRNOG00000045560
ENSRNOG00000032991	63.47292	5.05388	0.937571	5.390395	7.030311e-08	1.79424e-06	Rufy4	ENSRNOG00000032991
ENSRNOG00000029514	63.40417	7.0283	1.30436	5.388313	7.1122e-08	1.81013e-06	Slc26a9	ENSRNOG00000029514
ENSRNOG00000020811	339.1632	1.97072	0.3658217	5.387096	7.160517e-08	1.81741e-06	Il6r	ENSRNOG00000020811
ENSRNOG00000027839	685.4195	3.26318	0.6058626	5.386009	7.203925e-08	1.82341e-06	Ptk2b	ENSRNOG00000027839
ENSRNOG00000003834	926.676099438491	1.38815	0.257801914059779	5.38455587519166	7.26237419527953e-08	1.83569e-06	Map2k4	ENSRNOG00000003834
ENSRNOG00000019179	122.9926	2.09875	0.3897951	5.384239	7.275169e-08	1.83641e-06	Ggta1	ENSRNOG00000019179
ENSRNOG00000015750	75.76248	1.60065	0.2973096	5.383765	7.294354e-08	1.83873e-06	Wnt7b	ENSRNOG00000015750
ENSRNOG00000032436	493.2621	1.01339	0.188259	5.382942	7.327799e-08	1.84345e-06	Tmod3	ENSRNOG00000032436
ENSRNOG00000014902	75.79014	5.38098	0.9996593	5.382814	7.333036e-08	1.84345e-06	Stx11	ENSRNOG00000014902
ENSRNOG00000018735	631.9998	4.26385	0.7924754	5.380418	7.431315e-08	1.86561e-06	Cd74	ENSRNOG00000018735
ENSRNOG00000032240	243.1923	4.22272	0.7849093	5.379888	7.453237e-08	1.86857e-06	Gbp5	ENSRNOG00000032240
ENSRNOG00000006319	8.5405452037643	5.59986	1.04119352295376	5.37830393694307	7.51908047349623e-08	1.87997e-06	Cxcr6	ENSRNOG00000006319
ENSRNOG00000028768	29.50192	3.48645	0.6482396	5.378329	7.518034e-08	1.87997e-06	Gbp4	ENSRNOG00000028768
ENSRNOG00000012439	112.6357	2.27314	0.4227158	5.377457	7.55453e-08	1.88373e-06	Bid	ENSRNOG00000012439
ENSRNOG00000016460	19080.49	1.27375	0.2369168	5.376376	7.599988e-08	1.89251e-06	Clu	ENSRNOG00000016460
ENSRNOG00000009681	1836.66148995551	1.42005	0.264234346639265	5.37419292465097	7.69264592041743e-08	1.913e-06	Flot2	ENSRNOG00000009681
ENSRNOG00000019142	229.6048	4.17272	0.7764988	5.373763	7.711028e-08	1.91499e-06	Fas	ENSRNOG00000019142
ENSRNOG00000017072	121.5822	1.33619	0.2492464	5.360933	8.279321e-08	2.04786e-06	Slc16a14	ENSRNOG00000017072
ENSRNOG00000020587	463.0127	1.10258	0.205954	5.353506	8.62663e-08	2.12238e-06	Efemp2	ENSRNOG00000020587
ENSRNOG00000000457	357.266511186071	2.99497	0.559737466758002	5.35067375210943	8.76273726342984e-08	2.14728e-06	Tap1	ENSRNOG00000000457
ENSRNOG00000012956	844.7359	2.73614	0.5114646	5.349612	8.814291e-08	2.15705e-06	Tgm2	ENSRNOG00000012956
ENSRNOG00000000485	204.851237890236	1.34539	0.251797220469958	5.34315690877059	9.13416296543564e-08	2.2206e-06	Bak1	ENSRNOG00000000485
ENSRNOG00000014838	185.4968	2.98473	0.5593255	5.336293	9.486612e-08	2.2972e-06	Glipr2	ENSRNOG00000014838
ENSRNOG00000015821	26.30198	4.49113	0.842163	5.332853	9.668145e-08	2.33651e-06	Cd2	ENSRNOG00000015821
ENSRNOG00000010574	1114.2	2.18204	0.4093606	5.330367	9.801473e-08	2.35491e-06	Ptpn1	ENSRNOG00000010574
ENSRNOG00000043233	67.74892	-1.18032	0.2215417	-5.327767	9.942774e-08	2.38265e-06	Cyp4f6	ENSRNOG00000043233
ENSRNOG00000009258	75.0534924676582	1.82012	0.341769699919242	5.32557560329444	1.00633847441722e-07	2.40843e-06	Cdk6	ENSRNOG00000009258
ENSRNOG00000010629	143.2978	1.26908	0.238388	5.323577	1.017464e-07	2.42561e-06	Nod1	ENSRNOG00000010629
ENSRNOG00000021499	7.626516	5.9263	1.11367	5.321417	1.02962e-07	2.45142e-06	Siglech	ENSRNOG00000021499
ENSRNOG00000019907	282.8861	2.22887	0.4189954	5.319548	1.040255e-07	2.47356e-06	Nfkbie	ENSRNOG00000019907
ENSRNOG00000001869	43.7016205562121	8.4601	1.59073132249384	5.31836870690403	1.04701731292531e-07	2.48643e-06	Rab44	ENSRNOG00000001869
ENSRNOG00000022760	48.7957	3.25933	0.6129564	5.317393	1.052643e-07	2.49658e-06	Rubcnl	ENSRNOG00000022760
ENSRNOG00000009910	277.663022176384	1.21658	0.22896756541843	5.3133438612811	1.07631661483694e-07	2.54292e-06	Swap70	ENSRNOG00000009910
ENSRNOG00000032832	14.33017	5.43828	1.023716	5.312298	1.082516e-07	2.55103e-06	Mmp10	ENSRNOG00000032832
ENSRNOG00000003895	15.0716096446069	2.9103	0.54793262586383	5.31142760183786	1.08769781017849e-07	2.55671e-06	Rgs1	ENSRNOG00000003895
ENSRNOG00000052357	124.3547	3.90753	0.7358516	5.310212	1.094977e-07	2.5687e-06	Fosl2	ENSRNOG00000052357
ENSRNOG00000031669	61.45676	1.32056	0.2488506	5.306619	1.11677e-07	2.61505e-06	Lpp	ENSRNOG00000031669
ENSRNOG00000006908	15.3988866705121	-2.05845	0.388009948177236	-5.30513555010884	1.12589300400005e-07	2.62349e-06	Pou3f2	ENSRNOG00000006908
ENSRNOG00000018484	142.3369	1.87328	0.353124	5.304879	1.12748e-07	2.62349e-06	Plk3	ENSRNOG00000018484
ENSRNOG00000015773	24.89035	3.35133	0.6316992	5.305259	1.125131e-07	2.62349e-06	Il21r	ENSRNOG00000015773
ENSRNOG00000042980	651.3098	1.12183	0.2115152	5.303786	1.134252e-07	2.63221e-06	Adam19	ENSRNOG00000042980
ENSRNOG00000013791	95.23297	4.34681	0.8206933	5.296508	1.180385e-07	2.72938e-06	Enpp3	ENSRNOG00000013791
ENSRNOG00000033215	101.9664	4.22676	0.7986706	5.292246	1.208229e-07	2.78678e-06	RT1-Db1	ENSRNOG00000033215
ENSRNOG00000021510	26.32606	2.93006	0.5537471	5.291329	1.21431e-07	2.79731e-06	Tbc1d10c	ENSRNOG00000021510
ENSRNOG00000020353	308.5935	1.50415	0.2845263	5.286489	1.246866e-07	2.86515e-06	Sh3pxd2a	ENSRNOG00000020353
ENSRNOG00000050586	50.96045	9.16552	1.735217	5.282059	1.277401e-07	2.92077e-06	NA	ENSRNOG00000050586
ENSRNOG00000017212	326.1819	2.18251	0.4133512	5.280027	1.291649e-07	2.94605e-06	Spsb1	ENSRNOG00000017212
ENSRNOG00000016617	81.84169	1.56761	0.2969467	5.279082	1.298329e-07	2.95398e-06	Wwtr1	ENSRNOG00000016617
ENSRNOG00000008482	206.811883087491	1.82879	0.346466058129554	5.27841717588232	1.3030453892503e-07	2.96106e-06	Rbms1	ENSRNOG00000008482
ENSRNOG00000043044	123.5715	3.15224	0.5976067	5.274771	1.329221e-07	3.01312e-06	Cnn2	ENSRNOG00000043044
ENSRNOG00000003649	1968.90722966749	1.26377	0.239652596643337	5.27335863835814	1.33949437819827e-07	3.03268e-06	Qsox1	ENSRNOG00000003649
ENSRNOG00000018406	323.0374	1.37282	0.2603987	5.271996	1.349478e-07	3.05154e-06	Wipf1	ENSRNOG00000018406
ENSRNOG00000054420	22.33183	2.26187	0.4293974	5.26755	1.382561e-07	3.12252e-06	Vdr	ENSRNOG00000054420
ENSRNOG00000036711	70.16431	3.44319	0.6537142	5.26712	1.385805e-07	3.12376e-06	Spn	ENSRNOG00000036711
ENSRNOG00000003336	56.2913120865196	3.7921	0.720867102338952	5.26047201635177	1.43686071214054e-07	3.2215e-06	Mybph	ENSRNOG00000003336
ENSRNOG00000016547	152.0899	1.62801	0.3096232	5.258033	1.456042e-07	3.26054e-06	Rgs19	ENSRNOG00000016547
ENSRNOG00000006963	16.4155519960932	3.64748	0.693837831754741	5.25696630704832	1.4645113060042e-07	3.26837e-06	Ctse	ENSRNOG00000006963
ENSRNOG00000024799	448.321	2.74232	0.5217348	5.256156	1.470976e-07	3.27807e-06	Cd93	ENSRNOG00000024799
ENSRNOG00000012208	121.8756	5.66388	1.078373	5.252245	1.502562e-07	3.34039e-06	Itgb7	ENSRNOG00000012208
ENSRNOG00000022247	369.0789	1.02652	0.1955448	5.24953	1.524874e-07	3.37779e-06	Nr2c2ap	ENSRNOG00000022247
ENSRNOG00000022800	118.8095	3.1872	0.6071713	5.249257	1.527137e-07	3.37875e-06	Sp140	ENSRNOG00000022800
ENSRNOG00000001959	60.5716621022879	1.84798	0.352324655127667	5.24509865420948	1.5619872509145e-07	3.44758e-06	Mx1	ENSRNOG00000001959
ENSRNOG00000014956	229.5269	4.01389	0.7662775	5.238172	1.621747e-07	3.56244e-06	Slc11a1	ENSRNOG00000014956
ENSRNOG00000019549	3466.768	1.26051	0.2406813	5.237247	1.629891e-07	3.57607e-06	Akap12	ENSRNOG00000019549
ENSRNOG00000048881	16.67173	3.58108	0.6840259	5.235302	1.647156e-07	3.60966e-06	RGD1563400	ENSRNOG00000048881
ENSRNOG00000024000	19.33096	2.91007	0.5560108	5.233833	1.660304e-07	3.62127e-06	Cd22	ENSRNOG00000024000
ENSRNOG00000023463	454.3136	2.72516	0.5220249	5.22036	1.785757e-07	3.87656e-06	Parp9	ENSRNOG00000023463
ENSRNOG00000027096	11.65452	4.52503	0.8672235	5.217839	1.810225e-07	3.92506e-06	Ctsw	ENSRNOG00000027096
ENSRNOG00000010298	1661.901	1.08284	0.2076667	5.214297	1.84516e-07	3.99611e-06	Xbp1	ENSRNOG00000010298
ENSRNOG00000010897	746.5075	1.16906	0.2242478	5.213262	1.855488e-07	4.01042e-06	Nek6	ENSRNOG00000010897
ENSRNOG00000014776	109.106	1.54512	0.2963856	5.213199	1.856112e-07	4.01042e-06	Adcy7	ENSRNOG00000014776
ENSRNOG00000002525	1939.15000452519	4.37538	0.839742717065817	5.21037663184779	1.88457661549087e-07	4.06241e-06	Ptgs2	ENSRNOG00000002525
ENSRNOG00000019387	310.4695	1.33137	0.2556439	5.207898	1.909921e-07	4.10744e-06	Ifi30	ENSRNOG00000019387
ENSRNOG00000016041	11.55048	3.58479	0.688789	5.204476	1.945447e-07	4.16927e-06	Zc3h12d	ENSRNOG00000016041
ENSRNOG00000015599	11.6045	3.12241	0.6000238	5.203803	1.952515e-07	4.17956e-06	Mall	ENSRNOG00000015599
ENSRNOG00000010362	1378.577	2.73453	0.5256138	5.202549	1.965737e-07	4.20299e-06	Anxa2	ENSRNOG00000010362
ENSRNOG00000018247	144.8235	1.24127	0.2387075	5.199974	1.993167e-07	4.24733e-06	Dhx58	ENSRNOG00000018247
ENSRNOG00000012467	55.01318	9.27608	1.785062	5.196499	2.030768e-07	4.31702e-06	Il17a	ENSRNOG00000012467
ENSRNOG00000020872	11.01898	3.36589	0.6480769	5.193662	2.061979e-07	4.36827e-06	Cd5	ENSRNOG00000020872
ENSRNOG00000017093	100.2138	1.66323	0.3204641	5.190059	2.102272e-07	4.44465e-06	Pxdc1	ENSRNOG00000017093
ENSRNOG00000003518	7.61687649640833	-2.42186	0.466638208767971	-5.19000787753816	2.1028518405138e-07	4.44465e-06	Olr1592	ENSRNOG00000003518
ENSRNOG00000045941	1242.254	1.11383	0.2147857	5.185795	2.150948e-07	4.53592e-06	Susd6	ENSRNOG00000045941
ENSRNOG00000017828	26.22737	3.6613	0.7067541	5.180448	2.213541e-07	4.64139e-06	Egr3	ENSRNOG00000017828
ENSRNOG00000009348	169.726436340529	1.60076	0.309116409106445	5.17850663825773	2.23669117035315e-07	4.68461e-06	Nos3	ENSRNOG00000009348
ENSRNOG00000042825	80.97694	5.15532	0.9958294	5.176909	2.255926e-07	4.70886e-06	Cd300le	ENSRNOG00000042825
ENSRNOG00000013589	467.4676	-1.15594	0.223378	-5.174816	2.281361e-07	4.74585e-06	Cxcl12	ENSRNOG00000013589
ENSRNOG00000056783	58.80844	6.4813	1.252721	5.173783	2.29401e-07	4.76679e-06	Cd69	ENSRNOG00000056783
ENSRNOG00000003064	242.893354263139	1.74856	0.337997198291898	5.17330325161753	2.29991283792566e-07	4.77368e-06	Bst1	ENSRNOG00000003064
ENSRNOG00000010986	85.41406	2.01107	0.388855	5.171778	2.318767e-07	4.79662e-06	Cmtm7	ENSRNOG00000010986
ENSRNOG00000001704	115.899447137968	3.98137	0.770020561789233	5.17047733358721	2.33496795319255e-07	4.81933e-06	Runx1	ENSRNOG00000001704
ENSRNOG00000005413	69.929762525388	1.24757	0.24160559377314	5.16366714269404	2.42158151038771e-07	4.9703e-06	Creb3l1	ENSRNOG00000005413
ENSRNOG00000043486	46.318	3.13468	0.6071075	5.163307	2.426248e-07	4.97435e-06	Tnfrsf26	ENSRNOG00000043486
ENSRNOG00000000562	10.6113089771247	5.43119	1.05217114085806	5.16188956547378	2.44469505596108e-07	5.00661e-06	Prf1	ENSRNOG00000000562
ENSRNOG00000006804	44.1277325523445	1.66587	0.322744455372082	5.16157998039512	2.44874227154165e-07	5.00933e-06	Ppp1r42	ENSRNOG00000006804
ENSRNOG00000027990	53.00271	1.8783	0.3640918	5.158861	2.484564e-07	5.07698e-06	Crip1	ENSRNOG00000027990
ENSRNOG00000031090	758.5974	2.89918	0.5624417	5.154634	2.541268e-07	5.16995e-06	RT1-CE7	ENSRNOG00000031090
ENSRNOG00000003866	115.200202733751	3.21714	0.624192565301484	5.15408281682191	2.54875291852325e-07	5.1754e-06	Cxcr4	ENSRNOG00000003866
ENSRNOG00000060665	487.5962	1.20574	0.2339414	5.154024	2.549557e-07	5.1754e-06	Afap1	ENSRNOG00000060665
ENSRNOG00000049236	27.74269	1.77448	0.3443273	5.153455	2.557303e-07	5.18542e-06	Myh9	ENSRNOG00000049236
ENSRNOG00000008301	951.618592326904	2.15245	0.417692671415029	5.15319895918254	2.56080019551121e-07	5.18682e-06	Tagln2	ENSRNOG00000008301
ENSRNOG00000001908	34.9629652669031	2.15022	0.417308595094548	5.1525923462703	2.5691003446939e-07	5.19792e-06	Klhl6	ENSRNOG00000001908
ENSRNOG00000000907	265.989276576115	2.16683	0.420764016729344	5.14974742114835	2.60837479044483e-07	5.26008e-06	Alox5ap	ENSRNOG00000000907
ENSRNOG00000043451	636.2256	2.73603	0.5315288	5.147476	2.64015e-07	5.31835e-06	Spp1	ENSRNOG00000043451
ENSRNOG00000043416	562.7118	3.97056	0.7725008	5.139874	2.749232e-07	5.51797e-06	Bcl3	ENSRNOG00000043416
ENSRNOG00000004226	325.708174907368	3.16615	0.616140258718637	5.13868196493779	2.76672197624706e-07	5.54306e-06	Irak3	ENSRNOG00000004226
ENSRNOG00000013973	5879.58	3.87343	0.7539398	5.137586	2.782904e-07	5.5634e-06	Lcn2	ENSRNOG00000013973
ENSRNOG00000008824	33.166472196867	3.88968	0.757511392629232	5.13481526951567	2.82421290537281e-07	5.63377e-06	Vax1	ENSRNOG00000008824
ENSRNOG00000011459	323.5966	2.15393	0.4198914	5.129728	2.901606e-07	5.7819e-06	Rhbdf2	ENSRNOG00000011459
ENSRNOG00000016885	457.8277	1.83269	0.3575207	5.126113	2.957848e-07	5.88127e-06	Klf6	ENSRNOG00000016885
ENSRNOG00000005506	112.082991531709	1.16252	0.226941981068919	5.12255266575934	3.01426866410431e-07	5.97414e-06	Arhgef5	ENSRNOG00000005506
ENSRNOG00000010665	14.62124	5.89317	1.151506	5.11779	3.091369e-07	6.10074e-06	Ccr7	ENSRNOG00000010665
ENSRNOG00000007372	94.3482012031975	3.1508	0.615711970502589	5.11733398133507	3.09884617783651e-07	6.10896e-06	Casp1	ENSRNOG00000007372
ENSRNOG00000033235	193.0339	2.73292	0.5351658	5.106688	3.27855e-07	6.42889e-06	Relb	ENSRNOG00000033235
ENSRNOG00000050697	552.7568	2.08061	0.4074932	5.105881	3.292571e-07	6.44268e-06	Ctsz	ENSRNOG00000050697
ENSRNOG00000004964	34.6782448347267	3.89995	0.764456658906788	5.10159755495738	3.3679833796989e-07	6.56935e-06	Erbb3	ENSRNOG00000004964
ENSRNOG00000006995	785.767610271891	1.81815	0.356459413584827	5.10058434149295	3.38606449184606e-07	6.59068e-06	Ano6	ENSRNOG00000006995
ENSRNOG00000052467	14.35039	5.43203	1.065651	5.097385	3.443777e-07	6.69595e-06	Klrc2	ENSRNOG00000052467
ENSRNOG00000031312	607.5979	2.58191	0.506836	5.094176	3.502605e-07	6.80316e-06	Tnfrsf1a	ENSRNOG00000031312
ENSRNOG00000023628	55.56153	2.02564	0.3977457	5.092793	3.528271e-07	6.84581e-06	Tmem106a	ENSRNOG00000023628
ENSRNOG00000010315	5.344153	5.91213	1.161114	5.091769	3.547384e-07	6.87567e-06	Ccr4	ENSRNOG00000010315
ENSRNOG00000007243	5.41653511089118	5.42534	1.0656467711432	5.09112033554833	3.55954022131875e-07	6.89199e-06	Havcr1	ENSRNOG00000007243
ENSRNOG00000004273	400.087343465347	4.51241	0.886535557458835	5.08993346173852	3.58189179004037e-07	6.92074e-06	Ifitm1	ENSRNOG00000004273
ENSRNOG00000019430	629.6911	2.20966	0.4346014	5.084338	3.689103e-07	7.08338e-06	Coro1a	ENSRNOG00000019430
ENSRNOG00000028273	21.55081	3.53021	0.6944822	5.083232	3.710658e-07	7.09524e-06	Tmem150b	ENSRNOG00000028273
ENSRNOG00000013554	75.8848	5.92368	1.165316	5.083327	3.708803e-07	7.09524e-06	Treml2	ENSRNOG00000013554
ENSRNOG00000020193	107.4209	2.29918	0.452325	5.083025	3.714705e-07	7.09563e-06	Runx2	ENSRNOG00000020193
ENSRNOG00000006730	42.4633049136255	8.4188	1.65852399004187	5.07608084047406	3.85299416101805e-07	7.32943e-06	Ccr1l1	ENSRNOG00000006730
ENSRNOG00000033051	606.6399	1.70954	0.3368252	5.075439	3.866028e-07	7.34665e-06	Slc22a15	ENSRNOG00000033051
ENSRNOG00000008409	202.363268824935	2.84078	0.559856944790251	5.07411996039977	3.89293421251258e-07	7.38113e-06	Myo1f	ENSRNOG00000008409
ENSRNOG00000020470	211.1539	1.40864	0.2776119	5.074134	3.892656e-07	7.38113e-06	Slc25a24	ENSRNOG00000020470
ENSRNOG00000037198	147.9295	2.90803	0.5731285	5.073962	3.896175e-07	7.38113e-06	Usp18	ENSRNOG00000037198
ENSRNOG00000042139	84.52919	3.50578	0.6909873	5.073585	3.903896e-07	7.38817e-06	Clec4a1	ENSRNOG00000042139
ENSRNOG00000021062	187.4286	2.26608	0.4469523	5.070081	3.976455e-07	7.51009e-06	Fxyd5	ENSRNOG00000021062
ENSRNOG00000004100	604.052991263795	2.16028	0.426243905428114	5.06818321040052	4.01630733006744e-07	7.56986e-06	Trib1	ENSRNOG00000004100
ENSRNOG00000007650	3348.52351028529	1.6809	0.331690071738859	5.06768288039686	4.02687547718853e-07	7.58203e-06	Cd63	ENSRNOG00000007650
ENSRNOG00000003217	393.634123546921	1.77838	0.35129830087377	5.06231884864469	4.14187556148456e-07	7.76121e-06	Lgals3bp	ENSRNOG00000003217
ENSRNOG00000015674	52.98727	4.40573	0.8703077	5.062264	4.143072e-07	7.76122e-06	Acap1	ENSRNOG00000015674
ENSRNOG00000005343	40.99285422493	2.0189	0.398858845579565	5.06167870286587	4.15580952901989e-07	7.77718e-06	Esr2	ENSRNOG00000005343
ENSRNOG00000012502	547.4245	2.30045	0.454898	5.057068	4.257514e-07	7.95138e-06	Stk17b	ENSRNOG00000012502
ENSRNOG00000053272	6800.914	2.17395	0.430044	5.055192	4.29959e-07	8.02184e-06	Chi3l1	ENSRNOG00000053272
ENSRNOG00000013747	318.0897	1.24347	0.2460744	5.053219	4.344257e-07	8.08882e-06	Sh3bp2	ENSRNOG00000013747
ENSRNOG00000010265	57.79273	2.9232	0.5786315	5.051914	4.374044e-07	8.13607e-06	Ada	ENSRNOG00000010265
ENSRNOG00000048831	451.6248	1.1279	0.2233543	5.049848	4.421608e-07	8.208e-06	Sowahc	ENSRNOG00000048831
ENSRNOG00000037432	253.1942	1.17167	0.2321849	5.046262	4.505376e-07	8.3551e-06	Exo5	ENSRNOG00000037432
ENSRNOG00000046184	21.81908	6.07095	1.203165	5.045819	4.515837e-07	8.36609e-06	RGD1561143	ENSRNOG00000046184
ENSRNOG00000009211	49.3248285106904	2.67072	0.529422742492687	5.04458217400455	4.5451347004671e-07	8.40349e-06	C3ar1	ENSRNOG00000009211
ENSRNOG00000021403	1651.7	1.32934	0.2635558	5.043886	4.561714e-07	8.4257e-06	Rhob	ENSRNOG00000021403
ENSRNOG00000006384	78.0617718904488	1.68902	0.335090361998236	5.04048391736744	4.64356151843729e-07	8.5683e-06	Ddx58	ENSRNOG00000006384
ENSRNOG00000016695	105.039	2.11572	0.4198275	5.039502	4.667459e-07	8.60379e-06	Mmp2	ENSRNOG00000016695
ENSRNOG00000057826	43.56907	1.54344	0.3063152	5.038729	4.686327e-07	8.62995e-06	NA	ENSRNOG00000057826
ENSRNOG00000049782	315.8455	2.90161	0.5765338	5.032846	4.832503e-07	8.88141e-06	Csf2ra	ENSRNOG00000049782
ENSRNOG00000021261	87.07903	2.27378	0.4518338	5.032344	4.845177e-07	8.89584e-06	Rassf2	ENSRNOG00000021261
ENSRNOG00000046216	42.01516	4.88309	0.9709548	5.029165	4.926208e-07	9.00619e-06	Cd300c2	ENSRNOG00000046216
ENSRNOG00000014683	10.27444	5.86586	1.1664	5.02903	4.929682e-07	9.00619e-06	Il1rl2	ENSRNOG00000014683
ENSRNOG00000016265	277.6852	1.15214	0.2292408	5.025899	5.010799e-07	9.13403e-06	Acsl5	ENSRNOG00000016265
ENSRNOG00000054890	3470.125	1.70995	0.3402504	5.025567	5.019462e-07	9.13403e-06	Flna	ENSRNOG00000054890
ENSRNOG00000010966	2249.587	1.79479	0.3571278	5.025621	5.018062e-07	9.13403e-06	Itgb1	ENSRNOG00000010966
ENSRNOG00000016117	139.6688	2.00658	0.3994831	5.022927	5.088987e-07	9.24232e-06	Myof	ENSRNOG00000016117
ENSRNOG00000047706	81.52793	2.55926	0.5096157	5.021949	5.114978e-07	9.28039e-06	NA	ENSRNOG00000047706
ENSRNOG00000051986	55.5874	1.77348	0.3535682	5.015947	5.277289e-07	9.54672e-06	Plcg2	ENSRNOG00000051986
ENSRNOG00000011504	559.2258	1.54371	0.3077982	5.015329	5.294266e-07	9.56805e-06	Akap2	ENSRNOG00000011504
ENSRNOG00000059698	5.326542	5.90093	1.176636	5.015085	5.301008e-07	9.57086e-06	Gpr141	ENSRNOG00000059698
ENSRNOG00000014900	840.6239	1.5012	0.2994218	5.013652	5.340663e-07	9.63303e-06	Crem	ENSRNOG00000014900
ENSRNOG00000014282	5.029635	5.81824	1.161368	5.009813	5.448286e-07	9.79842e-06	Cebpe	ENSRNOG00000014282
ENSRNOG00000000924	610.030616956045	1.61078	0.321599956157981	5.00864993520536	5.48131658922355e-07	9.82908e-06	Slc7a1	ENSRNOG00000000924
ENSRNOG00000017063	12.91129	2.30716	0.4609327	5.005421	5.574019e-07	9.94698e-06	Fcna	ENSRNOG00000017063
ENSRNOG00000048315	737.6506	1.52926	0.3055792	5.004454	5.602066e-07	9.97773e-06	Eif2ak2	ENSRNOG00000048315
ENSRNOG00000034116	987.624	1.59444	0.3186467	5.003785	5.621544e-07	1.00028e-05	Gk	ENSRNOG00000034116
ENSRNOG00000000569	130.670336273848	2.14951	0.429721004702781	5.00211699281602	5.67041596970059e-07	1.00606e-05	Vsir	ENSRNOG00000000569
ENSRNOG00000013395	22.21009	3.46504	0.6928688	5.001008	5.703127e-07	1.01089e-05	Pglyrp1	ENSRNOG00000013395
ENSRNOG00000011820	35.83819	2.87093	0.5743534	4.99854	5.776588e-07	1.02195e-05	Acp3	ENSRNOG00000011820
ENSRNOG00000019264	472.1014	1.17678	0.2354896	4.99717	5.817786e-07	1.02809e-05	Ltbr	ENSRNOG00000019264
ENSRNOG00000023778	181.8656	2.8354	0.5677473	4.994124	5.910351e-07	1.03865e-05	Gcnt2	ENSRNOG00000023778
ENSRNOG00000021255	426.0406	3.16007	0.6333164	4.989726	6.04651e-07	1.06043e-05	Smox	ENSRNOG00000021255
ENSRNOG00000013323	301.6284	1.34454	0.2695255	4.988553	6.083323e-07	1.06498e-05	Rnf217	ENSRNOG00000013323
ENSRNOG00000016826	41.84452	4.24765	0.8521952	4.984358	6.216787e-07	1.08629e-05	Pla2g2d	ENSRNOG00000016826
ENSRNOG00000005935	116.148720141268	3.13909	0.629956511359235	4.9830302984174	6.25961444754526e-07	1.09067e-05	A3galt2	ENSRNOG00000005935
ENSRNOG00000013135	983.1342	1.05344	0.21142	4.982697	6.270401e-07	1.09152e-05	Ptpn12	ENSRNOG00000013135
ENSRNOG00000001271	94.2507366678119	1.88433	0.379268156795517	4.96832178097218	6.75348288363941e-07	1.16598e-05	Card6	ENSRNOG00000001271
ENSRNOG00000000699	174.362885121494	3.11943	0.627891807894378	4.96809715199415	6.76130884410635e-07	1.16598e-05	Selplg	ENSRNOG00000000699
ENSRNOG00000029191	59.24737	2.37256	0.4777051	4.966569	6.814786e-07	1.1741e-05	LOC685067	ENSRNOG00000029191
ENSRNOG00000016334	436.884	1.28374	0.2587593	4.961142	7.008009e-07	1.20514e-05	Ptbp3	ENSRNOG00000016334
ENSRNOG00000027331	129.2648	-1.15054	0.2319675	-4.959922	7.052144e-07	1.20746e-05	Ppef1	ENSRNOG00000027331
ENSRNOG00000025460	12.94383	3.91259	0.7887553	4.960459	7.032683e-07	1.20746e-05	Tmem71	ENSRNOG00000025460
ENSRNOG00000051690	10.89521	5.03665	1.015588	4.959348	7.073e-07	1.20746e-05	Clec9a	ENSRNOG00000051690
ENSRNOG00000002810	131.313725221009	1.65079	0.332809707053002	4.96016629209139	7.04328594038508e-07	1.20746e-05	Gfpt2	ENSRNOG00000002810
ENSRNOG00000042785	1106.317	1.61333	0.32535	4.958745	7.09501e-07	1.20996e-05	Sesn2	ENSRNOG00000042785
ENSRNOG00000016496	656.4757	2.01398	0.4062677	4.957269	7.149112e-07	1.21581e-05	Ctsc	ENSRNOG00000016496
ENSRNOG00000002680	802.517434954783	1.36061	0.274454560847456	4.95749227041479	7.14088823380607e-07	1.21581e-05	Lamc1	ENSRNOG00000002680
ENSRNOG00000010210	2563.37055919487	1.84693	0.372625815774068	4.95653384376579	7.17618720186807e-07	1.21929e-05	Slc7a11	ENSRNOG00000010210
ENSRNOG00000007675	63.1442604963896	1.41704	0.286179739640576	4.95157022046147	7.36170460159437e-07	1.24394e-05	Gpr63	ENSRNOG00000007675
ENSRNOG00000006320	156.970050978812	2.85936	0.578151870393762	4.94569722921968	7.58718072480785e-07	1.27853e-05	Ptges	ENSRNOG00000006320
ENSRNOG00000000691	8.13324003025355	4.62127	0.934745496465298	4.94388377957427	7.65813685903505e-07	1.28813e-05	Foxn4	ENSRNOG00000000691
ENSRNOG00000000451	171.084675906973	3.93673	0.7965770540181	4.94205527813867	7.73032894483007e-07	1.29791e-05	RT1-Ba	ENSRNOG00000000451
ENSRNOG00000056038	368.4174	2.20093	0.4453964	4.9415	7.752389e-07	1.30043e-05	Ehbp1l1	ENSRNOG00000056038
ENSRNOG00000031515	86.97932	3.75558	0.7602917	4.939656	7.826046e-07	1.30921e-05	Klra2	ENSRNOG00000031515
ENSRNOG00000003972	492.708201217737	1.73698	0.351694587409328	4.93888553691903	7.85703123014265e-07	1.31274e-05	Tshr	ENSRNOG00000003972
ENSRNOG00000002408	146.050917174564	3.82039	0.773578010273414	4.93860128702805	7.86849062153217e-07	1.31274e-05	Rbm47	ENSRNOG00000002408
ENSRNOG00000031138	107.3923	1.57423	0.3188223	4.937631	7.90773e-07	1.3181e-05	Irgm	ENSRNOG00000031138
ENSRNOG00000012772	151.9836	1.80121	0.3648646	4.936642	7.94793e-07	1.3236e-05	Nqo1	ENSRNOG00000012772
ENSRNOG00000045924	85.13729	2.33158	0.4723698	4.935922	7.977312e-07	1.3273e-05	RT1-T24-3	ENSRNOG00000045924
ENSRNOG00000012886	279.9798	3.38939	0.6867431	4.935455	7.996416e-07	1.32928e-05	Maff	ENSRNOG00000012886
ENSRNOG00000042353	38.55937	2.71211	0.5497303	4.933534	8.075482e-07	1.34001e-05	Mlkl	ENSRNOG00000042353
ENSRNOG00000007159	1944.11640255766	5.27239	1.06985919431996	4.92811568134769	8.30264564751364e-07	1.37523e-05	Ccl2	ENSRNOG00000007159
ENSRNOG00000042320	2324.199	1.53033	0.3109303	4.92178	8.576067e-07	1.41543e-05	Slc41a1	ENSRNOG00000042320
ENSRNOG00000018524	806.5249	1.58388	0.3219354	4.919866	8.660361e-07	1.42807e-05	Ezr	ENSRNOG00000018524
ENSRNOG00000000239	385.058750035698	5.26466	1.07026330645384	4.91903539867699	8.69717416167325e-07	1.43286e-05	Ccl7	ENSRNOG00000000239
ENSRNOG00000008196	155.619743394894	1.30938	0.266519493455106	4.91288061147297	8.97479311344154e-07	1.47596e-05	Parp12	ENSRNOG00000008196
ENSRNOG00000002159	207.181447939128	3.01685	0.614835483918768	4.90675830694613	9.25940185663763e-07	1.5173e-05	Gpat3	ENSRNOG00000002159
ENSRNOG00000042182	11.82751	2.73655	0.5577291	4.906592	9.267276e-07	1.5173e-05	Mroh2a	ENSRNOG00000042182
ENSRNOG00000002843	192.263561865492	5.67613	1.15840513870173	4.8999566730989	9.58577920838703e-07	1.5639e-05	Cxcl6	ENSRNOG00000002843
ENSRNOG00000020332	19.3844	3.30291	0.6743544	4.897884	9.68743e-07	1.57769e-05	Tnnt3	ENSRNOG00000020332
ENSRNOG00000059857	465.2459	1.52421	0.3112313	4.897339	9.714331e-07	1.58068e-05	Rnd1	ENSRNOG00000059857
ENSRNOG00000019018	727.3525	1.8047	0.3685474	4.896793	9.741336e-07	1.58299e-05	Plat	ENSRNOG00000019018
ENSRNOG00000013179	190.7049	2.81848	0.5758744	4.89427	9.867126e-07	1.6013e-05	Tinagl1	ENSRNOG00000013179
ENSRNOG00000058568	26.68604	2.95184	0.6032808	4.892981	9.931989e-07	1.61041e-05	Dhrs9	ENSRNOG00000058568
ENSRNOG00000015894	143.5888	1.43803	0.2940056	4.891167	1.002397e-06	1.6239e-05	Dock8	ENSRNOG00000015894
ENSRNOG00000037757	6.111938	5.10141	1.043044	4.890889	1.003815e-06	1.62477e-05	Calhm6	ENSRNOG00000037757
ENSRNOG00000020699	56.01579	2.27865	0.4668064	4.881354	1.053599e-06	1.69642e-05	Cd37	ENSRNOG00000020699
ENSRNOG00000047077	3.953555	5.4731	1.121578	4.879818	1.061835e-06	1.70563e-05	LOC681182	ENSRNOG00000047077
ENSRNOG00000013948	448.488	1.69381	0.347319	4.876811	1.078147e-06	1.72841e-05	Zc3hav1	ENSRNOG00000013948
ENSRNOG00000017354	1500.528	2.02633	0.4155602	4.876136	1.081841e-06	1.73132e-05	Zyx	ENSRNOG00000017354
ENSRNOG00000009946	842.859324274014	1.06358	0.218459048011445	4.86856287065513	1.12412759786643e-06	1.78968e-05	Ldlr	ENSRNOG00000009946
ENSRNOG00000047349	8.533185	3.8198	0.7846912	4.867896	1.127924e-06	1.79418e-05	NA	ENSRNOG00000047349
ENSRNOG00000001928	489.369466723519	1.62792	0.334539344328063	4.8661498279235	1.13793264542594e-06	1.80698e-05	Il1rap	ENSRNOG00000001928
ENSRNOG00000039891	15.35463	4.31353	0.8864867	4.86587	1.139546e-06	1.80799e-05	Adgrg5	ENSRNOG00000039891
ENSRNOG00000011208	9.318968	-1.97012	0.4049142	-4.865515	1.141592e-06	1.80812e-05	Rapsn	ENSRNOG00000011208
ENSRNOG00000000824	158.950697308421	2.40214	0.49397072257564	4.86291661276029	1.15668584533595e-06	1.8242e-05	Dse	ENSRNOG00000000824
ENSRNOG00000015416	373.9346	2.31742	0.4766974	4.861398	1.165594e-06	1.83355e-05	Nabp1	ENSRNOG00000015416
ENSRNOG00000012228	214.6874	1.97865	0.4074679	4.855965	1.198017e-06	1.88135e-05	Skap2	ENSRNOG00000012228
ENSRNOG00000009594	33.6086510303286	1.7067	0.351645407813347	4.85346613399706	1.21322068082977e-06	1.89715e-05	Snai1	ENSRNOG00000009594
ENSRNOG00000059538	730.6164	2.50921	0.517043	4.852995	1.216109e-06	1.90005e-05	Clec2g	ENSRNOG00000059538
ENSRNOG00000001312	137.675676265711	1.5125	0.31176565913263	4.85139699291597	1.22594876332966e-06	1.91381e-05	Pdgfa	ENSRNOG00000001312
ENSRNOG00000021201	742.1132	2.21675	0.4569613	4.851074	1.22795e-06	1.91531e-05	Txnip	ENSRNOG00000021201
ENSRNOG00000006118	302.429759689211	1.5022	0.309720571645825	4.85019410026012	1.23340716433569e-06	1.9222e-05	Klf10	ENSRNOG00000006118
ENSRNOG00000003716	8.23363227011075	5.05643	1.04294663469922	4.84821190429761	1.2457928734194e-06	1.93823e-05	Batf3	ENSRNOG00000003716
ENSRNOG00000053544	8.029396	2.6199	0.5405624	4.846619	1.255832e-06	1.94728e-05	NA	ENSRNOG00000053544
ENSRNOG00000053260	98.00655	1.94374	0.4012149	4.844631	1.268473e-06	1.96523e-05	Lilrb3l	ENSRNOG00000053260
ENSRNOG00000033693	37.60002	2.63387	0.5437565	4.843842	1.273525e-06	1.96975e-05	NA	ENSRNOG00000033693
ENSRNOG00000061373	22.9962	-1.2702	0.2623014	-4.842511	1.282085e-06	1.98133e-05	Loxl3	ENSRNOG00000061373
ENSRNOG00000038740	17.04617	2.43897	0.5041108	4.838157	1.310487e-06	2.02014e-05	Gimap7	ENSRNOG00000038740
ENSRNOG00000023013	171.1229	1.33573	0.2763567	4.833365	1.342446e-06	2.0628e-05	Marchf3	ENSRNOG00000023013
ENSRNOG00000007320	43.3933993239217	1.14791	0.237499206920043	4.83333753765821	1.34262854346309e-06	2.0628e-05	Fam3d	ENSRNOG00000007320
ENSRNOG00000007545	328.552311790716	3.1744	0.657229119377032	4.82998225417824	1.36545219333799e-06	2.08571e-05	Angptl4	ENSRNOG00000007545
ENSRNOG00000003709	8.79472350909953	3.48221	0.72116376172021	4.8286045065178	1.37493171378982e-06	2.09845e-05	Kmo	ENSRNOG00000003709
ENSRNOG00000020505	70.80337	1.83883	0.3810165	4.82613	1.392115e-06	2.11942e-05	Map4k1	ENSRNOG00000020505
ENSRNOG00000025297	13.46059	3.95828	0.8202132	4.825914	1.393627e-06	2.11997e-05	Gpr171	ENSRNOG00000025297
ENSRNOG00000021724	15.29974	3.65532	0.757684	4.824331	1.404738e-06	2.13511e-05	Ptprcap	ENSRNOG00000021724
ENSRNOG00000000123	860.342342328227	1.44646	0.300032444113822	4.82100375561833	1.42837667842705e-06	2.16213e-05	Rnf19b	ENSRNOG00000000123
ENSRNOG00000010478	454.7916	2.93281	0.6083858	4.820634	1.431025e-06	2.16437e-05	Serpina3n	ENSRNOG00000010478
ENSRNOG00000036834	84.42754	2.00798	0.4168279	4.817287	1.455232e-06	2.19558e-05	Gpr84	ENSRNOG00000036834
ENSRNOG00000001187	585.150849261984	2.63403	0.54716628644821	4.81393988126062	1.47983343071943e-06	2.22723e-05	Oasl	ENSRNOG00000001187
ENSRNOG00000022769	28.84119	2.08973	0.4342035	4.812798	1.48832e-06	2.2364e-05	Sp100	ENSRNOG00000022769
ENSRNOG00000002820	35.9534230513816	4.25639	0.884851254663375	4.81028813833634	1.50712875625252e-06	2.26278e-05	LOC24906	ENSRNOG00000002820
ENSRNOG00000050000	3.041581	4.57084	0.951098	4.805852	1.540942e-06	2.3023e-05	NA	ENSRNOG00000050000
ENSRNOG00000001270	34.8582562261166	2.05102	0.426929441449976	4.80412446382745	1.5543012566072e-06	2.32039e-05	Hvcn1	ENSRNOG00000001270
ENSRNOG00000015415	575.4109	1.47484	0.3070237	4.803673	1.55781e-06	2.3224e-05	Rhoq	ENSRNOG00000015415
ENSRNOG00000002771	3.94173656451928	5.46475	1.13795636309363	4.80224582587171	1.5689591018805e-06	2.32908e-05	Ereg	ENSRNOG00000002771
ENSRNOG00000028638	194.5533	2.54317	0.5295627	4.802386	1.567859e-06	2.32908e-05	Il10rb	ENSRNOG00000028638
ENSRNOG00000016366	70.78003	-1.50602	0.3139113	-4.797585	1.6059e-06	2.37056e-05	Colec12	ENSRNOG00000016366
ENSRNOG00000005370	11.1462416768568	5.48683	1.14399942721587	4.7961843809115	1.61716437152048e-06	2.38338e-05	S1pr4	ENSRNOG00000005370
ENSRNOG00000011016	568.4392	3.68938	0.7703652	4.789136	1.675008e-06	2.46077e-05	Slc7a2	ENSRNOG00000011016
ENSRNOG00000018488	31.96294	2.54094	0.5310859	4.784414	1.714866e-06	2.51332e-05	Cd40	ENSRNOG00000018488
ENSRNOG00000060745	36.2059	5.42631	1.13513	4.78034	1.749987e-06	2.55667e-05	Nlrp12	ENSRNOG00000060745
ENSRNOG00000004861	45.8628808091678	2.08674	0.43661853635529	4.77931037196839	1.75897482181189e-06	2.56349e-05	Itga4	ENSRNOG00000004861
ENSRNOG00000055581	28.36701	7.35067	1.53802	4.77931	1.758981e-06	2.56349e-05	Tarm1	ENSRNOG00000055581
ENSRNOG00000004249	83.0357349662704	1.70139	0.356049376834656	4.77853344593309	1.76578393794939e-06	2.56755e-05	Tlr7	ENSRNOG00000004249
ENSRNOG00000000853	186.920399949727	2.08586	0.436595360891142	4.77756412145692	1.77431478879399e-06	2.57456e-05	Aif1	ENSRNOG00000000853
ENSRNOG00000023896	542.6373	2.08264	0.4359027	4.777754	1.77264e-06	2.57456e-05	Dusp6	ENSRNOG00000023896
ENSRNOG00000008369	15.4139417940768	3.35624	0.702670234425878	4.77640219818755	1.78459286395266e-06	2.58675e-05	Gimap4	ENSRNOG00000008369
ENSRNOG00000017123	5050.897	2.04928	0.4291069	4.775685	1.790968e-06	2.59395e-05	B2m	ENSRNOG00000017123
ENSRNOG00000027259	16.65202	-1.4138	0.2961811	-4.773436	1.811093e-06	2.61899e-05	Faxdc2	ENSRNOG00000027259
ENSRNOG00000004737	251.048076498255	1.40742	0.294994700862986	4.77099492210954	1.83318162480943e-06	2.64678e-05	Cd48	ENSRNOG00000004737
ENSRNOG00000020733	38.57985	7.79593	1.634236	4.77038	1.838786e-06	2.6528e-05	Camp	ENSRNOG00000020733
ENSRNOG00000015845	2052.017	1.98048	0.4153647	4.768055	1.860132e-06	2.67731e-05	Niban2	ENSRNOG00000015845
ENSRNOG00000003305	5.25458963679156	5.38617	1.12975891105688	4.76753784207767	1.86490974734605e-06	2.68135e-05	Cxcr3	ENSRNOG00000003305
ENSRNOG00000021100	48.00562	2.35533	0.494061	4.767281	1.867289e-06	2.68135e-05	Tnfaip8l2	ENSRNOG00000021100
ENSRNOG00000043323	8.827096	5.64419	1.183943	4.76728	1.867294e-06	2.68135e-05	Il36b	ENSRNOG00000043323
ENSRNOG00000001647	1621.56193234055	2.59254	0.544051225457165	4.76524951050941	1.88620092057638e-06	2.70219e-05	Ets2	ENSRNOG00000001647
ENSRNOG00000018109	784.894	1.08634	0.228053	4.76354	1.902257e-06	2.71774e-05	Clic4	ENSRNOG00000018109
ENSRNOG00000016362	54.67797	1.20716	0.2534075	4.763696	1.900791e-06	2.71774e-05	Gpr4	ENSRNOG00000016362
ENSRNOG00000033017	13.91851	7.29242	1.530907	4.763467	1.902945e-06	2.71774e-05	LOC100910669	ENSRNOG00000033017
ENSRNOG00000016392	188.5128	1.19461	0.2508076	4.763054	1.906847e-06	2.7212e-05	Zfp593	ENSRNOG00000016392
ENSRNOG00000019638	604.236	1.13549	0.2384634	4.761676	1.919922e-06	2.73352e-05	Lmna	ENSRNOG00000019638
ENSRNOG00000020148	34.16637	2.20723	0.4638856	4.758143	1.953819e-06	2.76896e-05	Il4i1	ENSRNOG00000020148
ENSRNOG00000014294	227.0248	2.44901	0.5150715	4.754703	1.987381e-06	2.80575e-05	Ptpn6	ENSRNOG00000014294
ENSRNOG00000002032	777.631531212008	1.53318	0.322454040038341	4.7547310069753	1.98710812826743e-06	2.80575e-05	Ifngr2	ENSRNOG00000002032
ENSRNOG00000004610	23.9627287054441	-3.95154	0.831582496756613	-4.75183223237839	2.01581601208791e-06	2.84372e-05	Lum	ENSRNOG00000004610
ENSRNOG00000033697	92.82864	2.98317	0.6278835	4.751149	2.022643e-06	2.84899e-05	Casp4	ENSRNOG00000033697
ENSRNOG00000009694	35.8529275135355	-1.62079	0.341231878902603	-4.74981950390618	2.03598287650258e-06	2.8606e-05	Bmp4	ENSRNOG00000009694
ENSRNOG00000009088	2269.03642462421	1.70776	0.359605414743938	4.74897996005443	2.04445197749699e-06	2.86658e-05	Txnrd1	ENSRNOG00000009088
ENSRNOG00000046050	90.61194	1.97349	0.4155524	4.749089	2.043349e-06	2.86658e-05	NA	ENSRNOG00000046050
ENSRNOG00000034190	34.5358	2.07643	0.4375928	4.745121	2.083822e-06	2.90852e-05	Ighe	ENSRNOG00000034190
ENSRNOG00000019890	31.95966	3.06174	0.6457542	4.741336	2.123139e-06	2.95224e-05	Folr2	ENSRNOG00000019890
ENSRNOG00000014768	88.86816	1.40292	0.2960472	4.738847	2.149373e-06	2.97973e-05	NA	ENSRNOG00000014768
ENSRNOG00000017146	53.85592	2.51548	0.530933	4.737846	2.160022e-06	2.99225e-05	Nfatc1	ENSRNOG00000017146
ENSRNOG00000006628	563.32794171006	1.46333	0.309015718805067	4.73546960489474	2.1854845853749e-06	3.02525e-05	Dusp16	ENSRNOG00000006628
ENSRNOG00000014350	330.619	3.00723	0.6352874	4.733657	2.205101e-06	3.04555e-05	Ccn1	ENSRNOG00000014350
ENSRNOG00000013720	198.3576	1.71572	0.362546	4.732412	2.218679e-06	3.05515e-05	Aebp1	ENSRNOG00000013720
ENSRNOG00000001528	1467.1990970539	1.84219	0.389763976674985	4.72642041757746	2.28512289878531e-06	3.14196e-05	Gap43	ENSRNOG00000001528
ENSRNOG00000021021	9.269778	3.96159	0.8383136	4.725664	2.293649e-06	3.15133e-05	Ffar2	ENSRNOG00000021021
ENSRNOG00000024931	290.0304	2.02323	0.4283023	4.723836	2.31437e-06	3.17507e-05	Ccdc88b	ENSRNOG00000024931
ENSRNOG00000004019	604.337000160534	1.76436	0.37363125032313	4.72218293872151	2.33326660730399e-06	3.19862e-05	Phlda1	ENSRNOG00000004019
ENSRNOG00000013928	13.20064	1.58042	0.3347986	4.720518	2.352448e-06	3.21785e-05	Dsp	ENSRNOG00000013928
ENSRNOG00000042137	27.63963	1.74925	0.3705633	4.720511	2.352525e-06	3.21785e-05	Sting1	ENSRNOG00000042137
ENSRNOG00000056359	18.2628	6.70986	1.421722	4.719533	2.363864e-06	3.23097e-05	Pilra	ENSRNOG00000056359
ENSRNOG00000008941	349.183411674848	1.69912	0.360371963426218	4.71491180008098	2.41815474061952e-06	3.30272e-05	Ets1	ENSRNOG00000008941
ENSRNOG00000002396	6.40071919455964	4.68259	0.993493205255907	4.71326129735923	2.43783262807599e-06	3.32714e-05	Serpinb8	ENSRNOG00000002396
ENSRNOG00000029212	836.7359	2.4419	0.5181805	4.712442	2.447654e-06	3.33561e-05	Vcan	ENSRNOG00000029212
ENSRNOG00000054217	38.38411	5.68557	1.206777	4.711365	2.460628e-06	3.35081e-05	Runx3	ENSRNOG00000054217
ENSRNOG00000033685	8.107305	5.51753	1.171167	4.711134	2.463427e-06	3.35215e-05	Elane	ENSRNOG00000033685
ENSRNOG00000051915	264.6097	2.11979	0.4499957	4.710702	2.468656e-06	3.35432e-05	Spred3	ENSRNOG00000051915
ENSRNOG00000000521	514.711100754762	2.46136	0.523299662634509	4.70354482629355	2.55682927008549e-06	3.45378e-05	Cdkn1a	ENSRNOG00000000521
ENSRNOG00000012473	426.4258	2.89051	0.6148386	4.701257	2.585652e-06	3.48506e-05	Cflar	ENSRNOG00000012473
ENSRNOG00000025094	30.66841	2.7577	0.586724	4.700161	2.59957e-06	3.49622e-05	Gpr183	ENSRNOG00000025094
ENSRNOG00000053026	26.62407	1.08088	0.2300993	4.697452	2.634272e-06	3.53253e-05	Shcbp1	ENSRNOG00000053026
ENSRNOG00000037134	56.01422	2.31433	0.492987	4.694508	2.672497e-06	3.58118e-05	Shc4	ENSRNOG00000037134
ENSRNOG00000023005	34.95806	5.10733	1.088064	4.693965	2.679604e-06	3.5881e-05	LOC681325	ENSRNOG00000023005
ENSRNOG00000013014	174.4732	2.16511	0.4615509	4.690939	2.719539e-06	3.63894e-05	Cyba	ENSRNOG00000013014
ENSRNOG00000006110	55.1374302567525	1.25996	0.268626720287977	4.6903864524439	2.72689523399534e-06	3.64614e-05	Jph1	ENSRNOG00000006110
ENSRNOG00000035581	6.530739	6.19663	1.321179	4.690225	2.729052e-06	3.64638e-05	Mir222	ENSRNOG00000035581
ENSRNOG00000026952	5.294638	5.3887	1.149342	4.688515	2.751952e-06	3.67166e-05	Rgsl1	ENSRNOG00000026952
ENSRNOG00000029658	760.7257	2.11237	0.4509032	4.68476	2.802884e-06	3.72883e-05	Rnf213	ENSRNOG00000029658
ENSRNOG00000019660	10.12263	3.87853	0.8286634	4.68046	2.862314e-06	3.78877e-05	Spib	ENSRNOG00000019660
ENSRNOG00000002671	1009.85715564671	1.30581	0.279172438011916	4.67741846078417	2.90509032186262e-06	3.84263e-05	Nme2	ENSRNOG00000002671
ENSRNOG00000049213	26.51641	4.89495	1.046701	4.676552	2.91738e-06	3.85612e-05	Npy2r	ENSRNOG00000049213
ENSRNOG00000019651	306.2458	1.8773	0.4014668	4.676112	2.923648e-06	3.85888e-05	Slc12a4	ENSRNOG00000019651
ENSRNOG00000013269	31.00848	-2.21713	0.4745776	-4.671799	2.985728e-06	3.92398e-05	Tnfsf10	ENSRNOG00000013269
ENSRNOG00000000307	121.17330897062	2.89721	0.620458443280418	4.66946693944174	3.0198229039992e-06	3.96314e-05	Mical1	ENSRNOG00000000307
ENSRNOG00000010971	1510.528	2.1227	0.4546852	4.668494	3.034163e-06	3.97897e-05	Snx18	ENSRNOG00000010971
ENSRNOG00000021207	5.000455	-2.87853	0.6166877	-4.667721	3.045594e-06	3.98845e-05	Lgals12	ENSRNOG00000021207
ENSRNOG00000019662	124.1182	1.54197	0.330364	4.66748	3.049171e-06	3.99031e-05	Tm6sf1	ENSRNOG00000019662
ENSRNOG00000014872	85.80638	1.54747	0.3317388	4.664728	3.090248e-06	4.03547e-05	Sec24d	ENSRNOG00000014872
ENSRNOG00000004063	143.176614727862	1.34418	0.288266109900175	4.66296625097579	3.11683883627695e-06	4.05299e-05	Sh3pxd2b	ENSRNOG00000004063
ENSRNOG00000020997	4.110682	5.0248	1.078245	4.66016	3.159635e-06	4.10575e-05	Ms4a4c	ENSRNOG00000020997
ENSRNOG00000038574	52.83489	-1.47541	0.3166429	-4.659553	3.168968e-06	4.11208e-05	Rassf9	ENSRNOG00000038574
ENSRNOG00000016825	120.1943	1.09207	0.2343695	4.659627	3.167825e-06	4.11208e-05	Polr1g	ENSRNOG00000016825
ENSRNOG00000004687	245.766520801986	2.84482	0.610787813838418	4.65762251785069	3.19882057116759e-06	4.13918e-05	Thbd	ENSRNOG00000004687
ENSRNOG00000012964	6.248425	5.13603	1.103169	4.655704	3.22876e-06	4.16914e-05	Ccr6	ENSRNOG00000012964
ENSRNOG00000007437	76.0404839094531	2.05321	0.441046186726553	4.65531670883289	3.23483071802622e-06	4.17406e-05	Irf5	ENSRNOG00000007437
ENSRNOG00000054437	141.3382	1.66718	0.3586606	4.648357	3.345897e-06	4.29336e-05	Rel	ENSRNOG00000054437
ENSRNOG00000017401	46.44244	2.75004	0.5917231	4.647512	3.359626e-06	4.30798e-05	Tmco4	ENSRNOG00000017401
ENSRNOG00000029308	154.2869	2.98719	0.6435373	4.641834	3.453304e-06	4.41277e-05	Irag2	ENSRNOG00000029308
ENSRNOG00000019270	102.9397	2.82903	0.6098142	4.639159	3.498302e-06	4.45484e-05	P2ry6	ENSRNOG00000019270
ENSRNOG00000011762	261.2709	1.08805	0.2346749	4.636437	3.544661e-06	4.50359e-05	Elf1	ENSRNOG00000011762
ENSRNOG00000056753	1018.263	1.24161	0.2680625	4.631779	3.625371e-06	4.59446e-05	Hectd2	ENSRNOG00000056753
ENSRNOG00000019357	259.3305	1.29297	0.2792098	4.63081	3.642383e-06	4.60337e-05	Tax1bp3	ENSRNOG00000019357
ENSRNOG00000000073	259.082044810635	1.10704	0.239055501559041	4.63089729480955	3.64084449534236e-06	4.60337e-05	Tmed5	ENSRNOG00000000073
ENSRNOG00000004367	249.108741797692	1.79832	0.388928114461042	4.62377973674952	3.76809989895862e-06	4.73954e-05	Elk3	ENSRNOG00000004367
ENSRNOG00000008837	686.100073898173	1.64609	0.356036245904408	4.62338956493382	3.77519769088253e-06	4.74523e-05	Ass1	ENSRNOG00000008837
ENSRNOG00000010951	797.0057	1.87277	0.4051093	4.622878	3.784529e-06	4.75372e-05	Cmtm6	ENSRNOG00000010951
ENSRNOG00000019675	30.89961	2.35042	0.5087433	4.62005	3.836468e-06	4.81568e-05	Pycard	ENSRNOG00000019675
ENSRNOG00000002122	251.324643784602	1.16416	0.252010429120992	4.61949400483366	3.84676994316209e-06	4.82533e-05	Lrrc8c	ENSRNOG00000002122
ENSRNOG00000057141	17.83677	6.19253	1.341472	4.616222	3.907897e-06	4.88871e-05	RGD1561730	ENSRNOG00000057141
ENSRNOG00000018827	79.86211	1.06303	0.230297	4.615905	3.913853e-06	4.89285e-05	Htr7	ENSRNOG00000018827
ENSRNOG00000009157	46.971952023847	1.53979	0.333826703159929	4.61254085453855	3.97776328474578e-06	4.95261e-05	Fut4	ENSRNOG00000009157
ENSRNOG00000003298	9.08090160499604	3.37178	0.731546016765931	4.60911602341616	4.04384630426806e-06	5.01508e-05	Cd247	ENSRNOG00000003298
ENSRNOG00000030187	71.7519	4.66563	1.012265	4.609095	4.044246e-06	5.01508e-05	Mmp12	ENSRNOG00000030187
ENSRNOG00000023258	1573.914	1.60989	0.3493802	4.60785	4.068549e-06	5.04183e-05	Nfkb1	ENSRNOG00000023258
ENSRNOG00000004217	218.195147784183	1.57426	0.341705394685196	4.60707467042397	4.08373385146945e-06	5.05386e-05	Stk10	ENSRNOG00000004217
ENSRNOG00000048834	46.26659	1.62267	0.3524617	4.60381	4.148304e-06	5.12346e-05	Plin3	ENSRNOG00000048834
ENSRNOG00000032396	19.74991	3.08876	0.6710025	4.603196	4.160567e-06	5.13517e-05	RGD1559575	ENSRNOG00000032396
ENSRNOG00000026647	339.2665	1.59755	0.3470995	4.60256	4.173295e-06	5.14744e-05	Cxcl16	ENSRNOG00000026647
ENSRNOG00000020726	272.0803	1.09947	0.2391823	4.596768	4.290951e-06	5.27493e-05	Sipa1	ENSRNOG00000020726
ENSRNOG00000060241	3.2157	4.65632	1.013661	4.593569	4.35729e-06	5.33869e-05	LOC497796	ENSRNOG00000060241
ENSRNOG00000009705	41.5531105457244	2.14281	0.466515915121686	4.59320919217394	4.36481122384864e-06	5.34096e-05	Lck	ENSRNOG00000009705
ENSRNOG00000037060	20.39045	-1.4914	0.3247239	-4.592831	4.372734e-06	5.34696e-05	Odf3b	ENSRNOG00000037060
ENSRNOG00000021104	95.34413	2.76306	0.6017296	4.591867	4.392981e-06	5.36461e-05	Emp3	ENSRNOG00000021104
ENSRNOG00000042741	97.07791	3.33387	0.7264934	4.588991	4.453937e-06	5.43186e-05	Adgb	ENSRNOG00000042741
ENSRNOG00000007679	268.013924890922	2.57272	0.56093855753236	4.58645502163945	4.5083547250313e-06	5.48373e-05	Cyth4	ENSRNOG00000007679
ENSRNOG00000000456	30.1095037584988	1.72798	0.376811251489314	4.58579375515118	4.52264890924612e-06	5.49749e-05	Psmb8	ENSRNOG00000000456
ENSRNOG00000045595	8.982417	2.47094	0.5393043	4.581727	4.611519e-06	5.59078e-05	Tnfsf9	ENSRNOG00000045595
ENSRNOG00000021719	314.9667	1.05419	0.2301726	4.579983	4.650145e-06	5.63022e-05	Slfn5	ENSRNOG00000021719
ENSRNOG00000027008	269.4635	1.80327	0.3937865	4.579303	4.665287e-06	5.64484e-05	Igtp	ENSRNOG00000027008
ENSRNOG00000016278	4.298354	5.0963	1.11369	4.576051	4.73835e-06	5.72199e-05	Ccl17	ENSRNOG00000016278
ENSRNOG00000058538	9.559705	5.27023	1.151799	4.575656	4.74731e-06	5.72906e-05	NA	ENSRNOG00000058538
ENSRNOG00000036647	3.616198	4.83414	1.056947	4.573686	4.792176e-06	5.77943e-05	Olr292	ENSRNOG00000036647
ENSRNOG00000000034	117.409154532013	1.85378	0.405368660074318	4.5730705802393	4.80628145377835e-06	5.79028e-05	Nuak2	ENSRNOG00000000034
ENSRNOG00000000503	1628.64382964014	1.08137	0.236492438779911	4.5725159517551	4.81902523679979e-06	5.80043e-05	Ppard	ENSRNOG00000000503
ENSRNOG00000018598	12.74671	5.69876	1.246445	4.572009	4.830711e-06	5.81071e-05	Ankrd1	ENSRNOG00000018598
ENSRNOG00000032844	269.9543	4.19255	0.9171627	4.57122	4.848931e-06	5.82883e-05	RT1-Da	ENSRNOG00000032844
ENSRNOG00000028015	10.55749	3.75632	0.8223239	4.567936	4.925511e-06	5.90549e-05	Pf4	ENSRNOG00000028015
ENSRNOG00000036942	27.76737	2.02635	0.4436193	4.567756	4.929725e-06	5.90671e-05	Tnfrsf9	ENSRNOG00000036942
ENSRNOG00000014013	3987.721	2.04185	0.4471439	4.566437	4.96085e-06	5.9286e-05	Map4k4	ENSRNOG00000014013
ENSRNOG00000006314	8.57490655544202	4.06189	0.890476820263279	4.56147844999145	5.07946901375991e-06	6.05467e-05	Zbp1	ENSRNOG00000006314
ENSRNOG00000007390	5020.99046805489	2.83618	0.622161494199833	4.558594155629	5.1497176437898e-06	6.13445e-05	Nfkbia	ENSRNOG00000007390
ENSRNOG00000059406	800.1539	2.15665	0.4732411	4.557199	5.184037e-06	6.16737e-05	Ier5	ENSRNOG00000059406
ENSRNOG00000015906	140.775	2.65777	0.5841215	4.550037	5.363651e-06	6.35238e-05	Tgif1	ENSRNOG00000015906
ENSRNOG00000014504	180.245	1.591	0.3497955	4.548376	5.406144e-06	6.39053e-05	Il1r1	ENSRNOG00000014504
ENSRNOG00000030127	1514.535	1.10314	0.2425466	4.548147	5.412021e-06	6.39325e-05	Eml2	ENSRNOG00000030127
ENSRNOG00000020849	6.898	4.77357	1.049674	4.547667	5.424376e-06	6.40375e-05	Hcst	ENSRNOG00000020849
ENSRNOG00000048636	46.01179	4.91477	1.081103	4.546068	5.465745e-06	6.44846e-05	Il2rb	ENSRNOG00000048636
ENSRNOG00000016367	2022.829	2.29296	0.5048673	4.541711	5.579958e-06	6.55388e-05	Vasp	ENSRNOG00000016367
ENSRNOG00000001192	413.358644364438	1.00022	0.220511841590337	4.53590900512134	5.73559071860715e-06	6.72383e-05	Gltp	ENSRNOG00000001192
ENSRNOG00000007048	737.785539433154	1.05679	0.233169229965697	4.5322784024357	5.83508754550759e-06	6.82746e-05	Rap1b	ENSRNOG00000007048
ENSRNOG00000017976	80.57175	-1.52553	0.3367902	-4.529603	5.909451e-06	6.89698e-05	Slco2b1	ENSRNOG00000017976
ENSRNOG00000061895	17.06447	3.95162	0.8725636	4.528747	5.933462e-06	6.92062e-05	Ly49si1	ENSRNOG00000061895
ENSRNOG00000013653	478.689	1.07555	0.2375177	4.528307	5.945815e-06	6.93065e-05	Pdlim7	ENSRNOG00000013653
ENSRNOG00000002309	123.503114432706	4.67465	1.0334839522468	4.52319799220768	6.09122109302802e-06	7.08224e-05	Hlx	ENSRNOG00000002309
ENSRNOG00000014011	67.13728	1.21815	0.2694424	4.520993	6.155023e-06	7.13395e-05	Dll4	ENSRNOG00000014011
ENSRNOG00000058422	7.014787	4.81407	1.065019	4.520172	6.178929e-06	7.15716e-05	Pirb	ENSRNOG00000058422
ENSRNOG00000011316	15.84358	1.52286	0.3372114	4.516026	6.301105e-06	7.28105e-05	Fam167a	ENSRNOG00000011316
ENSRNOG00000007993	35.7592259559162	1.50515	0.333291908959059	4.51600679099832	6.3016644227953e-06	7.28105e-05	Sh3tc1	ENSRNOG00000007993
ENSRNOG00000011718	30.59529	2.0072	0.4448879	4.511708	6.430769e-06	7.40703e-05	C1rl	ENSRNOG00000011718
ENSRNOG00000003927	84.874819487496	2.7942	0.619638002959389	4.50941227947189	6.50074672829311e-06	7.47829e-05	Cd55	ENSRNOG00000003927
ENSRNOG00000015945	9.141933	2.82189	0.6259341	4.508283	6.535442e-06	7.50417e-05	Cd3g	ENSRNOG00000015945
ENSRNOG00000003515	91.8637011785167	-1.31894	0.292555842965029	-4.50833005158879	6.53398767086215e-06	7.50417e-05	Ephx1	ENSRNOG00000003515
ENSRNOG00000020953	8.764488	4.72792	1.049389	4.505404	6.624687e-06	7.59247e-05	Ms4a7	ENSRNOG00000020953
ENSRNOG00000031211	18.01186	-1.19911	0.2661575	-4.505249	6.62952e-06	7.59329e-05	Acsm5	ENSRNOG00000031211
ENSRNOG00000050190	358.341	1.67174	0.3712002	4.503602	6.681124e-06	7.63817e-05	Eng	ENSRNOG00000050190
ENSRNOG00000014142	781.8637	1.29085	0.2866346	4.503451	6.685869e-06	7.63886e-05	Ogfrl1	ENSRNOG00000014142
ENSRNOG00000018458	12.46014	7.13259	1.583908	4.503156	6.69517e-06	7.64476e-05	Ncr1	ENSRNOG00000018458
ENSRNOG00000004307	90.1466825598803	1.15531	0.256610796302013	4.50220546215484	6.72519193613535e-06	7.66697e-05	Tor3a	ENSRNOG00000004307
ENSRNOG00000037371	57.97592	1.90367	0.4229142	4.501308	6.753643e-06	7.67466e-05	Xaf1	ENSRNOG00000037371
ENSRNOG00000049115	252.885	1.94965	0.4333058	4.499474	6.812177e-06	7.73052e-05	Ccr5	ENSRNOG00000049115
ENSRNOG00000043098	71.03717	2.26203	0.5027708	4.499119	6.823563e-06	7.73868e-05	Mt2A	ENSRNOG00000043098
ENSRNOG00000050672	3.869025	4.92834	1.095694	4.497913	6.862381e-06	7.77315e-05	Ervfrd-1	ENSRNOG00000050672
ENSRNOG00000014574	14.26628	2.12545	0.473102	4.492579	7.036583e-06	7.93637e-05	Entpd1	ENSRNOG00000014574
ENSRNOG00000010947	593.8725	1.41407	0.3147938	4.492043	7.054313e-06	7.95151e-05	Mmp14	ENSRNOG00000010947
ENSRNOG00000012628	4.360706	4.60587	1.025491	4.491381	7.076284e-06	7.96654e-05	Gpr18	ENSRNOG00000012628
ENSRNOG00000055966	6.913212	4.02455	0.8972191	4.485581	7.271547e-06	8.15209e-05	NA	ENSRNOG00000055966
ENSRNOG00000016987	94.45407	1.73222	0.3862033	4.485259	7.282546e-06	8.15893e-05	Pstpip2	ENSRNOG00000016987
ENSRNOG00000037765	439.7062	1.89064	0.4215669	4.484785	7.298738e-06	8.17211e-05	Lims1	ENSRNOG00000037765
ENSRNOG00000014061	596.6913	1.51331	0.3375648	4.48302	7.359397e-06	8.23004e-05	Dusp5	ENSRNOG00000014061
ENSRNOG00000061273	4.950145	5.79718	1.294247	4.479191	7.492664e-06	8.35881e-05	NA	ENSRNOG00000061273
ENSRNOG00000007886	136.861205937134	6.37994	1.42468504447773	4.47814194148999	7.52955324578941e-06	8.38844e-05	Orm1	ENSRNOG00000007886
ENSRNOG00000000024	118.744048730895	1.98422	0.443294485732608	4.47607683084769	7.60271349035132e-06	8.45092e-05	Hebp1	ENSRNOG00000000024
ENSRNOG00000047414	8.091259	5.0145	1.121266	4.472179	7.742643e-06	8.5961e-05	NA	ENSRNOG00000047414
ENSRNOG00000026605	32.99757	1.70741	0.3818608	4.471299	7.774605e-06	8.6264e-05	Ifi27l2b	ENSRNOG00000026605
ENSRNOG00000054588	11.38161	6.51036	1.456518	4.469809	7.828946e-06	8.67964e-05	NA	ENSRNOG00000054588
ENSRNOG00000010381	487.326	1.08986	0.2440028	4.466581	7.947946e-06	8.80285e-05	Mknk1	ENSRNOG00000010381
ENSRNOG00000006736	19.0588018201926	6.29016	1.40866895287225	4.46532447572397	7.99474935009782e-06	8.84407e-05	Ccr3	ENSRNOG00000006736
ENSRNOG00000020393	352.8721	1.93572	0.434053	4.459633	8.210004e-06	9.01732e-05	Rhog	ENSRNOG00000020393
ENSRNOG00000031167	64.611	1.1791	0.2644889	4.458027	8.271766e-06	9.07071e-05	Srxn1	ENSRNOG00000031167
ENSRNOG00000013294	7.40641	4.46185	1.000867	4.457985	8.273356e-06	9.07071e-05	Sh2d2a	ENSRNOG00000013294
ENSRNOG00000021916	88.06108	-1.5253	0.3422374	-4.456839	8.317692e-06	9.09769e-05	Slc16a12	ENSRNOG00000021916
ENSRNOG00000017720	5005.1	2.68426	0.6023287	4.456463	8.332293e-06	9.10287e-05	Mxd1	ENSRNOG00000017720
ENSRNOG00000031930	71.76569	1.5687	0.3520685	4.455677	8.362884e-06	9.12548e-05	Bin2	ENSRNOG00000031930
ENSRNOG00000050110	26.54184	8.22427	1.847873	4.450666	8.560441e-06	9.31901e-05	Stfa2	ENSRNOG00000050110
ENSRNOG00000011353	5.601061	5.47407	1.230278	4.44946	8.608665e-06	9.36598e-05	Gfi1b	ENSRNOG00000011353
ENSRNOG00000042133	4.890708	4.77356	1.073624	4.446211	8.739802e-06	9.49187e-05	NA	ENSRNOG00000042133
ENSRNOG00000020679	923.0423	3.39725	0.7642742	4.445064	8.786578e-06	9.53706e-05	Icam1	ENSRNOG00000020679
ENSRNOG00000026177	12.06303	3.81099	0.8577159	4.443187	8.863587e-06	9.60369e-05	NA	ENSRNOG00000026177
ENSRNOG00000052940	5.999434	5.07208	1.141819	4.442104	8.908358e-06	9.6378e-05	NA	ENSRNOG00000052940
ENSRNOG00000001302	128.594794930096	1.4276	0.321488695783793	4.44060583283833	8.9705974164781e-06	9.69119e-05	Adora2a	ENSRNOG00000001302
ENSRNOG00000018971	504.0646	1.65455	0.3728037	4.438127	9.074525e-06	9.792e-05	Mob3a	ENSRNOG00000018971
ENSRNOG00000004647	24.0879781554693	7.59868	1.71402578276598	4.43323538847171	9.28294207301796e-06	9.99352e-05	Il10	ENSRNOG00000004647
ENSRNOG00000010278	134.8956	5.60933	1.265845	4.431297	9.366797e-06	0.00010072	Il6	ENSRNOG00000010278
ENSRNOG00000027655	7.318199	5.36626	1.211801	4.428336	9.496307e-06	0.000101876	Clec4b2	ENSRNOG00000027655
ENSRNOG00000051952	561.1036	2.06862	0.4672723	4.427013	9.554692e-06	0.000102323	Tes	ENSRNOG00000051952
ENSRNOG00000020106	23.09128	1.98472	0.4485553	4.424693	9.657954e-06	0.00010307	Tnfrsf4	ENSRNOG00000020106
ENSRNOG00000048812	614.9471	1.02664	0.2320438	4.424343	9.67361e-06	0.000103178	Gpx1	ENSRNOG00000048812
ENSRNOG00000019518	14.32727	1.32203	0.2988362	4.423937	9.691834e-06	0.000103264	Pde4c	ENSRNOG00000019518
ENSRNOG00000001548	1349.58540876582	1.75516	0.396744441363742	4.42391305922247	9.69290399796774e-06	0.000103264	Nfe2l2	ENSRNOG00000001548
ENSRNOG00000010575	50.29513	1.85542	0.4196312	4.421538	9.8001e-06	0.000104166	Dapp1	ENSRNOG00000010575
ENSRNOG00000024651	147.8787	-1.08698	0.2458516	-4.421289	9.811385e-06	0.000104225	Greb1	ENSRNOG00000024651
ENSRNOG00000043366	57.33558	1.81412	0.4105532	4.41873	9.928238e-06	0.000105285	NA	ENSRNOG00000043366
ENSRNOG00000003806	16.519179592706	2.9034	0.65749618878705	4.41584812746581	1.00614709775949e-05	0.000106575	Gpr65	ENSRNOG00000003806
ENSRNOG00000003984	74.8091406137723	1.50769	0.341445686911217	4.41559738247922	1.0073141855645e-05	0.000106638	Apln	ENSRNOG00000003984
ENSRNOG00000045668	407.9846	2.29607	0.5200575	4.415033	1.009947e-05	0.000106855	Ifnar2	ENSRNOG00000045668
ENSRNOG00000007584	636.208622671369	1.4013	0.317517806394545	4.41329664965469	1.01808343342888e-05	0.000107654	Ehd4	ENSRNOG00000007584
ENSRNOG00000015310	131.0199	2.76795	0.6272788	4.41263	1.021226e-05	0.000107925	Lrrc32	ENSRNOG00000015310
ENSRNOG00000005053	507.628410930545	2.97797	0.6749190866047	4.41234150858339	1.02258647228954e-05	0.000108007	Egln3	ENSRNOG00000005053
ENSRNOG00000022764	42.71068	1.84917	0.4193636	4.409468	1.03625e-05	0.0001092	Evi2a	ENSRNOG00000022764
ENSRNOG00000011039	216.2375	2.56838	0.5825159	4.409115	1.037937e-05	0.000109253	Gch1	ENSRNOG00000011039
ENSRNOG00000057235	54.15305	1.58284	0.3592195	4.406321	1.051412e-05	0.000110231	NA	ENSRNOG00000057235
ENSRNOG00000025075	116.2356	1.019	0.2313958	4.403726	1.064073e-05	0.000110928	Relt	ENSRNOG00000025075
ENSRNOG00000001476	5.89071514780637	5.04569	1.14615006544365	4.40229684480774	1.07110869677822e-05	0.000111536	Cldn4	ENSRNOG00000001476
ENSRNOG00000015496	734.5809	1.27075	0.2888026	4.40006	1.082212e-05	0.000112567	Tpm4	ENSRNOG00000015496
ENSRNOG00000056786	661.7702	1.84775	0.4203131	4.396126	1.102001e-05	0.000114172	Piezo1	ENSRNOG00000056786
ENSRNOG00000053869	286.3432	1.79396	0.4081057	4.39582	1.103553e-05	0.000114269	Ppp1r3d	ENSRNOG00000053869
ENSRNOG00000053469	81.25381	2.08854	0.4751628	4.395413	1.105625e-05	0.000114419	NA	ENSRNOG00000053469
ENSRNOG00000035631	10.24735	5.3822	1.224945	4.393827	1.113725e-05	0.000115064	Mir221	ENSRNOG00000035631
ENSRNOG00000007129	5.32704380613673	5.39971	1.22905756981015	4.39337318878637	1.1160530117909e-05	0.00011524	Cd8b	ENSRNOG00000007129
ENSRNOG00000010031	50.9954379374637	-1.04204	0.237392210816486	-4.38951442395841	1.13604043515124e-05	0.000117042	Vtn	ENSRNOG00000010031
ENSRNOG00000008525	271.426227206501	5.77542	1.31744553497391	4.38380043321428	1.16626620648029e-05	0.000119555	Csf3	ENSRNOG00000008525
ENSRNOG00000002599	10.2025473239639	1.76513	0.402661493879067	4.38365884297064	1.16702484745067e-05	0.000119567	Grap	ENSRNOG00000002599
ENSRNOG00000007200	8.89116287566095	3.67468	0.838379310051264	4.38307149009088	1.17017691877744e-05	0.000119823	Ikzf3	ENSRNOG00000007200
ENSRNOG00000015278	913.0006	1.28512	0.2934427	4.379448	1.189804e-05	0.000121563	Myl12a	ENSRNOG00000015278
ENSRNOG00000057189	8.040382	4.23961	0.9686263	4.376931	1.203622e-05	0.000122568	Dcstamp	ENSRNOG00000057189
ENSRNOG00000033815	8.259101	4.27231	0.9767808	4.373872	1.220617e-05	0.000124024	NA	ENSRNOG00000033815
ENSRNOG00000028965	3.165454	4.62937	1.060013	4.367276	1.258054e-05	0.000127268	RGD1566006	ENSRNOG00000028965
ENSRNOG00000001515	226.847689890387	1.09695	0.25145029772432	4.36247280913836	1.2860057330115e-05	0.000129562	Map3k20	ENSRNOG00000001515
ENSRNOG00000017749	11.06251	3.38983	0.777505	4.359885	1.301306e-05	0.000130783	Nkg7	ENSRNOG00000017749
ENSRNOG00000019496	251.5372	1.25056	0.2868678	4.359347	1.30451e-05	0.000131033	Stat5a	ENSRNOG00000019496
ENSRNOG00000027784	132.7914	1.34685	0.309061	4.357872	1.313333e-05	0.000131776	Tsku	ENSRNOG00000027784
ENSRNOG00000010262	8.070315	4.26328	0.9786633	4.356227	1.323234e-05	0.000132553	Hdc	ENSRNOG00000010262
ENSRNOG00000011680	34.68711	1.77225	0.4068935	4.355554	1.327308e-05	0.000132817	Il16	ENSRNOG00000011680
ENSRNOG00000048951	264.4979	2.58103	0.5926484	4.355079	1.33019e-05	0.000132961	RT1-CE15	ENSRNOG00000048951
ENSRNOG00000000816	850.350671234148	1.27607	0.2930612054198	4.35427331488883	1.33509051875964e-05	0.000133235	Ppp1r18	ENSRNOG00000000816
ENSRNOG00000022099	53.23891	2.20653	0.5068889	4.353083	1.342362e-05	0.000133743	Trim72	ENSRNOG00000022099
ENSRNOG00000025143	43.79495	1.09613	0.251833	4.352618	1.345216e-05	0.000133955	Icam2	ENSRNOG00000025143
ENSRNOG00000030467	82.526	1.07801	0.2477538	4.351142	1.354305e-05	0.000134585	Ube2l6	ENSRNOG00000030467
ENSRNOG00000000001	8.77447609168862	2.88248	0.662818551916458	4.34882207622109	1.36870696800013e-05	0.000135855	Arsj	ENSRNOG00000000001
ENSRNOG00000048462	16.62694	2.4327	0.5599883	4.344206	1.397805e-05	0.000137961	Ticam1	ENSRNOG00000048462
ENSRNOG00000019244	129.2043	-1.11564	0.2570345	-4.340449	1.42192e-05	0.000139932	Mxra8	ENSRNOG00000019244
ENSRNOG00000050840	5.53858	5.95841	1.373859	4.336988	1.444484e-05	0.000141775	Mir155	ENSRNOG00000050840
ENSRNOG00000047730	2.679909	4.90516	1.131338	4.335712	1.452891e-05	0.000142372	Tnfsf14	ENSRNOG00000047730
ENSRNOG00000012752	47.94682	1.42532	0.3293817	4.327248	1.509841e-05	0.000147016	Cklf	ENSRNOG00000012752
ENSRNOG00000001383	125.024864181751	1.78029	0.411831392301086	4.32286768788446	1.54014106586082e-05	0.000149499	Slc8b1	ENSRNOG00000001383
ENSRNOG00000026805	5.688331	5.4938	1.271619	4.320317	1.558052e-05	0.000150914	Csf2	ENSRNOG00000026805
ENSRNOG00000010105	152.779764891459	3.20816	0.742693816164569	4.31962590579286	1.56293918681634e-05	0.000151276	S100a11	ENSRNOG00000010105
ENSRNOG00000022189	12.27921	1.62927	0.3772481	4.318835	1.568549e-05	0.000151692	Htatip2	ENSRNOG00000022189
ENSRNOG00000016936	1248.901	1.85203	0.4292793	4.314276	1.60127e-05	0.000154533	Nadk	ENSRNOG00000016936
ENSRNOG00000006855	8.13563354231762	5.52428	1.28100999767121	4.31244175864364	1.61461422345152e-05	0.000155632	Padi4	ENSRNOG00000006855
ENSRNOG00000001607	2191.26593381623	1.53668	0.356372548965005	4.31199864256874	1.61785427488384e-05	0.000155807	Adamts1	ENSRNOG00000001607
ENSRNOG00000053516	12.1488	6.60487	1.532493	4.309889	1.633364e-05	0.000156973	NA	ENSRNOG00000053516
ENSRNOG00000039390	63.07831	1.69958	0.3943898	4.309384	1.637101e-05	0.00015725	Slc37a2	ENSRNOG00000039390
ENSRNOG00000007810	12.1775211139619	-1.30051	0.301912948197068	-4.30757914677435	1.65051044686041e-05	0.000158127	Gdf6	ENSRNOG00000007810
ENSRNOG00000010513	112.4974	1.44658	0.3361856	4.302919	1.685623e-05	0.000161156	Tfpi2	ENSRNOG00000010513
ENSRNOG00000021125	2501.815	1.83327	0.4262483	4.300934	1.700801e-05	0.000162523	Prdx5	ENSRNOG00000021125
ENSRNOG00000003207	862.436650668906	1.94963	0.453432835859552	4.29971649338326	1.71016742320235e-05	0.000163249	Fmnl1	ENSRNOG00000003207
ENSRNOG00000030930	546.5331	2.00584	0.4668272	4.296753	1.73318e-05	0.000165034	Samsn1	ENSRNOG00000030930
ENSRNOG00000008416	27.0734532379276	1.65025	0.384428056218298	4.2927469477502	1.7647609861158e-05	0.00016768	Gimap5	ENSRNOG00000008416
ENSRNOG00000021750	413.5537	1.75693	0.4092704	4.292825	1.764139e-05	0.00016768	Id1	ENSRNOG00000021750
ENSRNOG00000012109	75.77954	1.21779	0.2839088	4.289379	1.791733e-05	0.000169805	Otulinl	ENSRNOG00000012109
ENSRNOG00000000081	235.291918904365	2.09231	0.487995745916822	4.28756594978327	1.80641634800957e-05	0.000171021	Antxr2	ENSRNOG00000000081
ENSRNOG00000013907	49.40145	-1.25584	0.2930332	-4.285664	1.821942e-05	0.000171786	Sall1	ENSRNOG00000013907
ENSRNOG00000018566	5080.401	1.21662	0.2840308	4.283418	1.840436e-05	0.000172911	Ctsl	ENSRNOG00000018566
ENSRNOG00000008478	27.7030710968495	1.88792	0.440935417860474	4.28161813959395	1.85539175722859e-05	0.000174119	Mmp13	ENSRNOG00000008478
ENSRNOG00000038299	4.244954	4.0466	0.9456791	4.279037	1.877041e-05	0.000175813	LOC100363193	ENSRNOG00000038299
ENSRNOG00000054344	787.8026	1.14973	0.2688497	4.276461	1.898882e-05	0.000177498	Ier2	ENSRNOG00000054344
ENSRNOG00000060984	38.07113	-1.91583	0.4483723	-4.272851	1.929894e-05	0.000180123	Dnah7	ENSRNOG00000060984
ENSRNOG00000023931	31.28063	1.75383	0.4105512	4.271881	1.938307e-05	0.000180817	Ggn	ENSRNOG00000023931
ENSRNOG00000058601	6.63863	2.17619	0.5096559	4.269912	1.955503e-05	0.000182145	NA	ENSRNOG00000058601
ENSRNOG00000027257	342.7418	1.22795	0.28777	4.267134	1.980003e-05	0.000184056	Gmip	ENSRNOG00000027257
ENSRNOG00000036728	24.93637	2.55542	0.599526	4.262405	2.022389e-05	0.000187523	Cd300lb	ENSRNOG00000036728
ENSRNOG00000005580	23.9190995788345	-1.44487	0.339070668220246	-4.26127179926392	2.0326684141304e-05	0.000188287	Itgb4	ENSRNOG00000005580
ENSRNOG00000027502	73.39702	1.13632	0.2669955	4.255959	2.081551e-05	0.000191948	Nmi	ENSRNOG00000027502
ENSRNOG00000036829	364.901	2.07986	0.4887822	4.25518	2.088807e-05	0.000192165	Nckap1l	ENSRNOG00000036829
ENSRNOG00000000459	116.516800490089	2.37552	0.55836549114449	4.25441819357813	2.09593267188442e-05	0.0001926	Psmb9	ENSRNOG00000000459
ENSRNOG00000008144	659.627691359643	1.73846	0.408721185049244	4.25340094218195	2.10548099762493e-05	0.000193285	Irf1	ENSRNOG00000008144
ENSRNOG00000048321	12.16649	2.55968	0.6021496	4.250907	2.129061e-05	0.000195256	Tnfsf8	ENSRNOG00000048321
ENSRNOG00000021285	19.3072	1.86371	0.4385024	4.250173	2.136057e-05	0.0001958	Celsr1	ENSRNOG00000021285
ENSRNOG00000018159	199.4674	1.23618	0.2909575	4.248657	2.150555e-05	0.00019664	Anxa4	ENSRNOG00000018159
ENSRNOG00000021084	428.208	1.83982	0.4330353	4.248663	2.150504e-05	0.00019664	Mpeg1	ENSRNOG00000021084
ENSRNOG00000037167	6.345168	5.15425	1.214001	4.245668	2.179427e-05	0.000198985	Rtp3	ENSRNOG00000037167
ENSRNOG00000046214	16.44397	2.2609	0.5327859	4.243536	2.200255e-05	0.000200589	Cyp27b1	ENSRNOG00000046214
ENSRNOG00000005965	85.7943026082305	1.41295	0.333006257408476	4.24302042792669	2.20531352508656e-05	0.000200892	Irak4	ENSRNOG00000005965
ENSRNOG00000046803	49.45791	-1.40346	0.3307717	-4.242975	2.205759e-05	0.000200892	Arhgef16	ENSRNOG00000046803
ENSRNOG00000039969	49.35128	2.62027	0.6176465	4.242355	2.211866e-05	0.00020115	Dsc2	ENSRNOG00000039969
ENSRNOG00000007081	289.271330353363	1.81421	0.428607086717558	4.23279988339074	2.30799857639273e-05	0.000208766	Xdh	ENSRNOG00000007081
ENSRNOG00000033564	15.48941	3.01813	0.7132249	4.231661	2.319718e-05	0.000209718	Cfd	ENSRNOG00000033564
ENSRNOG00000036682	32.18943	1.36027	0.3215994	4.2297	2.340028e-05	0.000211244	Pycr1	ENSRNOG00000036682
ENSRNOG00000008356	38.0399738493563	-1.69719	0.40143020724322	-4.227853434117	2.35931390535847e-05	0.000212776	Myo5c	ENSRNOG00000008356
ENSRNOG00000043503	1983.169	1.43425	0.339256	4.227643	2.361526e-05	0.000212872	Ehd1	ENSRNOG00000043503
ENSRNOG00000038955	27.80215	2.05725	0.4870458	4.223937	2.400711e-05	0.000215562	MGC105567	ENSRNOG00000038955
ENSRNOG00000061442	8.17388	2.64819	0.6275735	4.219727	2.44598e-05	0.000218775	NA	ENSRNOG00000061442
ENSRNOG00000016818	50.5031	1.163	0.2756457	4.219173	2.452003e-05	0.000219101	Fgfr3	ENSRNOG00000016818
ENSRNOG00000030012	36.71797	4.96648	1.177442	4.218028	2.464478e-05	0.000219896	Clec4a2	ENSRNOG00000030012
ENSRNOG00000007864	29.4030640401434	1.37414	0.325869717596311	4.21683292584307	2.47757398097937e-05	0.000220958	Vrk2	ENSRNOG00000007864
ENSRNOG00000054129	6.177569	3.56148	0.8451127	4.214207	2.506569e-05	0.000223113	Ctla4	ENSRNOG00000054129
ENSRNOG00000019183	4.739681	2.66296	0.6320261	4.213379	2.515789e-05	0.000223825	Alox15	ENSRNOG00000019183
ENSRNOG00000059979	2.744336	4.952	1.176105	4.21051	2.547951e-05	0.000226141	NA	ENSRNOG00000059979
ENSRNOG00000029330	99.9193	-1.25275	0.2975928	-4.209612	2.558096e-05	0.000226658	Ca5b	ENSRNOG00000029330
ENSRNOG00000016085	172.5179	2.6289	0.6248077	4.207538	2.581679e-05	0.000228475	Mpzl2	ENSRNOG00000016085
ENSRNOG00000046254	219.6482	1.83814	0.4369571	4.206687	2.591419e-05	0.000229118	Adgre1	ENSRNOG00000046254
ENSRNOG00000031202	7.692066	4.94795	1.1763	4.20637	2.595047e-05	0.000229329	Trim30c	ENSRNOG00000031202
ENSRNOG00000038286	27.51836	5.1915	1.235535	4.201822	2.647754e-05	0.000233093	Slamf6	ENSRNOG00000038286
ENSRNOG00000022710	5.206675	3.56673	0.8492552	4.199838	2.671065e-05	0.000234586	Prrg4	ENSRNOG00000022710
ENSRNOG00000023214	10.29839	3.15276	0.7508369	4.198997	2.680997e-05	0.000235234	Il20rb	ENSRNOG00000023214
ENSRNOG00000060694	906.7373	1.30114	0.3099311	4.198157	2.69096e-05	0.000235772	Adam17	ENSRNOG00000060694
ENSRNOG00000037190	28.50179	1.85236	0.4415479	4.195148	2.726932e-05	0.000238471	Cd101	ENSRNOG00000037190
ENSRNOG00000014964	71.77011	2.04578	0.4880578	4.191667	2.769125e-05	0.000241703	Hp	ENSRNOG00000014964
ENSRNOG00000012686	81.47335	1.17014	0.2794139	4.187831	2.816326e-05	0.00024478	Pomc	ENSRNOG00000012686
ENSRNOG00000011668	393.9391	1.14804	0.2741887	4.187058	2.825937e-05	0.000245384	Nfil3	ENSRNOG00000011668
ENSRNOG00000002568	44.1259541753714	2.02893	0.485607772387334	4.17813522171036	2.9390890811106e-05	0.000253184	Socs1	ENSRNOG00000002568
ENSRNOG00000009342	65.8620181910609	4.43029	1.06167147538703	4.17294118935032	3.00692577641598e-05	0.000258304	Fcnb	ENSRNOG00000009342
ENSRNOG00000022721	10.3779	-1.47963	0.3547842	-4.170515	3.039126e-05	0.000260949	Clec18a	ENSRNOG00000022721
ENSRNOG00000025998	96.45449	1.58106	0.3792491	4.16892	3.060468e-05	0.00026205	Crybg1	ENSRNOG00000025998
ENSRNOG00000029668	4.289585	5.08296	1.219337	4.168621	3.064486e-05	0.000262272	Wfdc21	ENSRNOG00000029668
ENSRNOG00000019432	24.24505	1.122	0.2692185	4.167634	3.077773e-05	0.000263287	Lypd5	ENSRNOG00000019432
ENSRNOG00000050473	157.6565	1.01812	0.2443626	4.166447	3.093834e-05	0.000264416	Rps27l	ENSRNOG00000050473
ENSRNOG00000051854	36.41556	1.18144	0.2835902	4.165997	3.099941e-05	0.000264693	Enpep	ENSRNOG00000051854
ENSRNOG00000012002	1413.248	1.15765	0.277912	4.165528	3.106332e-05	0.000265116	Iqgap1	ENSRNOG00000012002
ENSRNOG00000000441	157.379937184404	1.10339	0.264975382135304	4.1641054502527	3.12575635953534e-05	0.000266282	Gpsm3	ENSRNOG00000000441
ENSRNOG00000062164	5.902459	5.54866	1.332497	4.164104	3.125772e-05	0.000266282	NA	ENSRNOG00000062164
ENSRNOG00000061993	38.79264	-1.29551	0.3113515	-4.160936	3.169464e-05	0.000268893	NA	ENSRNOG00000061993
ENSRNOG00000015593	29.86455	1.1376	0.2734037	4.160875	3.170301e-05	0.000268893	Sigirr	ENSRNOG00000015593
ENSRNOG00000001807	13.9392086097894	-1.9386	0.466189194078954	-4.1583928143357	3.20494553977426e-05	0.000271274	Sspn	ENSRNOG00000001807
ENSRNOG00000003310	70.6015676375174	1.18851	0.285836742691467	4.15798710789517	3.21064138450219e-05	0.000271348	Tmem63a	ENSRNOG00000003310
ENSRNOG00000021370	16.73699	3.07565	0.7401482	4.155452	3.246457e-05	0.000273408	Ccdc69	ENSRNOG00000021370
ENSRNOG00000013240	6.327563	4.21805	1.015603	4.153245	3.277942e-05	0.000275933	Ptger4	ENSRNOG00000013240
ENSRNOG00000045888	3.839139	4.91565	1.183809	4.152404	3.290011e-05	0.000276445	RGD1562667	ENSRNOG00000045888
ENSRNOG00000015994	5.550881	4.03412	0.9716762	4.15171	3.3e-05	0.000277032	Cd3d	ENSRNOG00000015994
ENSRNOG00000023410	28.30837	1.67652	0.4038741	4.151095	3.308883e-05	0.000277399	Apol9a	ENSRNOG00000023410
ENSRNOG00000027030	22.94925	2.13685	0.5147663	4.151103	3.308765e-05	0.000277399	Adm	ENSRNOG00000027030
ENSRNOG00000054555	13.98096	3.01717	0.7273169	4.148355	3.348721e-05	0.000280103	NA	ENSRNOG00000054555
ENSRNOG00000007062	114.614159099709	2.33752	0.564122265806097	4.14363345675415	3.41845981561034e-05	0.000284261	Rin3	ENSRNOG00000007062
ENSRNOG00000017703	184.9103	1.43982	0.3476192	4.141947	3.443697e-05	0.000285973	Unc93b1	ENSRNOG00000017703
ENSRNOG00000019688	1134.063	1.10418	0.2666995	4.140177	3.470372e-05	0.000287929	Diaph1	ENSRNOG00000019688
ENSRNOG00000018517	189.3932	1.29733	0.3133949	4.139585	3.479339e-05	0.000288413	Trim21	ENSRNOG00000018517
ENSRNOG00000008057	8.75142666769475	2.53308	0.612199337958203	4.13767315453989	3.50845663219125e-05	0.000290305	Krt7	ENSRNOG00000008057
ENSRNOG00000008224	227.930332671554	1.10057	0.266142919767163	4.13525826727968	3.54555660887063e-05	0.000292981	Jdp2	ENSRNOG00000008224
ENSRNOG00000010617	146.3678	1.45118	0.351008	4.134318	3.560107e-05	0.000294051	Scube1	ENSRNOG00000010617
ENSRNOG00000013304	716.4913	2.35512	0.5697991	4.133241	3.576828e-05	0.000294607	Arg1	ENSRNOG00000013304
ENSRNOG00000060235	2.053445	4.51603	1.092631	4.133166	3.578007e-05	0.000294607	NA	ENSRNOG00000060235
ENSRNOG00000033498	322.15	1.73305	0.4196651	4.129596	3.634018e-05	0.000298553	Cib1	ENSRNOG00000033498
ENSRNOG00000014265	24.21485	-1.01032	0.2447362	-4.128206	3.656044e-05	0.000299806	Tnfrsf19	ENSRNOG00000014265
ENSRNOG00000010370	2277.968	1.75931	0.4264703	4.125277	3.702885e-05	0.000302749	Tnip1	ENSRNOG00000010370
ENSRNOG00000005807	35.3595889229302	2.65723	0.644839571806583	4.12076158062615	3.77622051848652e-05	0.000307633	Ptpn7	ENSRNOG00000005807
ENSRNOG00000011335	13.1422	-1.97777	0.4801775	-4.118834	3.80794e-05	0.000309261	Gpr50	ENSRNOG00000011335
ENSRNOG00000009660	18.9913119041425	-3.07857	0.748368942288266	-4.11370108405986	3.89365560284896e-05	0.00031539	Enpp6	ENSRNOG00000009660
ENSRNOG00000010691	45.05734	1.14073	0.2773179	4.113443	3.898007e-05	0.000315603	Cmtm3	ENSRNOG00000010691
ENSRNOG00000005615	923.280719463172	1.23804	0.301183741319175	4.11058162314024	3.94663735269833e-05	0.000319121	Gadd45a	ENSRNOG00000005615
ENSRNOG00000061047	12.6491	-1.49372	0.363792	-4.105967	4.026262e-05	0.000323997	NA	ENSRNOG00000061047
ENSRNOG00000040108	14.63928	3.68082	0.8964435	4.106021	4.025331e-05	0.000323997	Cd36	ENSRNOG00000040108
ENSRNOG00000031024	11.48058	7.01441	1.708745	4.105009	4.042995e-05	0.000325202	Sirpd	ENSRNOG00000031024
ENSRNOG00000009096	36.2900191946602	-2.00966	0.49025279623371	-4.09922309552878	4.14539305010362e-05	0.000332858	Pon3	ENSRNOG00000009096
ENSRNOG00000029564	4.088886	4.51237	1.100863	4.098938	4.150495e-05	0.000333123	Trat1	ENSRNOG00000029564
ENSRNOG00000003975	1210.41429423754	1.15447	0.281670759729681	4.09864666659733	4.15572868402629e-05	0.000333398	Pfn1	ENSRNOG00000003975
ENSRNOG00000000795	40.6690858232794	1.3245	0.323221459651217	4.097824460533	4.17051353333685e-05	0.000334439	RT1-N3	ENSRNOG00000000795
ENSRNOG00000011068	53.60004	-1.4487	0.354	-4.092364	4.269976e-05	0.000341376	Papss2	ENSRNOG00000011068
ENSRNOG00000055197	4.335639	4.59059	1.122688	4.088923	4.333802e-05	0.000344687	NA	ENSRNOG00000055197
ENSRNOG00000029837	97.55147	-1.70827	0.4179383	-4.087371	4.362896e-05	0.000346106	NA	ENSRNOG00000029837
ENSRNOG00000019447	65.2658	1.1435	0.2798993	4.085404	4.400026e-05	0.000348302	Ecel1	ENSRNOG00000019447
ENSRNOG00000016753	1344.335	1.08692	0.2661662	4.083598	4.434365e-05	0.000350569	Slc14a1	ENSRNOG00000016753
ENSRNOG00000002417	1.9296121542131	4.43346	1.08631193143702	4.08119944910574	4.48038867458983e-05	0.000353753	Serpinb10	ENSRNOG00000002417
ENSRNOG00000015113	18.45742	1.90022	0.4661223	4.076664	4.568653e-05	0.000359645	Mocos	ENSRNOG00000015113
ENSRNOG00000026585	100.9264	-1.5758	0.3873915	-4.067714	4.747658e-05	0.00037137	Lrrc66	ENSRNOG00000026585
ENSRNOG00000028207	66.92447	-1.31735	0.3238494	-4.067783	4.746258e-05	0.00037137	Colgalt2	ENSRNOG00000028207
ENSRNOG00000001277	318.988945010615	1.46665	0.360658606429564	4.0665787830871	4.77083615406298e-05	0.000372857	Mafk	ENSRNOG00000001277
ENSRNOG00000032728	14.72694	7.37419	1.813977	4.065206	4.798999e-05	0.000374582	LOC689230	ENSRNOG00000032728
ENSRNOG00000001963	237.875024118234	1.10026	0.270713405633157	4.06430823891021	4.81751268577907e-05	0.000375868	Mx2	ENSRNOG00000001963
ENSRNOG00000042189	402.5362	1.4567	0.3585488	4.062768	4.849425e-05	0.000377878	Rab31	ENSRNOG00000042189
ENSRNOG00000058993	4.991818	4.29795	1.058385	4.060857	4.8893e-05	0.000380503	LOC690097	ENSRNOG00000058993
ENSRNOG00000013783	1077.639	1.11251	0.2739734	4.060664	4.893335e-05	0.000380657	Efhd2	ENSRNOG00000013783
ENSRNOG00000016037	136.6378	1.44449	0.3559002	4.058685	4.934974e-05	0.000382927	Mafb	ENSRNOG00000016037
ENSRNOG00000015904	116.6104	-1.39899	0.3452228	-4.052439	5.068651e-05	0.000391325	Wfdc1	ENSRNOG00000015904
ENSRNOG00000024382	55.17363	1.44698	0.3579469	4.042444	5.289699e-05	0.00040534	Fcgr3a	ENSRNOG00000024382
ENSRNOG00000001195	39.9492607953945	1.3545	0.335229122184604	4.04053066031827	5.33303920203011e-05	0.000407953	Trpv4	ENSRNOG00000001195
ENSRNOG00000026039	2.48366	4.2811	1.059622	4.040217	5.340171e-05	0.000408189	Tspan32	ENSRNOG00000026039
ENSRNOG00000018659	373.1717	2.21326	0.547888	4.039614	5.353917e-05	0.000408901	Csf1	ENSRNOG00000018659
ENSRNOG00000007477	9.06751643554885	-2.49	0.617215239751262	-4.03424836936041	5.477735484529e-05	0.000416805	Edn3	ENSRNOG00000007477
ENSRNOG00000029195	85.86446	1.3803	0.3423818	4.031464	5.543052e-05	0.000420834	Uba7	ENSRNOG00000029195
ENSRNOG00000016581	129.9622	2.10975	0.523329	4.031408	5.544377e-05	0.000420834	Serpinb1a	ENSRNOG00000016581
ENSRNOG00000009531	433.992409600665	-1.54172	0.382586711655756	-4.02972745829817	5.58415589354464e-05	0.00042281	Col9a3	ENSRNOG00000009531
ENSRNOG00000013564	154.9125	2.40119	0.5961894	4.027568	5.635687e-05	0.000425838	Dok3	ENSRNOG00000013564
ENSRNOG00000011174	10.74232	6.91829	1.718432	4.025935	5.674936e-05	0.000428103	Fpr1	ENSRNOG00000011174
ENSRNOG00000008190	205.384287028474	1.37195	0.341208559770615	4.0208440470496	5.79899878814922e-05	0.000435528	Pnpla7	ENSRNOG00000008190
ENSRNOG00000010898	10.69859	6.9125	1.720176	4.018482	5.857437e-05	0.000438999	Prok2	ENSRNOG00000010898
ENSRNOG00000010402	6.132606	-2.16936	0.5399828	-4.017459	5.882916e-05	0.00044055	Hspb2	ENSRNOG00000010402
ENSRNOG00000042360	10.63497	6.41111	1.596009	4.016962	5.895324e-05	0.0004413	Treml4	ENSRNOG00000042360
ENSRNOG00000015117	17.3126	-1.24425	0.3098245	-4.015977	5.920009e-05	0.000442789	Lrrc39	ENSRNOG00000015117
ENSRNOG00000028668	319.4018	1.93296	0.4813829	4.015429	5.933782e-05	0.000443599	Slc28a2	ENSRNOG00000028668
ENSRNOG00000002305	86.5178122912264	-1.33851	0.333515340110928	-4.01335174321532	5.98626067572539e-05	0.000446297	Slc15a2	ENSRNOG00000002305
ENSRNOG00000059169	12.57694	1.34804	0.3359694	4.012378	6.011005e-05	0.000447599	NA	ENSRNOG00000059169
ENSRNOG00000001425	175.058564797334	2.34712	0.586465914565048	4.00214987237988	6.27695154447082e-05	0.000463726	Sh2b2	ENSRNOG00000001425
ENSRNOG00000023969	1039.074	1.08501	0.2712425	4.000162	6.329902e-05	0.000466527	Herc6	ENSRNOG00000023969
ENSRNOG00000049054	21.25932	1.67329	0.4184582	3.998705	6.368995e-05	0.00046821	Ntsr2	ENSRNOG00000049054
ENSRNOG00000013166	30.31133	1.57979	0.3951749	3.997706	6.395935e-05	0.000469816	Wnt4	ENSRNOG00000013166
ENSRNOG00000033734	7.135076	2.4082	0.6035888	3.989807	6.612708e-05	0.000483238	Tnnt2	ENSRNOG00000033734
ENSRNOG00000016403	2.717368	4.92519	1.234389	3.989986	6.607723e-05	0.000483238	Olah	ENSRNOG00000016403
ENSRNOG00000004498	4.16314609254009	5.54704	1.3904630499064	3.98934415948344	6.62562319578481e-05	0.00048399	Scin	ENSRNOG00000004498
ENSRNOG00000001627	80.7830276823341	-1.41343	0.354637099466467	-3.98556096450034	6.73208890105716e-05	0.000491253	Abi3bp	ENSRNOG00000001627
ENSRNOG00000007647	10.8195441797809	-1.26585	0.317790311423159	-3.98328669870263	6.79686767307131e-05	0.00049499	Oprk1	ENSRNOG00000007647
ENSRNOG00000054561	56.51826	1.80357	0.4527994	3.983165	6.800351e-05	0.000494991	Isg20	ENSRNOG00000054561
ENSRNOG00000018251	39.85434	2.52135	0.633428	3.98049	6.877349e-05	0.0005002	Mrc1	ENSRNOG00000018251
ENSRNOG00000015498	90.62395	1.16569	0.293054	3.977728	6.957675e-05	0.000504849	Il17rb	ENSRNOG00000015498
ENSRNOG00000015366	116.799	4.40449	1.107857	3.975684	7.017721e-05	0.000508606	Neurl3	ENSRNOG00000015366
ENSRNOG00000014130	61.37419	2.96175	0.7450699	3.975134	7.033971e-05	0.000509383	Cks2	ENSRNOG00000014130
ENSRNOG00000000871	3.68344669280201	4.34845	1.09422650906377	3.9739981325879	7.06761171512484e-05	0.000511418	Cd40lg	ENSRNOG00000000871
ENSRNOG00000017191	206.8521	1.27584	0.3212526	3.971445	7.143798e-05	0.000516121	Trim5	ENSRNOG00000017191
ENSRNOG00000021438	3.18162	4.63153	1.166267	3.971246	7.149771e-05	0.000516351	Tuba1c	ENSRNOG00000021438
ENSRNOG00000027466	5.473388	3.38371	0.8524371	3.96945	7.20386e-05	0.000519647	Cd27	ENSRNOG00000027466
ENSRNOG00000047218	43.55394	-1.28776	0.3244895	-3.968572	7.230471e-05	0.000521184	Clic5	ENSRNOG00000047218
ENSRNOG00000061316	11.20839	2.72539	0.6868381	3.968028	7.246971e-05	0.000521737	Ulbp1	ENSRNOG00000061316
ENSRNOG00000014524	1753.635	1.03352	0.2605331	3.966956	7.279633e-05	0.000523884	S1pr3	ENSRNOG00000014524
ENSRNOG00000060246	3.730692	3.39491	0.8561963	3.965108	7.336279e-05	0.000527138	Klrd1	ENSRNOG00000060246
ENSRNOG00000012428	128.7853	1.30253	0.3285664	3.964295	7.361304e-05	0.000528525	Maf	ENSRNOG00000012428
ENSRNOG00000018822	13.16395	-2.06914	0.5221198	-3.962962	7.402565e-05	0.000530518	Slc5a5	ENSRNOG00000018822
ENSRNOG00000000047	1250.42084104283	1.58772	0.400767729808136	3.96170634584148	7.44160301185692e-05	0.000532748	Cd82	ENSRNOG00000000047
ENSRNOG00000021752	16.20879	-1.15618	0.2919431	-3.960285	7.486035e-05	0.000534792	Foxq1	ENSRNOG00000021752
ENSRNOG00000022110	5.630675	4.47261	1.130043	3.957909	7.560891e-05	0.000539287	Gcsam	ENSRNOG00000022110
ENSRNOG00000014896	6.295832	3.58105	0.9048401	3.957655	7.568925e-05	0.000539592	Adgrg3	ENSRNOG00000014896
ENSRNOG00000030689	4.043394	3.5368	0.8948303	3.952477	7.734628e-05	0.000548921	Ms4a6bl	ENSRNOG00000030689
ENSRNOG00000012110	17.47084	1.52627	0.3865168	3.94877	7.855378e-05	0.000555993	Col17a1	ENSRNOG00000012110
ENSRNOG00000021735	17.56638	-1.61865	0.4103278	-3.944786	7.987118e-05	0.000563588	Akr1c15	ENSRNOG00000021735
ENSRNOG00000026762	4.555535	3.71828	0.9427789	3.943952	8.014983e-05	0.000564906	RT1-DOa	ENSRNOG00000026762
ENSRNOG00000003094	20.998935374553	4.64123	1.17762464720677	3.94117704767593	8.10827491400222e-05	0.000570236	Cmahp	ENSRNOG00000003094
ENSRNOG00000016488	351.7165	-1.08465	0.2752606	-3.940451	8.132862e-05	0.000571251	Pltp	ENSRNOG00000016488
ENSRNOG00000017197	118.0102	1.21369	0.3084803	3.93442	8.339776e-05	0.000582881	Pdgfb	ENSRNOG00000017197
ENSRNOG00000035505	3.20006	5.16307	1.312466	3.933871	8.358877e-05	0.000583572	Mir223	ENSRNOG00000035505
ENSRNOG00000032596	19.14831	2.21394	0.56286	3.93338	8.375983e-05	0.000584545	RT1-T24-1	ENSRNOG00000032596
ENSRNOG00000004089	304.542945442645	-1.68024	0.427377012232678	-3.9315081208439	8.44146442407534e-05	0.000587105	Enpp2	ENSRNOG00000004089
ENSRNOG00000037302	27.03676	1.39248	0.354239	3.930918	8.462197e-05	0.000588115	Rad51	ENSRNOG00000037302
ENSRNOG00000000579	3445.6798740547	1.26097	0.321187012358635	3.92596730435283	8.63818895718941e-05	0.000598318	Marcks	ENSRNOG00000000579
ENSRNOG00000061998	6.839157	2.89246	0.7376526	3.921171	8.811973e-05	0.000608983	NA	ENSRNOG00000061998
ENSRNOG00000059066	1.950385	3.92643	1.001838	3.919224	8.883462e-05	0.000613464	NA	ENSRNOG00000059066
ENSRNOG00000037076	1.571735	4.13781	1.056789	3.915457	9.023305e-05	0.000621725	LOC689757	ENSRNOG00000037076
ENSRNOG00000016543	18.78943	-1.00046	0.2556986	-3.912668	9.128217e-05	0.000628016	Trim63	ENSRNOG00000016543
ENSRNOG00000012303	3.485547	-3.18747	0.8150477	-3.910782	9.199761e-05	0.00063129	Apobec2	ENSRNOG00000012303
ENSRNOG00000016281	1058.304	1.13553	0.2904196	3.90996	9.231139e-05	0.000633208	Col4a1	ENSRNOG00000016281
ENSRNOG00000006878	63.6137823124587	1.21982	0.312018342442339	3.90943410539908	9.25125859766343e-05	0.000633881	Slc26a3	ENSRNOG00000006878
ENSRNOG00000017512	31.41144	1.99181	0.5096139	3.908475	9.28806e-05	0.000635459	Aldh3b1	ENSRNOG00000017512
ENSRNOG00000029179	10.0309	-1.6911	0.4327197	-3.908077	9.303382e-05	0.000636271	Cyp2d3	ENSRNOG00000029179
ENSRNOG00000057326	14.97755	-1.42214	0.3639482	-3.907533	9.324312e-05	0.000636994	NA	ENSRNOG00000057326
ENSRNOG00000001582	283.047288793187	1.03397	0.264624972453173	3.90729871787191	9.3333736189098e-05	0.000637378	Bach1	ENSRNOG00000001582
ENSRNOG00000013387	125.3549	1.64875	0.4219873	3.907114	9.340514e-05	0.000637393	Tpcn2	ENSRNOG00000013387
ENSRNOG00000006623	301.616622996478	1.70161	0.435669581866991	3.90573074059702	9.39410699117007e-05	0.000640368	Cd302	ENSRNOG00000006623
ENSRNOG00000054268	16.51215	-1.31315	0.3362539	-3.905241	9.413141e-05	0.000641401	NA	ENSRNOG00000054268
ENSRNOG00000013046	19.19616	1.44173	0.3695606	3.901191	9.572074e-05	0.000650309	Tram2	ENSRNOG00000013046
ENSRNOG00000013265	158.7931	1.12022	0.2874613	3.896933	9.741851e-05	0.000659415	Tgfbr2	ENSRNOG00000013265
ENSRNOG00000016630	2127.161	1.31254	0.3369007	3.895918	9.782751e-05	0.000661941	Tln1	ENSRNOG00000016630
ENSRNOG00000000787	15.160387943504	2.38302	0.612276980507056	3.89206263976414	9.93955727599461e-05	0.000669728	NA	ENSRNOG00000000787
ENSRNOG00000017469	365.1311	2.29182	0.589213	3.889627	0.0001003985	0.000674883	Anxa1	ENSRNOG00000017469
ENSRNOG00000001300	202.815225440695	1.0082	0.259288679952943	3.88832979057662	0.000100936417248331	0.000677758	P2rx4	ENSRNOG00000001300
ENSRNOG00000013745	9.319282	2.17078	0.5583499	3.88785	0.000101136	0.000678708	Ctrc	ENSRNOG00000013745
ENSRNOG00000059890	6.015425	4.56565	1.174929	3.885897	0.0001019526	0.00068309	Clec2d2	ENSRNOG00000059890
ENSRNOG00000010805	10.24518	4.6098	1.186481	3.885276	0.0001022137	0.000684112	Fabp4	ENSRNOG00000010805
ENSRNOG00000003959	4.15229201942955	3.20427	0.824721989423049	3.88526970780558	0.000102216347070958	0.000684112	Rgs18	ENSRNOG00000003959
ENSRNOG00000003704	207.02312770826	-1.05256	0.270929006883807	-3.88501690221135	0.000102322769409628	0.000684359	Fam184b	ENSRNOG00000003704
ENSRNOG00000004726	1876.7819146639	1.40373	0.361733569272471	3.88055521532319	0.000104218280928776	0.000695492	Mapkapk2	ENSRNOG00000004726
ENSRNOG00000006620	5.16074099936683	5.35344	1.37975797600261	3.87998171259001	0.000104464318719541	0.00069663	Xcr1	ENSRNOG00000006620
ENSRNOG00000002802	1604.95872037947	4.63667	1.19535549390945	3.87890475746205	0.000104927823969079	0.000699216	Cxcl1	ENSRNOG00000002802
ENSRNOG00000027229	11.09279	2.23883	0.5774994	3.87677	0.0001058523	0.000704613	Slc35d2	ENSRNOG00000027229
ENSRNOG00000025023	925.0504	1.99709	0.5154459	3.874486	0.00010685	0.000709462	Stat6	ENSRNOG00000025023
ENSRNOG00000043203	9.983962	4.29252	1.107998	3.874119	0.0001070113	0.000709907	Krt75	ENSRNOG00000043203
ENSRNOG00000015089	2.261943	4.66899	1.205683	3.872489	0.0001077296	0.000714018	Mcoln2	ENSRNOG00000015089
ENSRNOG00000010994	1.865782	4.38058	1.131546	3.871321	0.000108247	0.000716676	Has1	ENSRNOG00000010994
ENSRNOG00000047098	40.37672	1.68861	0.4362076	3.871113	0.0001083397	0.000717031	Hbb-b1	ENSRNOG00000047098
ENSRNOG00000009565	4.81078430988519	-2.21685	0.572867717270994	-3.86974630266136	0.000108948665466894	0.000720287	Pdk4	ENSRNOG00000009565
ENSRNOG00000009471	28.3537889925914	1.36866	0.354063315243874	3.86559154828952	0.000110820269468253	0.000731874	Epsti1	ENSRNOG00000009471
ENSRNOG00000003737	17.6078151685622	-2.89025	0.749006128269349	-3.85877674195104	0.000113955978508947	0.000749899	Best2	ENSRNOG00000003737
ENSRNOG00000037865	5.995337	2.37769	0.6169547	3.853905	0.0001162486	0.000761446	Hormad2	ENSRNOG00000037865
ENSRNOG00000010941	249.2728	1.2653	0.3283696	3.853275	0.0001165483	0.000762606	Tifa	ENSRNOG00000010941
ENSRNOG00000053638	12.64466	5.70191	1.480892	3.850324	0.0001179619	0.000769128	Clec12b	ENSRNOG00000053638
ENSRNOG00000029939	44.83691	1.09873	0.2854903	3.848584	0.0001188027	0.000773517	Gypc	ENSRNOG00000029939
ENSRNOG00000019555	956.8284	1.5444	0.4014432	3.847113	0.0001195177	0.000777624	Arap1	ENSRNOG00000019555
ENSRNOG00000036918	107.782	1.34067	0.348999	3.841484	0.0001222926	0.00079344	Etfbkmt	ENSRNOG00000036918
ENSRNOG00000003537	51.4266279342509	-1.7633	0.459015528594205	-3.84149290576807	0.000122288271107076	0.00079344	Spta1	ENSRNOG00000003537
ENSRNOG00000049028	9.559894	2.13197	0.5557364	3.836293	0.0001249055	0.000807553	C5ar2	ENSRNOG00000049028
ENSRNOG00000051922	290.2303	1.42973	0.3727009	3.836145	0.0001249809	0.000807757	NA	ENSRNOG00000051922
ENSRNOG00000019667	41.8205	-1.03551	0.2701161	-3.83356	0.000126302	0.000815439	Ppfibp2	ENSRNOG00000019667
ENSRNOG00000009826	58.137313397072	-1.6857	0.439792985596286	-3.83293003019844	0.000126625978658573	0.000816673	Bche	ENSRNOG00000009826
ENSRNOG00000016769	9.804298	-2.04772	0.5355422	-3.823641	0.0001314954	0.000841899	Rab38	ENSRNOG00000016769
ENSRNOG00000014453	699.9752	1.24172	0.3250106	3.820541	0.0001331595	0.000850782	Anxa5	ENSRNOG00000014453
ENSRNOG00000015717	143.719	1.20859	0.3163717	3.820166	0.0001333618	0.000851485	Ptpre	ENSRNOG00000015717
ENSRNOG00000046327	1868.062	1.17483	0.3079114	3.815485	0.0001359158	0.000865695	Rbpj	ENSRNOG00000046327
ENSRNOG00000055196	2.09753	4.55821	1.195197	3.813775	0.00013686	0.000870207	Klrc1	ENSRNOG00000055196
ENSRNOG00000043176	7.061997	4.02189	1.054703	3.813293	0.0001371275	0.000871307	NA	ENSRNOG00000043176
ENSRNOG00000007332	145.406052360884	1.90289	0.499424699458582	3.81017018733996	0.000138871161474387	0.000879554	Sstr3	ENSRNOG00000007332
ENSRNOG00000023303	9.900199	2.62135	0.6879834	3.810188	0.0001388613	0.000879554	Dpep2	ENSRNOG00000023303
ENSRNOG00000046405	3.776243	3.41745	0.8969174	3.810216	0.0001388456	0.000879554	Hic1	ENSRNOG00000046405
ENSRNOG00000054860	24.09611	1.85339	0.4865047	3.809608	0.000139187	0.000881056	Clec12a	ENSRNOG00000054860
ENSRNOG00000047782	1.932971	3.88828	1.022544	3.802557	0.0001432105	0.0009025	RGD1309808	ENSRNOG00000047782
ENSRNOG00000055527	202.1933	1.88191	0.4951394	3.800766	0.0001442494	0.00090826	Arap3	ENSRNOG00000055527
ENSRNOG00000019614	15.15	1.79659	0.4730354	3.798012	0.000145861	0.000916387	Ptpn22	ENSRNOG00000019614
ENSRNOG00000013572	19.95136	1.19737	0.3152746	3.797857	0.0001459523	0.000916648	Lxn	ENSRNOG00000013572
ENSRNOG00000001794	5.89380507133641	3.0333	0.799065280618928	3.79606425848644	0.000147011407760999	0.000922986	Muc13	ENSRNOG00000001794
ENSRNOG00000053325	14.53197	1.30053	0.3426681	3.795317	0.000147455	0.000925456	NA	ENSRNOG00000053325
ENSRNOG00000012521	35.56067	-1.45006	0.3828166	-3.787861	0.0001519499	0.000948184	Shisa2	ENSRNOG00000012521
ENSRNOG00000011994	4.96996	-2.09098	0.5521974	-3.786663	0.0001526842	0.000951479	Perp	ENSRNOG00000011994
ENSRNOG00000001806	11.9008451416502	3.96266	1.04677300903186	3.78559636256045	0.000153340398556132	0.000953957	Fetub	ENSRNOG00000001806
ENSRNOG00000053592	3.198052	-4.0351	1.066241	-3.784417	0.0001540692	0.0009572	NA	ENSRNOG00000053592
ENSRNOG00000003480	13.2549801709505	1.3685	0.362088502678442	3.77946680699531	0.000157164541631739	0.000973154	Aim2	ENSRNOG00000003480
ENSRNOG00000036674	4.185596	2.91522	0.7716545	3.777887	0.0001581646	0.000978034	Cd7	ENSRNOG00000036674
ENSRNOG00000005574	15.7016476899398	1.07188	0.283830375306557	3.77647247246516	0.000159065130176965	0.000982286	Adamts8	ENSRNOG00000005574
ENSRNOG00000037085	5.801401	2.05163	0.5435376	3.774584	0.000160275	0.000988103	Xirp1	ENSRNOG00000037085
ENSRNOG00000000814	3.30738957327344	-2.75141	0.730470732543914	-3.76662166846832	0.000165471461812976	0.00101607	Fabp7	ENSRNOG00000000814
ENSRNOG00000051166	8.410845	2.07508	0.5518723	3.760076	0.0001698619	0.00103962	NA	ENSRNOG00000051166
ENSRNOG00000019466	18.64921	2.44186	0.6500641	3.756344	0.0001724134	0.00105274	Agpat2	ENSRNOG00000019466
ENSRNOG00000007012	106.508731932385	1.29649	0.345279041256173	3.75490757442739	0.000173405455596178	0.0010574	Ly75	ENSRNOG00000007012
ENSRNOG00000016123	619.6206	1.35299	0.3605059	3.753028	0.0001747116	0.00106466	Rnf144b	ENSRNOG00000016123
ENSRNOG00000052037	4.871036	2.92976	0.7818702	3.747114	0.0001788811	0.00108469	NA	ENSRNOG00000052037
ENSRNOG00000015411	18.02593	1.99713	0.5335949	3.742785	0.0001819919	0.00109994	Apobec1	ENSRNOG00000015411
ENSRNOG00000006569	200.463755736057	1.15519	0.308953036123441	3.73903622944036	0.000184727105896793	0.00111283	Itgb8	ENSRNOG00000006569
ENSRNOG00000021546	3.456489	3.72612	0.9966398	3.738687	0.0001849842	0.00111401	Sit1	ENSRNOG00000021546
ENSRNOG00000061005	13.9557	2.29901	0.6150332	3.738027	0.0001854698	0.00111621	NA	ENSRNOG00000061005
ENSRNOG00000022884	25.73984	1.60839	0.4303292	3.737583	0.0001857978	0.00111745	Cd84	ENSRNOG00000022884
ENSRNOG00000025108	48.01272	-1.17158	0.3138443	-3.733008	0.0001892069	0.00113315	Ankrd35	ENSRNOG00000025108
ENSRNOG00000026965	40.15854	2.03421	0.5450869	3.731903	0.0001900388	0.00113703	Tmem140	ENSRNOG00000026965
ENSRNOG00000059467	89.03328	1.08222	0.2901282	3.730159	0.0001913589	0.00114419	Bach1	ENSRNOG00000059467
ENSRNOG00000030318	16.83124	1.07051	0.2871306	3.72831	0.0001927678	0.00115169	Gpr83	ENSRNOG00000030318
ENSRNOG00000061690	38.42934	1.13363	0.3042334	3.726177	0.0001944059	0.00115832	Sycp2	ENSRNOG00000061690
ENSRNOG00000014156	13.47287	1.30732	0.3508454	3.726207	0.0001943831	0.00115832	Fut7	ENSRNOG00000014156
ENSRNOG00000011500	2.995416	4.02379	1.080244	3.724892	0.0001953992	0.00116307	Pou2af1	ENSRNOG00000011500
ENSRNOG00000012183	741.5603	1.50483	0.404203	3.722958	0.0001969022	0.00117126	Glrx	ENSRNOG00000012183
ENSRNOG00000027831	17.95716	-1.2988	0.3489501	-3.722038	0.0001976214	0.00117478	Map7d3	ENSRNOG00000027831
ENSRNOG00000010219	1264.34828867788	1.57073	0.422093323547404	3.72128952702148	0.000198208028649504	0.00117789	Ralgds	ENSRNOG00000010219
ENSRNOG00000013190	615.8713	1.63572	0.4398019	3.719225	0.0001998347	0.00118564	Rnaset2	ENSRNOG00000013190
ENSRNOG00000031689	12.86368	1.29778	0.3492086	3.716356	0.0002021171	0.00119726	Trim15	ENSRNOG00000031689
ENSRNOG00000015078	515.2221	1.86164	0.5017376	3.710394	0.0002069373	0.00121994	Ifitm3	ENSRNOG00000015078
ENSRNOG00000014644	89.01873	-1.22428	0.3299748	-3.710227	0.0002070735	0.00122035	Zic1	ENSRNOG00000014644
ENSRNOG00000016782	9.407932	3.24479	0.8746009	3.710025	0.0002072385	0.00122093	Tnfrsf8	ENSRNOG00000016782
ENSRNOG00000016289	203.0119	-1.11954	0.3018516	-3.70892	0.0002081454	0.00122549	Bmpr1b	ENSRNOG00000016289
ENSRNOG00000004786	22.7458279806019	-1.32084	0.356194213444954	-3.70818908960517	0.000208746758265368	0.00122825	Cyp4f1	ENSRNOG00000004786
ENSRNOG00000056772	32.35445	-1.65867	0.4480648	-3.701864	0.0002140216	0.0012521	Col4a6	ENSRNOG00000056772
ENSRNOG00000055109	15.36762	1.08309	0.2926457	3.701021	0.0002147337	0.00125507	NA	ENSRNOG00000055109
ENSRNOG00000001369	33.8245715785855	1.61465	0.436547049879472	3.69869221187636	0.000216713204235472	0.00126464	Oas1a	ENSRNOG00000001369
ENSRNOG00000009225	31.4233220649659	-1.24761	0.337460581256426	-3.69705805034777	0.000218112480207788	0.0012716	Copz2	ENSRNOG00000009225
ENSRNOG00000026143	36.53362	2.21215	0.5985049	3.69613	0.0002189107	0.00127424	Ckap2l	ENSRNOG00000026143
ENSRNOG00000016571	15.6241	1.51314	0.4102406	3.688423	0.0002256486	0.00130768	Ngf	ENSRNOG00000016571
ENSRNOG00000018715	34.03921	1.71832	0.4669144	3.680161	0.0002330863	0.00134782	Clec10a	ENSRNOG00000018715
ENSRNOG00000021856	23.84659	1.46641	0.398542	3.679443	0.0002337435	0.00135078	Lat2	ENSRNOG00000021856
ENSRNOG00000023528	11.72625	1.29443	0.3520302	3.67704	0.000235956	0.00136143	Plaat5	ENSRNOG00000023528
ENSRNOG00000027880	340.6833	1.00227	0.2726392	3.676189	0.0002367444	0.00136555	Nbeal2	ENSRNOG00000027880
ENSRNOG00000053945	26.14994	-1.00491	0.2735654	-3.673389	0.0002393543	0.00137759	Daam2	ENSRNOG00000053945
ENSRNOG00000029756	20.79003	1.74667	0.4754829	3.673462	0.0002392861	0.00137759	P2ry13	ENSRNOG00000029756
ENSRNOG00000001006	2121.01351596011	1.03757	0.282467592800578	3.67323309855167	0.000239500820183649	0.00137801	Nptx2	ENSRNOG00000001006
ENSRNOG00000002434	17.1027861899361	1.00186	0.272810680119933	3.67234780447844	0.00024033228531221	0.00138193	Tmem100	ENSRNOG00000002434
ENSRNOG00000047321	147.8578	1.82082	0.4961059	3.670231	0.0002423314	0.00139256	Hba-a2	ENSRNOG00000047321
ENSRNOG00000022619	15439.59	2.13744	0.5826033	3.668781	0.0002437093	0.00139939	Fth1	ENSRNOG00000022619
ENSRNOG00000004712	9.92501720546289	-1.53705	0.418957562287091	-3.66874070792687	0.000243748135057173	0.00139939	Angptl1	ENSRNOG00000004712
ENSRNOG00000046941	4.761996	4.22702	1.15246	3.667827	0.000244621	0.00140309	LOC100909964	ENSRNOG00000046941
ENSRNOG00000001036	22.0070500573551	-1.32596	0.36156885736334	-3.66724561279475	0.000245177268122503	0.00140585	Rsph10b	ENSRNOG00000001036
ENSRNOG00000011917	1.38121	3.95857	1.079846	3.665864	0.0002465053	0.00141214	Cd79b	ENSRNOG00000011917
ENSRNOG00000014490	22.48477	-1.73272	0.4727987	-3.664804	0.0002475279	0.00141624	Bdh2	ENSRNOG00000014490
ENSRNOG00000021840	31.31775	-1.8694	0.5101531	-3.664385	0.0002479337	0.00141769	Cped1	ENSRNOG00000021840
ENSRNOG00000010450	10.51351	-1.4486	0.3953807	-3.663809	0.0002484921	0.00142018	Elovl7	ENSRNOG00000010450
ENSRNOG00000017521	2.563271	4.32009	1.179657	3.662161	0.0002500971	0.00142873	Gpr55	ENSRNOG00000017521
ENSRNOG00000058775	2.101757	4.01808	1.097642	3.660649	0.0002515771	0.00143629	Ly49s7	ENSRNOG00000058775
ENSRNOG00000057927	32.91479	1.80793	0.4940808	3.659173	0.0002530303	0.00144236	NA	ENSRNOG00000057927
ENSRNOG00000011824	2.80559	4.44639	1.216953	3.653707	0.0002584807	0.00146799	Trh	ENSRNOG00000011824
ENSRNOG00000036913	1009.659	1.40179	0.3837571	3.652808	0.0002593885	0.00147269	Resf1	ENSRNOG00000036913
ENSRNOG00000006079	215.988281714782	1.23517	0.338566006546193	3.64822872029713	0.000264054518659026	0.0014955	Psd4	ENSRNOG00000006079
ENSRNOG00000012645	54.98782	-1.17331	0.3216249	-3.648058	0.0002642296	0.00149603	Mecom	ENSRNOG00000012645
ENSRNOG00000058560	930.2541	-1.60289	0.4395283	-3.646834	0.0002654909	0.00150225	Col2a1	ENSRNOG00000058560
ENSRNOG00000016587	720.4084	1.44643	0.3968733	3.644563	0.0002678466	0.00151326	Ninj1	ENSRNOG00000016587
ENSRNOG00000014666	405.9072	1.9318	0.5308295	3.639216	0.0002734699	0.00154125	Tfeb	ENSRNOG00000014666
ENSRNOG00000042726	49.10961	1.9049	0.5238428	3.636387	0.0002764891	0.00155589	RGD1560775	ENSRNOG00000042726
ENSRNOG00000030763	5.854932	2.48177	0.6831515	3.632822	0.0002803386	0.0015742	Dpp4	ENSRNOG00000030763
ENSRNOG00000011800	571.2144	1.55731	0.4288754	3.631157	0.0002821531	0.00158242	F3	ENSRNOG00000011800
ENSRNOG00000016420	19.20617	1.48667	0.4099946	3.626084	0.0002877519	0.00160848	Serpinb6b	ENSRNOG00000016420
ENSRNOG00000007943	9.58822981773034	1.36774	0.377280240171255	3.62525817301119	0.000288672917609732	0.00161168	Gsdma	ENSRNOG00000007943
ENSRNOG00000004111	308.547607044876	1.83441	0.50655335302326	3.62135941227753	0.000293059046544251	0.00163221	Soat1	ENSRNOG00000004111
ENSRNOG00000014867	16.0822	-1.01762	0.2813846	-3.616473	0.0002986445	0.00166032	Synpo2	ENSRNOG00000014867
ENSRNOG00000012307	1.824978	3.80714	1.053239	3.614698	0.0003006981	0.00167011	Mybpc3	ENSRNOG00000012307
ENSRNOG00000006778	18.3418241109213	1.6094	0.445400025963766	3.61338005899455	0.000302231194089258	0.00167521	Mmp19	ENSRNOG00000006778
ENSRNOG00000012735	10.34184	1.19322	0.3303706	3.611771	0.000304113	0.00168311	Kif24	ENSRNOG00000012735
ENSRNOG00000024846	75.42803	1.04996	0.2912577	3.604931	0.0003122358	0.00172187	Ier5l	ENSRNOG00000024846
ENSRNOG00000020884	21.52013	1.09663	0.304389	3.602739	0.0003148822	0.00173336	Cd6	ENSRNOG00000020884
ENSRNOG00000010507	9.335235	5.72952	1.59032	3.602744	0.0003148759	0.00173336	Mmp7	ENSRNOG00000010507
ENSRNOG00000007457	495.725399108941	1.09418	0.303739816029768	3.60236353258079	0.0003153369536006	0.00173534	Serping1	ENSRNOG00000007457
ENSRNOG00000019176	22.14655	-1.52234	0.4229049	-3.599723	0.0003185563	0.00174785	Kcne5	ENSRNOG00000019176
ENSRNOG00000025895	52.46324	-1.36267	0.3792923	-3.592668	0.0003273092	0.0017877	Cavin2	ENSRNOG00000025895
ENSRNOG00000006735	13.7283035340966	1.8976	0.528506414003517	3.59048754089643	0.000330060008036865	0.00180079	Cdkn2b	ENSRNOG00000006735
ENSRNOG00000025167	648.2636	1.1275	0.3141771	3.58873	0.0003322925	0.00180845	Sema4b	ENSRNOG00000025167
ENSRNOG00000004380	4.2606467867697	5.07493	1.41411783841374	3.58875774058512	0.000332257410647971	0.00180845	Il12b	ENSRNOG00000004380
ENSRNOG00000039698	4.149033	2.43254	0.6785235	3.585051	0.0003370118	0.00182547	Prss22	ENSRNOG00000039698
ENSRNOG00000028548	201.0553	1.06267	0.2964927	3.584126	0.0003382084	0.00183117	Ccl9	ENSRNOG00000028548
ENSRNOG00000034025	2476.301	1.32755	0.3706804	3.581385	0.0003417777	0.0018467	Ptprj	ENSRNOG00000034025
ENSRNOG00000032580	1.211541	3.76701	1.052251	3.579958	0.0003436499	0.00185573	NA	ENSRNOG00000032580
ENSRNOG00000054093	3.502457	3.29437	0.9227136	3.570303	0.0003565688	0.0019154	NA	ENSRNOG00000054093
ENSRNOG00000006741	1.97130448946315	3.93157	1.10219153424532	3.56704909705227	0.000361023858595486	0.00193595	Podnl1	ENSRNOG00000006741
ENSRNOG00000014953	3.505981	3.75327	1.052816	3.564985	0.0003638771	0.00194786	Fbxo39	ENSRNOG00000014953
ENSRNOG00000049537	42.5354	1.47052	0.4131665	3.559152	0.000372054	0.00198675	LOC100302372	ENSRNOG00000049537
ENSRNOG00000017485	17.78085	2.22938	0.6266417	3.557657	0.0003741774	0.00199489	Cd72	ENSRNOG00000017485
ENSRNOG00000046171	34.8036	1.34278	0.3774689	3.557325	0.000374651	0.00199626	Mlxipl	ENSRNOG00000046171
ENSRNOG00000005679	1.67696602899346	3.66632	1.03249491778964	3.55093295075244	0.000383868195929885	0.00203597	Fap	ENSRNOG00000005679
ENSRNOG00000016701	31.92284	1.752	0.4936332	3.549189	0.0003864199	0.00204774	Gng8	ENSRNOG00000016701
ENSRNOG00000057308	2.799568	3.91131	1.102165	3.54875	0.0003870638	0.00204997	NA	ENSRNOG00000057308
ENSRNOG00000046261	12.42383	1.81407	0.5118532	3.544115	0.0003939337	0.00207967	Acp5	ENSRNOG00000046261
ENSRNOG00000054587	1.425906	3.98746	1.125112	3.544055	0.0003940227	0.00207967	NA	ENSRNOG00000054587
ENSRNOG00000007412	21.6447062044062	1.4405	0.406777693947378	3.54123578183798	0.000398257513399616	0.00209722	Dok1	ENSRNOG00000007412
ENSRNOG00000027228	38.04056	1.51163	0.4269317	3.540686	0.0003990882	0.00210099	Mogat2	ENSRNOG00000027228
ENSRNOG00000052981	12.98971	1.46474	0.4144181	3.53446	0.0004086088	0.00214377	NA	ENSRNOG00000052981
ENSRNOG00000060605	5.225776	2.82928	0.8005035	3.534371	0.0004087465	0.00214389	NA	ENSRNOG00000060605
ENSRNOG00000050550	113.8284	-1.14199	0.3233146	-3.532142	0.0004122072	0.00215897	Nr2e1	ENSRNOG00000050550
ENSRNOG00000054999	82.85601	1.35304	0.3833442	3.529575	0.0004162274	0.00217755	Hilpda	ENSRNOG00000054999
ENSRNOG00000046834	1250.835	1.99595	0.5657835	3.527755	0.0004191003	0.00218886	C3	ENSRNOG00000046834
ENSRNOG00000021796	15.68882	-1.19532	0.3388467	-3.527604	0.0004193395	0.00218949	RGD1565166	ENSRNOG00000021796
ENSRNOG00000014871	30.04718	-1.59281	0.451803	-3.525445	0.0004227723	0.00220554	Zic4	ENSRNOG00000014871
ENSRNOG00000013419	12.24535	-1.22312	0.3472	-3.522809	0.0004269992	0.00222319	Hykk	ENSRNOG00000013419
ENSRNOG00000023548	348.2752	-1.91957	0.5449803	-3.522282	0.000427849	0.00222699	Sned1	ENSRNOG00000023548
ENSRNOG00000012920	758.9398	-2.06142	0.5866896	-3.513652	0.0004419916	0.00228898	Col9a1	ENSRNOG00000012920
ENSRNOG00000014948	65.7329	2.34544	0.6675116	3.5137	0.0004419122	0.00228898	Osgin1	ENSRNOG00000014948
ENSRNOG00000047027	1.678618	3.66815	1.045121	3.509783	0.0004484726	0.0023153	Unc93a	ENSRNOG00000047027
ENSRNOG00000016136	5.697737	6.00213	1.710486	3.509019	0.000449763	0.00232011	Pdcd1lg2	ENSRNOG00000016136
ENSRNOG00000018911	1119.898	1.05002	0.2992573	3.50874	0.0004502347	0.00232189	Pfkfb3	ENSRNOG00000018911
ENSRNOG00000019528	13.60531	1.16884	0.3334212	3.505602	0.0004555754	0.00234223	Plekhg6	ENSRNOG00000019528
ENSRNOG00000020246	91.86103	-1.04065	0.2972138	-3.501344	0.0004629179	0.00237139	Myl9	ENSRNOG00000020246
ENSRNOG00000053337	2.130519	4.0512	1.157093	3.501185	0.000463194	0.00237215	Ly49s6	ENSRNOG00000053337
ENSRNOG00000018694	16.45841	1.28849	0.368217	3.499259	0.0004665532	0.00238274	Lipg	ENSRNOG00000018694
ENSRNOG00000014314	12.51619	-1.22828	0.3512308	-3.497081	0.0004703794	0.0023988	Slc39a4	ENSRNOG00000014314
ENSRNOG00000029886	390.0718	1.74456	0.4991386	3.495131	0.0004738286	0.00241255	Hba-a1	ENSRNOG00000029886
ENSRNOG00000019737	1293.083	1.0569	0.302435	3.494621	0.0004747356	0.00241584	Sema4a	ENSRNOG00000019737
ENSRNOG00000060829	18.36267	1.08378	0.3102218	3.49358	0.0004765902	0.00242327	NA	ENSRNOG00000060829
ENSRNOG00000045913	14.75524	-1.5233	0.4363874	-3.490716	0.0004817275	0.00244535	Prdm16	ENSRNOG00000045913
ENSRNOG00000023812	160.0988	-1.1474	0.3288197	-3.489438	0.0004840372	0.0024537	Raver2	ENSRNOG00000023812
ENSRNOG00000003977	1442.87572324775	1.79034	0.51377818408118	3.48465512457237	0.000492771730872234	0.00249181	Dusp1	ENSRNOG00000003977
ENSRNOG00000048932	25.54607	1.47526	0.4236503	3.482252	0.0004972151	0.00250947	Smagp	ENSRNOG00000048932
ENSRNOG00000024277	86.40326	1.13449	0.3261302	3.478643	0.0005039599	0.00253588	Card11	ENSRNOG00000024277
ENSRNOG00000004311	1.86654666706203	3.83096	1.101487724555	3.47798949652141	0.000505189720244229	0.00253858	Gpr182	ENSRNOG00000004311
ENSRNOG00000008678	49.4396247706804	-1.03317	0.297236831919824	-3.47593065912734	0.000509083894458742	0.00255291	Antxr1	ENSRNOG00000008678
ENSRNOG00000036680	11.13348	-1.50137	0.432253	-3.473357	0.000513991	0.00256869	Notum	ENSRNOG00000036680
ENSRNOG00000038197	17.18161	1.03892	0.299153	3.472866	0.0005149323	0.00257215	Cd226	ENSRNOG00000038197
ENSRNOG00000058714	1.999326	3.95024	1.137657	3.472259	0.0005160975	0.00257727	Klre1	ENSRNOG00000058714
ENSRNOG00000008902	17.4802079907098	-1.14268	0.329612731130286	-3.46672159747861	0.000526847262992983	0.00262355	Pon1	ENSRNOG00000008902
ENSRNOG00000016558	31.34994	-1.89637	0.547036	-3.466635	0.0005270175	0.00262355	Pllp	ENSRNOG00000016558
ENSRNOG00000007837	68.0996947204894	-1.37581	0.397265031175768	-3.46319948367255	0.000533792493484282	0.00265343	Acot11	ENSRNOG00000007837
ENSRNOG00000009683	4996.55935543992	1.10529	0.31941596123942	3.46034108179343	0.000539491566914657	0.00267671	Sdcbp	ENSRNOG00000009683
ENSRNOG00000012430	3.093505	3.54111	1.023645	3.459313	0.0005415546	0.00268551	Cxcr5	ENSRNOG00000012430
ENSRNOG00000010331	10630.85	1.13478	0.3280898	3.458761	0.0005426665	0.00268885	Ctsb	ENSRNOG00000010331
ENSRNOG00000006462	1825.15752045301	1.81751	0.525787935198582	3.45672927494732	0.000546773856038811	0.00270775	Ero1a	ENSRNOG00000006462
ENSRNOG00000008257	71.5586931626416	-1.61997	0.468936839184524	-3.45455274737734	0.000551206381202617	0.00272502	Mfap2	ENSRNOG00000008257
ENSRNOG00000047697	25.04034	1.68998	0.4893571	3.453475	0.0005534145	0.0027333	Ggt1	ENSRNOG00000047697
ENSRNOG00000035633	3.021747	4.56346	1.321879	3.452253	0.0005559261	0.00274277	Mir142	ENSRNOG00000035633
ENSRNOG00000048148	3.392647	3.22963	0.9362622	3.449495	0.0005616368	0.00276724	Ly6l	ENSRNOG00000048148
ENSRNOG00000018950	5.32338	2.31547	0.6712801	3.449329	0.0005619826	0.00276747	Fa2h	ENSRNOG00000018950
ENSRNOG00000009951	332.20708316245	-1.77283	0.514712514087145	-3.44431752952047	0.000572502921135704	0.00281177	Aif1l	ENSRNOG00000009951
ENSRNOG00000017625	2.053201	3.98027	1.155967	3.443239	0.0005747905	0.00282075	Htr2b	ENSRNOG00000017625
ENSRNOG00000024346	76.87991	1.81503	0.5277603	3.439118	0.0005836134	0.00285267	Plet1	ENSRNOG00000024346
ENSRNOG00000010551	501.8386	-1.19176	0.3465994	-3.438437	0.0005850819	0.00285909	Lhx2	ENSRNOG00000010551
ENSRNOG00000046790	3.415541	-3.61172	1.051231	-3.435712	0.0005909991	0.0028819	Irs4	ENSRNOG00000046790
ENSRNOG00000018706	15.46403	1.90427	0.5549655	3.431321	0.0006006493	0.00292355	Il15ra	ENSRNOG00000018706
ENSRNOG00000012508	78.38224	1.17833	0.343459	3.430768	0.000601876	0.00292875	Slc39a8	ENSRNOG00000012508
ENSRNOG00000017933	4.263275	-2.19812	0.6411062	-3.428628	0.0006066401	0.00294882	Ccdc3	ENSRNOG00000017933
ENSRNOG00000005900	362.226549157599	1.43115	0.417905652061197	3.42458484348399	0.000615739550487448	0.00298519	Slc2a6	ENSRNOG00000005900
ENSRNOG00000015768	14.07278	-2.32211	0.6784604	-3.422613	0.0006202241	0.00300141	Nat8f5	ENSRNOG00000015768
ENSRNOG00000011424	144.3867	-1.02365	0.2990821	-3.422636	0.000620171	0.00300141	Cldn23	ENSRNOG00000011424
ENSRNOG00000022298	25.16798	2.43831	0.7124921	3.422234	0.0006210886	0.00300426	Cxcl11	ENSRNOG00000022298
ENSRNOG00000050964	14.2925	1.18448	0.3461811	3.42156	0.0006226304	0.00301069	Robo4	ENSRNOG00000050964
ENSRNOG00000009086	8.99033483133224	1.50932	0.441238971001978	3.42064631896982	0.000624725195517121	0.00302002	Apcs	ENSRNOG00000009086
ENSRNOG00000051688	408.007	-1.40386	0.4117106	-3.409821	0.0006500554	0.00312284	Syt15	ENSRNOG00000051688
ENSRNOG00000057153	30.41553	1.47778	0.4335929	3.40823	0.0006538578	0.00313784	Pla1a	ENSRNOG00000057153
ENSRNOG00000016995	24.99218	1.04557	0.3068748	3.407159	0.0006564282	0.00314854	Zap70	ENSRNOG00000016995
ENSRNOG00000043478	1.213439	3.76909	1.106746	3.405561	0.000660283	0.00316291	NA	ENSRNOG00000043478
ENSRNOG00000021381	12.4535	-1.69511	0.4979847	-3.403947	0.0006641964	0.00317753	Ccdc68	ENSRNOG00000021381
ENSRNOG00000009932	87.2513260534422	1.16436	0.342074304724409	3.40382926547849	0.000664482732253117	0.00317808	Mctp2	ENSRNOG00000009932
ENSRNOG00000025930	2.067226	3.46283	1.017734	3.402487	0.0006677544	0.0031919	Chst13	ENSRNOG00000025930
ENSRNOG00000017560	200.0008	-1.04102	0.3061067	-3.400832	0.0006718118	0.00320981	Mdk	ENSRNOG00000017560
ENSRNOG00000010806	104.9433	-3.72241	1.096165	-3.395853	0.0006841505	0.00326032	Npvf	ENSRNOG00000010806
ENSRNOG00000007270	2.81392294922534	3.41535	1.00613389852455	3.39452932218209	0.000687466778368334	0.00326852	Il12rb2	ENSRNOG00000007270
ENSRNOG00000042455	5.816127	3.226	0.951688	3.389772	0.0006995074	0.00330787	Tlr12	ENSRNOG00000042455
ENSRNOG00000003135	8.58707505113756	2.97235	0.877315925775951	3.38799988647257	0.000704042934675947	0.00332676	Fcrlb	ENSRNOG00000003135
ENSRNOG00000023546	85.96014	1.00107	0.2954955	3.387769	0.000704637	0.00332871	Hspb1	ENSRNOG00000023546
ENSRNOG00000019824	1022.38	1.55966	0.4606689	3.385648	0.0007101033	0.00335282	Ell	ENSRNOG00000019824
ENSRNOG00000055858	34.97908	-1.38156	0.4080941	-3.385404	0.0007107365	0.00335495	Myb	ENSRNOG00000055858
ENSRNOG00000013902	34.93419	-1.83837	0.5432696	-3.383895	0.0007146524	0.00336981	P2ry12	ENSRNOG00000013902
ENSRNOG00000058420	3.409598	3.27002	0.9663626	3.38384	0.0007147964	0.00336981	NA	ENSRNOG00000058420
ENSRNOG00000020621	6.517622	-1.39528	0.4125063	-3.382443	0.0007184409	0.00338267	Dcst1	ENSRNOG00000020621
ENSRNOG00000033261	127.7852	-1.16177	0.3436626	-3.380547	0.000723416	0.00340089	Fam107a	ENSRNOG00000033261
ENSRNOG00000060704	7.443701	1.49941	0.4435673	3.380349	0.0007239376	0.0034016	NA	ENSRNOG00000060704
ENSRNOG00000058937	1.5898	3.58587	1.061016	3.379653	0.0007257734	0.00340849	NA	ENSRNOG00000058937
ENSRNOG00000014107	592.7197	-1.48804	0.4406915	-3.376604	0.000733865	0.00343687	Omg	ENSRNOG00000014107
ENSRNOG00000020377	2.474953	3.73065	1.105318	3.375178	0.0007376787	0.00345386	Cideb	ENSRNOG00000020377
ENSRNOG00000058940	902.4893	1.80899	0.5361417	3.374087	0.0007406097	0.0034667	Rab11fip1	ENSRNOG00000058940
ENSRNOG00000057862	16.37002	1.05494	0.3127054	3.373583	0.0007419666	0.00347169	Rsph1	ENSRNOG00000057862
ENSRNOG00000001414	886.289993114253	2.82723	0.840378443059129	3.36423533123286	0.000767560642563458	0.00357008	Serpine1	ENSRNOG00000001414
ENSRNOG00000016346	368.1267	1.38764	0.4132745	3.357667	0.0007860322	0.00363962	Prkcd	ENSRNOG00000016346
ENSRNOG00000003498	1.78060735800489	3.78389	1.12703647696068	3.35737986946979	0.000786849274337669	0.00364248	Olr1585	ENSRNOG00000003498
ENSRNOG00000004725	4.97415734240182	2.52923	0.753530118332967	3.3565108999137	0.000789326095389373	0.0036512	Cela1	ENSRNOG00000004725
ENSRNOG00000001830	6.766542529693	1.41133	0.420863755404196	3.35341038998528	0.000798222561758139	0.00368681	Arntl2	ENSRNOG00000001830
ENSRNOG00000008602	357.782331634938	3.07504	0.917123069047208	3.35291925725812	0.000799640304508597	0.00369151	Steap4	ENSRNOG00000008602
ENSRNOG00000032970	4.321033	3.61815	1.080359	3.349021	0.0008109777	0.00373357	Gpr174	ENSRNOG00000032970
ENSRNOG00000024494	76.78248	-1.73135	0.5179422	-3.342752	0.0008295194	0.00380848	NA	ENSRNOG00000024494
ENSRNOG00000049919	2.567633	3.78587	1.134214	3.33788	0.0008442008	0.00386366	LOC691670	ENSRNOG00000049919
ENSRNOG00000058829	5.47076	1.93058	0.5784072	3.337753	0.0008445873	0.0038642	NA	ENSRNOG00000058829
ENSRNOG00000010918	54.99013	1.35638	0.4064671	3.336987	0.0008469183	0.00387199	Cebpa	ENSRNOG00000010918
ENSRNOG00000056947	7.194042	1.44422	0.4330084	3.335309	0.0008520462	0.00388965	NA	ENSRNOG00000056947
ENSRNOG00000024577	79.26379	-1.33499	0.4007092	-3.33156	0.000863606	0.00393852	Gamt	ENSRNOG00000024577
ENSRNOG00000015596	272.1714	-1.31587	0.3954906	-3.327179	0.0008772998	0.00399111	Efhd1	ENSRNOG00000015596
ENSRNOG00000052803	3.144272	3.57274	1.073906	3.326867	0.000878284	0.0039946	Klri1	ENSRNOG00000052803
ENSRNOG00000028895	28.24252	1.74274	0.5240679	3.325405	0.0008829006	0.00401461	Rtp4	ENSRNOG00000028895
ENSRNOG00000047845	2.5151	2.75002	0.8272536	3.324275	0.0008864882	0.00402794	NA	ENSRNOG00000047845
ENSRNOG00000014034	205.6597	-1.59452	0.4797301	-3.323785	0.0008880476	0.00403404	Olfml2a	ENSRNOG00000014034
ENSRNOG00000002052	78.8229514860485	-1.35418	0.407465264625088	-3.32343062562116	0.000889175362186932	0.00403816	Ccdc80	ENSRNOG00000002052
ENSRNOG00000012876	159.9367	-2.67091	0.8042475	-3.321	0.000896954	0.00407049	Slc6a13	ENSRNOG00000012876
ENSRNOG00000024294	52.79952	1.25393	0.3776477	3.320375	0.0008989648	0.00407819	NA	ENSRNOG00000024294
ENSRNOG00000028436	4.293978	2.10287	0.6339771	3.316952	0.0009100519	0.00411575	Rprml	ENSRNOG00000028436
ENSRNOG00000011484	3.26239	2.25994	0.6817903	3.314713	0.0009173734	0.00414277	LOC680700	ENSRNOG00000011484
ENSRNOG00000002014	4.52186841398514	2.56085	0.773471370785309	3.31085737273767	0.000930106022865492	0.00419002	Stap1	ENSRNOG00000002014
ENSRNOG00000061160	10.59167	1.95287	0.5901506	3.309095	0.0009359804	0.00421134	Htra4	ENSRNOG00000061160
ENSRNOG00000000017	26.0223729512155	1.52087	0.460174610183076	3.3049891832173	0.000949800655475666	0.0042652	Steap1	ENSRNOG00000000017
ENSRNOG00000002074	644.227203326667	1.27218	0.385164128302549	3.30294311702561	0.000956757934925103	0.00428847	Rest	ENSRNOG00000002074
ENSRNOG00000057734	2.507344	4.28259	1.297948	3.29951	0.0009685364	0.00433247	LOC100909671	ENSRNOG00000057734
ENSRNOG00000000041	8.73057826337127	-1.20108	0.364278767374331	-3.29714380684083	0.000976734769627337	0.00436174	Slc26a1	ENSRNOG00000000041
ENSRNOG00000049560	29974.13	-1.09687	0.3329094	-3.29479	0.0009849532	0.00439419	Glul	ENSRNOG00000049560
ENSRNOG00000013707	454.6358	1.43002	0.4340753	3.294413	0.0009862731	0.00439795	Spata13	ENSRNOG00000013707
ENSRNOG00000060735	21.70879	1.13621	0.3449913	3.293457	0.0009896332	0.00440973	NA	ENSRNOG00000060735
ENSRNOG00000060736	3.22131	-2.41089	0.7323364	-3.292056	0.0009945779	0.00442636	NA	ENSRNOG00000060736
ENSRNOG00000004720	186.49452225532	1.54052	0.468011807184825	3.29162197603407	0.000996114091202245	0.00443085	Kcnj2	ENSRNOG00000004720
ENSRNOG00000023881	5.32406	3.06978	0.9331142	3.289827	0.001002489	0.00445197	Skap1	ENSRNOG00000023881
ENSRNOG00000019141	122.2562	2.44698	0.7445956	3.286321	0.001015052	0.00449694	Ch25h	ENSRNOG00000019141
ENSRNOG00000062036	2.795933	3.9184	1.192324	3.28635	0.001014947	0.00449694	NA	ENSRNOG00000062036
ENSRNOG00000053498	10.55754	1.74248	0.5303952	3.285246	0.001018932	0.0045098	Dnajc22	ENSRNOG00000053498
ENSRNOG00000054544	1.792378	4.32565	1.316896	3.284731	0.001020799	0.00451374	NA	ENSRNOG00000054544
ENSRNOG00000043414	3.746758	3.41502	1.039784	3.284356	0.001022156	0.00451864	Fcrl5	ENSRNOG00000043414
ENSRNOG00000022957	436.5717	-1.22524	0.3732274	-3.282837	0.001027681	0.00453438	Ctxn3	ENSRNOG00000022957
ENSRNOG00000000838	2.52914711930231	4.83134	1.47459501360614	3.27638235091609	0.00105146109110804	0.00462713	Lta	ENSRNOG00000000838
ENSRNOG00000017680	10.32332	1.40274	0.4281808	3.276041	0.001052733	0.00463048	Dennd2d	ENSRNOG00000017680
ENSRNOG00000002365	263.066045839286	-1.82801	0.558139020784136	-3.27519638361918	0.0010558854493292	0.00464217	Itm2a	ENSRNOG00000002365
ENSRNOG00000013768	2.199088	-3.45072	1.05497	-3.270914	0.001072005	0.00470184	Defb1	ENSRNOG00000013768
ENSRNOG00000001128	13.0198329512332	1.42206	0.434969391390628	3.26932769871679	0.0010780337106126	0.00472267	Tesc	ENSRNOG00000001128
ENSRNOG00000011184	32.95583	-3.09937	0.949567	-3.26398	0.001098588	0.0047945	Slc13a4	ENSRNOG00000011184
ENSRNOG00000015957	37.13552	1.67465	0.513104	3.263767	0.001099415	0.00479524	F13a1	ENSRNOG00000015957
ENSRNOG00000018551	3.573637	-2.08214	0.6380447	-3.263312	0.001101184	0.00480129	Olr63	ENSRNOG00000018551
ENSRNOG00000008412	7.59504049281156	1.79241	0.549539586529298	3.26166262725785	0.00110760878982219	0.00482474	Gprc5a	ENSRNOG00000008412
ENSRNOG00000006548	84.8226003256632	-1.17152	0.359579256513953	-3.25803637366025	0.00112186025707507	0.00488221	Mrc2	ENSRNOG00000006548
ENSRNOG00000009754	1842.55815722942	1.13356	0.348548502075937	3.2522241491734	0.00114505682407386	0.00496676	Nampt	ENSRNOG00000009754
ENSRNOG00000004821	192.1291195226	-1.38657	0.426454442333801	-3.25139862046638	0.00114838723039886	0.00497536	Sntb1	ENSRNOG00000004821
ENSRNOG00000019751	12.55367	-1.21947	0.3750781	-3.251231	0.001149065	0.00497603	Cyb5r2	ENSRNOG00000019751
ENSRNOG00000017901	34.52014	-1.171	0.3602184	-3.250814	0.00115075	0.00498091	Acy3	ENSRNOG00000017901
ENSRNOG00000011895	1075.656	1.57536	0.4848898	3.248913	0.00115847	0.00500846	LOC691143	ENSRNOG00000011895
ENSRNOG00000008151	87.7741231261801	-1.35426	0.416894728013411	-3.24843487942735	0.00116041767299075	0.00501218	Plscr4	ENSRNOG00000008151
ENSRNOG00000042496	41.36224	-1.04353	0.3213548	-3.247271	0.001165172	0.00503036	Cyp4f5	ENSRNOG00000042496
ENSRNOG00000042990	3.086228	2.42558	0.7472308	3.246094	0.001170001	0.00504648	LOC102556096	ENSRNOG00000042990
ENSRNOG00000020945	1.827162	3.25262	1.002471	3.244602	0.00117615	0.00507064	Ms4a1	ENSRNOG00000020945
ENSRNOG00000008736	35.5508244813086	2.78022	0.857118617765923	3.2436816218176	0.00117995557001409	0.00508585	Slamf8	ENSRNOG00000008736
ENSRNOG00000018962	18.41018	-1.16879	0.3606711	-3.240588	0.001192836	0.00513059	Ctf1	ENSRNOG00000018962
ENSRNOG00000010165	290.365007978598	2.14245	0.662303113207555	3.23484381209092	0.00121709289108346	0.0052191	Tnfaip2	ENSRNOG00000010165
ENSRNOG00000004882	11.3560930256252	-1.81366	0.561270831431773	-3.23134041958555	0.00123211102249845	0.00527615	Capn6	ENSRNOG00000004882
ENSRNOG00000003144	22.4089571084845	-1.72729	0.534655395247321	-3.23066812445083	0.00123501247639468	0.00528672	Gprc5c	ENSRNOG00000003144
ENSRNOG00000011702	16.14223	1.32519	0.4104042	3.228991	0.001242277	0.00530859	Foxp3	ENSRNOG00000011702
ENSRNOG00000051158	47.0573	1.8473	0.5728082	3.224983	0.001259802	0.00537477	Cfb	ENSRNOG00000051158
ENSRNOG00000013850	34.25554	-1.85115	0.5743605	-3.222973	0.001268675	0.00540762	Hes5	ENSRNOG00000013850
ENSRNOG00000025111	167.0352	1.65913	0.5149206	3.222114	0.001272486	0.00541682	Nfkbid	ENSRNOG00000025111
ENSRNOG00000036677	1237.498	1.54208	0.4787385	3.221123	0.001276894	0.00543387	Slc16a3	ENSRNOG00000036677
ENSRNOG00000009191	7.23711079123097	-1.2535	0.389176916073115	-3.22090404636476	0.00127786924119975	0.00543676	Ccm2l	ENSRNOG00000009191
ENSRNOG00000022094	28.21495	1.25924	0.3914073	3.217208	0.001294446	0.00549462	Lacc1	ENSRNOG00000022094
ENSRNOG00000020637	1.650446	4.19869	1.306915	3.212673	0.001315061	0.00555656	Hmx3	ENSRNOG00000020637
ENSRNOG00000019822	683.6562	1.49644	0.4659105	3.211854	0.001318812	0.00556859	Gadd45b	ENSRNOG00000019822
ENSRNOG00000013770	10.64045	-2.18302	0.6798388	-3.211087	0.00132234	0.00557965	Folh1	ENSRNOG00000013770
ENSRNOG00000004398	20.5655448750186	-1.65991	0.51757920019126	-3.20706378657344	0.00134097258760927	0.00564279	Pkhd1l1	ENSRNOG00000004398
ENSRNOG00000010263	28.52051	-1.03845	0.3241306	-3.203816	0.00135619	0.00569773	Cldn11	ENSRNOG00000010263
ENSRNOG00000017084	15.18959	2.28707	0.7144106	3.20134	0.001367902	0.00572997	Hsd11b2	ENSRNOG00000017084
ENSRNOG00000051468	1.334363	3.30509	1.032645	3.200608	0.00137138	0.00574324	NA	ENSRNOG00000051468
ENSRNOG00000006952	726.551528416022	1.13388	0.354348061098458	3.19989675580859	0.00137476824367816	0.00575351	Prex1	ENSRNOG00000006952
ENSRNOG00000020276	1.553157	4.11015	1.285894	3.196341	0.001391824	0.00580908	Tnni2	ENSRNOG00000020276
ENSRNOG00000054962	6.670787	-1.64974	0.5167402	-3.192585	0.001410057	0.00587455	Dao	ENSRNOG00000054962
ENSRNOG00000003283	54.4775385004397	1.15289	0.361196643175476	3.19186436404197	0.0014135769556223	0.00588523	Rcsd1	ENSRNOG00000003283
ENSRNOG00000015297	6.366698	1.76229	0.5521621	3.191613	0.001414809	0.00588903	RGD1561662	ENSRNOG00000015297
ENSRNOG00000025571	1.856154	4.36946	1.36909	3.191505	0.001415338	0.0058899	Il19	ENSRNOG00000025571
ENSRNOG00000010497	1.63788	3.62053	1.13503	3.189812	0.001423654	0.0059165	RGD1305807	ENSRNOG00000010497
ENSRNOG00000005048	203.147318733668	-1.66298	0.521360632343539	-3.18968608555792	0.00142427410563982	0.00591775	Trhr	ENSRNOG00000005048
ENSRNOG00000026124	571.3848	-1.07704	0.3380705	-3.185838	0.001443353	0.00597683	Id3	ENSRNOG00000026124
ENSRNOG00000016421	10.14195	-2.60101	0.8168222	-3.184302	0.001451033	0.0060019	Tyr	ENSRNOG00000016421
ENSRNOG00000058327	2.159604	4.59785	1.444656	3.18266	0.001459291	0.0060293	NA	ENSRNOG00000058327
ENSRNOG00000039207	10.81141	1.62367	0.5103102	3.181736	0.00146395	0.00604449	Ccdc71l	ENSRNOG00000039207
ENSRNOG00000015972	5.69528	-1.43247	0.4503828	-3.180552	0.001469946	0.00606517	Ano5	ENSRNOG00000015972
ENSRNOG00000010283	4.639984	2.43596	0.7660631	3.179846	0.001473535	0.0060759	Cd28	ENSRNOG00000010283
ENSRNOG00000020843	883.3015	1.42926	0.4501404	3.175144	0.001497623	0.00615842	Ftl1	ENSRNOG00000020843
ENSRNOG00000018867	10.88001	-2.45766	0.7745154	-3.173155	0.001507919	0.00619002	Klhdc7a	ENSRNOG00000018867
ENSRNOG00000052070	47.41461	-1.38393	0.4366552	-3.169395	0.001527567	0.00625953	Aldh1a3	ENSRNOG00000052070
ENSRNOG00000030224	34.56351	1.15449	0.3643892	3.168291	0.001533377	0.00628055	NA	ENSRNOG00000030224
ENSRNOG00000004828	10.7141446817135	-1.56503	0.49474092526976	-3.16333221019115	0.00155974233113181	0.00637157	Acvr1c	ENSRNOG00000004828
ENSRNOG00000003772	174.295785006078	-1.03913	0.3286499702907	-3.16182072221625	0.00156786057948146	0.00639482	Csrp2	ENSRNOG00000003772
ENSRNOG00000011162	15.16058	1.05917	0.3351871	3.159947	0.001577977	0.00642189	Smco4	ENSRNOG00000011162
ENSRNOG00000010519	4.26261	-1.81422	0.5742667	-3.1592	0.001582027	0.00643695	Cyp39a1	ENSRNOG00000010519
ENSRNOG00000056562	38.13418	-2.15132	0.6811306	-3.15845	0.001586106	0.00644644	Olfml1	ENSRNOG00000056562
ENSRNOG00000019810	60.55932	1.15659	0.3666402	3.154575	0.001607323	0.00652405	Des	ENSRNOG00000019810
ENSRNOG00000003869	76.9582579100231	-1.99296	0.632341977049776	-3.15170907584535	0.00162317909495285	0.00657395	Sod3	ENSRNOG00000003869
ENSRNOG00000021079	306.1968	-1.3108	0.4175047	-3.139596	0.00169181	0.00681303	Fxyd1	ENSRNOG00000021079
ENSRNOG00000021220	192.9041	1.36418	0.434619	3.138805	0.00169638	0.00682696	Cpxm1	ENSRNOG00000021220
ENSRNOG00000012068	4.142754	-3.13206	0.9982532	-3.137539	0.001703723	0.00685203	LOC685849	ENSRNOG00000012068
ENSRNOG00000000528	42.9824309925882	1.08181	0.344836946954406	3.13716120365156	0.00170592304207712	0.00685938	Fgd2	ENSRNOG00000000528
ENSRNOG00000018003	71.29394	2.17346	0.6937039	3.133126	0.001729553	0.00693569	F2rl1	ENSRNOG00000018003
ENSRNOG00000013170	16.38896	1.5894	0.5080063	3.128695	0.001755846	0.00701153	Il13ra1	ENSRNOG00000013170
ENSRNOG00000058510	8.971315	1.70455	0.544775	3.128911	0.001754552	0.00701153	NA	ENSRNOG00000058510
ENSRNOG00000033100	11.49926	2.36279	0.7555509	3.127238	0.00176457	0.00703844	LOC689130	ENSRNOG00000033100
ENSRNOG00000012972	13.68321	1.64051	0.5248314	3.125793	0.001773266	0.00706549	Alox5	ENSRNOG00000012972
ENSRNOG00000006579	1.79919666295326	4.3318	1.38804761580702	3.12078926099136	0.00180367059381159	0.00716652	Reg3g	ENSRNOG00000006579
ENSRNOG00000042426	255.3807	1.32998	0.4262687	3.120047	0.001808222	0.00717997	Cyp4v3	ENSRNOG00000042426
ENSRNOG00000009286	31.231155040009	-1.11477	0.357454934997513	-3.1186342419131	0.00181691353257151	0.00720363	Noxa1	ENSRNOG00000009286
ENSRNOG00000017259	94.87722	1.04314	0.3345164	3.118341	0.001818721	0.00720925	Tacc3	ENSRNOG00000017259
ENSRNOG00000023085	104.6705	-1.97168	0.6325082	-3.117243	0.001825509	0.00722839	Pmel	ENSRNOG00000023085
ENSRNOG00000003457	1.06487370537194	3.56563	1.14450459768334	3.11543457221504	0.00183674090605435	0.00726974	Bicdl2	ENSRNOG00000003457
ENSRNOG00000050869	617.7462	2.16376	0.6949238	3.11367	0.00184776	0.00730865	Cebpd	ENSRNOG00000050869
ENSRNOG00000020157	1.457948	-3.36881	1.082956	-3.11075	0.001866131	0.00737184	Wnt8a	ENSRNOG00000020157
ENSRNOG00000057404	1.865845	3.8398	1.235054	3.109016	0.001877119	0.00740573	Slc47a1	ENSRNOG00000057404
ENSRNOG00000025925	5.733089	1.92154	0.6182327	3.10812	0.001882818	0.00742345	Txk	ENSRNOG00000025925
ENSRNOG00000019926	11.01348	1.0757	0.3462194	3.106977	0.00189011	0.00744979	Ramp1	ENSRNOG00000019926
ENSRNOG00000028592	10.06368	1.18817	0.3824306	3.106899	0.00189061	0.00744979	RGD1562451	ENSRNOG00000028592
ENSRNOG00000059170	1.174176	3.70089	1.191706	3.105542	0.001899308	0.00747569	LOC102551356	ENSRNOG00000059170
ENSRNOG00000002794	86.4149961513395	2.20568	0.71130893581451	3.10086847940102	0.00192953972864405	0.0075769	Selp	ENSRNOG00000002794
ENSRNOG00000000186	123.329013808687	-1.11815	0.360627904497321	-3.10056353182904	0.0019315277277802	0.0075831	Tst	ENSRNOG00000000186
ENSRNOG00000011775	510.0412	-1.2167	0.392653	-3.098677	0.001943869	0.00762344	Mfap3l	ENSRNOG00000011775
ENSRNOG00000034087	1.651734	3.09119	0.9979041	3.09768	0.001950417	0.00764587	Krt42	ENSRNOG00000034087
ENSRNOG00000017672	5.887658	-1.62602	0.5252837	-3.095506	0.001964777	0.00769562	Akr1c14	ENSRNOG00000017672
ENSRNOG00000039447	7.80092	3.0912	0.9995097	3.092716	0.00198334	0.00775351	Pate4	ENSRNOG00000039447
ENSRNOG00000054495	109.019	-2.32695	0.7542735	-3.085026	0.002035342	0.00792569	Cldn2	ENSRNOG00000054495
ENSRNOG00000000844	8.2359004229355	-1.14563	0.371626781134371	-3.08275082802777	0.00205096805680438	0.00796861	Ly6g6d	ENSRNOG00000000844
ENSRNOG00000028108	4.326524	-2.0099	0.6528037	-3.078878	0.00207782	0.00806138	Cytl1	ENSRNOG00000028108
ENSRNOG00000038483	15.12546	1.53702	0.4995181	3.077011	0.002090876	0.00810011	NA	ENSRNOG00000038483
ENSRNOG00000049402	352.6579	-1.07691	0.3500078	-3.076819	0.002092223	0.00810363	Nbl1	ENSRNOG00000049402
ENSRNOG00000039759	42.29139	-1.40983	0.4583289	-3.076019	0.002097846	0.00811786	Gpr34	ENSRNOG00000039759
ENSRNOG00000061910	56.77558	1.01005	0.3285964	3.073843	0.002113204	0.00816604	Igfbp3	ENSRNOG00000061910
ENSRNOG00000038891	4.35071	-1.71093	0.5571201	-3.07102	0.002133288	0.0082333	Grxcr1	ENSRNOG00000038891
ENSRNOG00000005378	28.3729644102894	1.0817	0.35239026926146	3.06961501980249	0.0021433485674197	0.00826867	Gna15	ENSRNOG00000005378
ENSRNOG00000000156	11.2655613745142	-1.43772	0.469254305083075	-3.06384491167684	0.00218512156183782	0.00840522	Megf6	ENSRNOG00000000156
ENSRNOG00000042344	1.378394	-3.27279	1.07017	-3.058196	0.002226742	0.00853685	Smim22	ENSRNOG00000042344
ENSRNOG00000018865	61.77765	-1.16354	0.3808371	-3.055227	0.0022489	0.00860927	Adamts12	ENSRNOG00000018865
ENSRNOG00000014361	82.39242	1.08948	0.3567309	3.054075	0.002257556	0.00863883	Edn1	ENSRNOG00000014361
ENSRNOG00000049388	3.708684	-3.31043	1.08399	-3.053934	0.002258616	0.0086393	Prr32	ENSRNOG00000049388
ENSRNOG00000005707	40.5076031432181	-1.29135	0.423346842825757	-3.05034188982961	0.00228580998201474	0.00872519	Bfsp1	ENSRNOG00000005707
ENSRNOG00000058039	92.34505	-1.36768	0.4484996	-3.049453	0.002292584	0.00874385	Acta2	ENSRNOG00000058039
ENSRNOG00000011130	6.217599	2.29838	0.7541033	3.047831	0.002304995	0.00877577	Calca	ENSRNOG00000011130
ENSRNOG00000035466	1.53262	4.09727	1.344335	3.0478	0.002305233	0.00877577	Mir146a	ENSRNOG00000035466
ENSRNOG00000014231	26.09886	1.57222	0.5161975	3.04578	0.002320772	0.00881129	Pnoc	ENSRNOG00000014231
ENSRNOG00000052902	4.538881	-2.12735	0.6988423	-3.044111	0.002333689	0.00885123	NA	ENSRNOG00000052902
ENSRNOG00000021472	48.05637	-1.6123	0.5300381	-3.041851	0.002351281	0.00890697	Ermn	ENSRNOG00000021472
ENSRNOG00000019902	16.35678	-1.86464	0.6137719	-3.038	0.002381542	0.00898471	Folr1	ENSRNOG00000019902
ENSRNOG00000010906	5.598236	2.57387	0.84764	3.03651	0.002393343	0.00901448	Ccl5	ENSRNOG00000010906
ENSRNOG00000019220	12.16311	-1.00028	0.3302457	-3.028896	0.00245449	0.00920534	Rhod	ENSRNOG00000019220
ENSRNOG00000024569	23.00557	1.28437	0.4243462	3.026699	0.002472399	0.00925557	Gimap9	ENSRNOG00000024569
ENSRNOG00000007290	1484.28262267873	-1.55414	0.513954161418972	-3.0238867267586	0.00249549854812666	0.00933447	Atp1a2	ENSRNOG00000007290
ENSRNOG00000052173	11.28531	-1.1265	0.3728187	-3.021579	0.002514597	0.00939304	Ranbp3l	ENSRNOG00000052173
ENSRNOG00000027924	11.24843	1.30935	0.4334858	3.020518	0.002523428	0.00941223	Fam83g	ENSRNOG00000027924
ENSRNOG00000059784	6.130229	-1.384	0.4597352	-3.010434	0.002608748	0.0096747	LOC680933	ENSRNOG00000059784
ENSRNOG00000010899	37.59626	-1.66701	0.5538396	-3.00992	0.002613164	0.00968238	Bfsp2	ENSRNOG00000010899
ENSRNOG00000045649	1794.407	1.45268	0.4826351	3.009892	0.002613404	0.00968238	Arrdc3	ENSRNOG00000045649
ENSRNOG00000019659	28.33222	-1.64103	0.5452863	-3.00948	0.002616952	0.0096886	Aspa	ENSRNOG00000019659
ENSRNOG00000005906	1.82543543082965	3.81043	1.26764097509871	3.00591855731306	0.00264779905746299	0.0097773	RGD1565355	ENSRNOG00000005906
ENSRNOG00000018570	169.5597	-1.08804	0.3623111	-3.00305	0.002672889	0.00984827	C1qtnf3	ENSRNOG00000018570
ENSRNOG00000035480	16.3232	1.67376	0.5578004	3.000651	0.002694031	0.00990683	Mir21	ENSRNOG00000035480
ENSRNOG00000024365	60.02228	-1.68571	0.5620961	-2.998969	0.00270895	0.00995133	Ect2	ENSRNOG00000024365
ENSRNOG00000055996	1.436063	3.43065	1.144344	2.997921	0.002718277	0.00997765	NA	ENSRNOG00000055996
ENSRNOG00000019305	70.1416	-1.40793	0.4697237	-2.997364	0.002723257	0.00998997	Sh3tc2	ENSRNOG00000019305
ENSRNOG00000018951	196.1063	-1.56211	0.5224924	-2.989732	0.002792221	0.0102044	Col4a5	ENSRNOG00000018951
ENSRNOG00000017766	64.33535	-1.58729	0.531013	-2.989178	0.002797289	0.0102209	Ca12	ENSRNOG00000017766
ENSRNOG00000059555	2.137396	4.57924	1.534895	2.983423	0.002850434	0.0103801	NA	ENSRNOG00000059555
ENSRNOG00000031331	1.246122	3.79843	1.273732	2.982124	0.002862556	0.010414	Fpr3	ENSRNOG00000031331
ENSRNOG00000051262	4.16167	2.44258	0.8191889	2.981708	0.002866449	0.0104245	Tmc1	ENSRNOG00000051262
ENSRNOG00000016945	2.576665	2.80161	0.9399036	2.980745	0.002875485	0.0104466	Pla2g2a	ENSRNOG00000016945
ENSRNOG00000012593	160.0717	-1.14599	0.3848304	-2.977905	0.00290226	0.010517	Mmel1	ENSRNOG00000012593
ENSRNOG00000042771	38.3233	1.03243	0.3467609	2.977344	0.002907572	0.0105321	Apol3	ENSRNOG00000042771
ENSRNOG00000024848	2.993674	3.50072	1.177514	2.972978	0.002949256	0.0106601	Fga	ENSRNOG00000024848
ENSRNOG00000020803	2.788813	2.59485	0.8732145	2.971602	0.0029625	0.0106996	Meox1	ENSRNOG00000020803
ENSRNOG00000060317	1.839276	3.82035	1.286279	2.970079	0.002977227	0.0107338	NA	ENSRNOG00000060317
ENSRNOG00000005275	16.8247371019551	1.03587	0.349520582378002	2.96367625538024	0.00303987917355039	0.0109171	Shmt1	ENSRNOG00000005275
ENSRNOG00000058337	16.97405	1.45902	0.4925682	2.962071	0.003055776	0.0109635	Plcb2	ENSRNOG00000058337
ENSRNOG00000025676	42.26543	-1.40344	0.4738471	-2.961806	0.003058405	0.0109708	Gask1a	ENSRNOG00000025676
ENSRNOG00000018952	186.7069	1.09629	0.3702101	2.961253	0.003063906	0.0109884	Sema3g	ENSRNOG00000018952
ENSRNOG00000007613	35.0633908786749	-1.33551	0.451064782408588	-2.96080409309306	0.00306837046080191	0.010998	C1qtnf5	ENSRNOG00000007613
ENSRNOG00000011796	484.0992	1.16479	0.3935942	2.95936	0.003082792	0.0110432	C1r	ENSRNOG00000011796
ENSRNOG00000061070	17.90938	1.2485	0.4223775	2.955894	0.003117644	0.0111464	Irf4	ENSRNOG00000061070
ENSRNOG00000009556	1.71032942211984	3.69889	1.25168762334408	2.95512353130067	0.00312543880231987	0.01117	Prokr1	ENSRNOG00000009556
ENSRNOG00000014127	8.041249	1.15685	0.391973	2.951346	0.003163928	0.0112813	Rnf151	ENSRNOG00000014127
ENSRNOG00000032990	1.248604	3.80068	1.288044	2.950737	0.00317017	0.0113014	Siglecl1	ENSRNOG00000032990
ENSRNOG00000024204	1.121214	3.0657	1.040653	2.945942	0.003219727	0.0114537	Ifne	ENSRNOG00000024204
ENSRNOG00000021149	263.3875	-1.15595	0.3924889	-2.945169	0.00322778	0.0114801	Ush1c	ENSRNOG00000021149
ENSRNOG00000020729	11.81256	1.71767	0.5834993	2.943734	0.003242781	0.011518	Stc2	ENSRNOG00000020729
ENSRNOG00000004303	781.115744478678	-1.45413	0.494003159433442	-2.94357129658048	0.00324449082359432	0.0115218	Timp3	ENSRNOG00000004303
ENSRNOG00000001943	5.3744820612515	5.9194	2.01176778694215	2.94238793929149	0.00325691638079844	0.0115593	Retnlg	ENSRNOG00000001943
ENSRNOG00000015283	30.03732	1.03121	0.3505064	2.942064	0.003260329	0.0115669	Nt5c1a	ENSRNOG00000015283
ENSRNOG00000059921	2.542753	3.24045	1.10149	2.941881	0.003262257	0.0115715	NA	ENSRNOG00000059921
ENSRNOG00000028250	3.827244	2.52189	0.8576121	2.9406	0.003275777	0.0116106	Lax1	ENSRNOG00000028250
ENSRNOG00000027767	21.10631	-1.27612	0.4340491	-2.940048	0.00328161	0.0116284	Slc38a5	ENSRNOG00000027767
ENSRNOG00000058088	2.103006	4.01964	1.367544	2.93931	0.003289436	0.0116433	LOC102550206	ENSRNOG00000058088
ENSRNOG00000014936	139.8831	1.08648	0.3696474	2.939229	0.003290296	0.0116441	Ifitm2	ENSRNOG00000014936
ENSRNOG00000058120	1.537754	-2.88221	0.981364	-2.936946	0.003314616	0.0117167	Tinag	ENSRNOG00000058120
ENSRNOG00000032261	91.59851	-1.33255	0.4537599	-2.936678	0.003317484	0.0117246	Cyp2d4	ENSRNOG00000032261
ENSRNOG00000049976	1.414488	3.40977	1.162297	2.933647	0.00335005	0.0118193	Gzmb	ENSRNOG00000049976
ENSRNOG00000058364	4.320723	2.28921	0.780446	2.933209	0.003354779	0.0118315	NA	ENSRNOG00000058364
ENSRNOG00000003357	41.6570540341906	-1.15991	0.395706209104971	-2.93122949438099	0.00337623261107692	0.0118958	Col3a1	ENSRNOG00000003357
ENSRNOG00000032570	1.796756	-3.12706	1.067541	-2.929215	0.003398193	0.011964	Smc1b	ENSRNOG00000032570
ENSRNOG00000028538	1.45986	4.02376	1.373794	2.928941	0.003401189	0.0119723	Vom2r48	ENSRNOG00000028538
ENSRNOG00000002950	23.9570932231568	1.46921	0.502262545670782	2.92518161546854	0.00344255245792666	0.0120856	Lyl1	ENSRNOG00000002950
ENSRNOG00000001251	96.1903225122752	-1.6553	0.56613528734641	-2.92385224220636	0.00345728814801952	0.012127	Grifin	ENSRNOG00000001251
ENSRNOG00000042686	82.25684	1.03401	0.3546457	2.915603	0.003550015	0.0124156	Trim34	ENSRNOG00000042686
ENSRNOG00000038202	8.770697	-1.07196	0.3677962	-2.914538	0.003562157	0.012451	Calml4	ENSRNOG00000038202
ENSRNOG00000002831	70.681473989777	-1.96619	0.676194220283654	-2.9077344321894	0.00364057356739924	0.0126915	Wfikkn2	ENSRNOG00000002831
ENSRNOG00000007061	106.864439169358	-1.61647	0.556356308736521	-2.9054633277068	0.00366709818511028	0.0127719	Arhgef33	ENSRNOG00000007061
ENSRNOG00000004713	1.19356844121535	-3.07417	1.05812505858007	-2.90530181473674	0.00366899119891038	0.012776	Kcnj16	ENSRNOG00000004713
ENSRNOG00000006096	91.0547674923981	-1.76968	0.609958433970908	-2.90131463530938	0.00371600558270979	0.0129105	Slc26a7	ENSRNOG00000006096
ENSRNOG00000004452	1.3806255733685	3.39291	1.17017339195255	2.89949564104974	0.00373763541981986	0.0129783	Aqp12a	ENSRNOG00000004452
ENSRNOG00000018236	2.659058	-2.06533	0.7129037	-2.897061	0.003766762	0.0130647	Cym	ENSRNOG00000018236
ENSRNOG00000011305	13.0886	-1.50202	0.5188595	-2.894851	0.003793381	0.0131447	Sox10	ENSRNOG00000011305
ENSRNOG00000047618	5.156732	1.35522	0.468517	2.892569	0.003821047	0.0132306	Katnal1	ENSRNOG00000047618
ENSRNOG00000007023	138.961794990407	-1.09985	0.380730051346003	-2.88879445080628	0.00386721773532997	0.0133604	Galm	ENSRNOG00000007023
ENSRNOG00000020259	2.256441	-2.49185	0.862724	-2.888352	0.003872657	0.0133732	RGD1305347	ENSRNOG00000020259
ENSRNOG00000023030	3.695824	1.64373	0.5694459	2.88655	0.003894907	0.0134309	Cd96	ENSRNOG00000023030
ENSRNOG00000046667	65.90857	1.15566	0.4006008	2.884808	0.003916525	0.0134929	Fosb	ENSRNOG00000046667
ENSRNOG00000001375	14.6328635713844	-1.51763	0.526650048738979	-2.88167095082982	0.00395572589242548	0.0136076	Gal3st4	ENSRNOG00000001375
ENSRNOG00000035555	3.013657	1.86086	0.6462071	2.879658	0.003981064	0.0136744	Mir384	ENSRNOG00000035555
ENSRNOG00000025120	2.012591	-2.77584	0.9647971	-2.877122	0.004013208	0.0137694	Gli1	ENSRNOG00000025120
ENSRNOG00000000805	524.093743905637	-1.46145	0.508017811279209	-2.87677126329401	0.00401766709326794	0.013777	Gja1	ENSRNOG00000000805
ENSRNOG00000012906	10.55008	-1.12529	0.3914716	-2.874522	0.004046397	0.0138601	Bcas1	ENSRNOG00000012906
ENSRNOG00000029993	1.11527	3.06019	1.067817	2.865841	0.004159037	0.0141696	Kynu	ENSRNOG00000029993
ENSRNOG00000020129	27.3544	-1.43687	0.501512	-2.865079	0.004169049	0.0142011	Cdh3	ENSRNOG00000020129
ENSRNOG00000028225	6.053005	-1.24608	0.4353819	-2.862031	0.004209353	0.0143225	Tnni3k	ENSRNOG00000028225
ENSRNOG00000024259	2.175276	2.54451	0.8893778	2.860998	0.004223098	0.0143613	Tmem54	ENSRNOG00000024259
ENSRNOG00000043311	8.556762	-1.14208	0.3992443	-2.860614	0.00422822	0.0143761	Birc7	ENSRNOG00000043311
ENSRNOG00000003992	20.2961088907037	1.15819	0.404884138602198	2.86055337785813	0.00422902354818651	0.0143762	Pik3r6	ENSRNOG00000003992
ENSRNOG00000012821	17.75749	-1.40622	0.4929133	-2.852877	0.004332544	0.014674	Cnmd	ENSRNOG00000012821
ENSRNOG00000025980	7.405557	1.32876	0.4659552	2.851689	0.004348761	0.0147047	LOC691418	ENSRNOG00000025980
ENSRNOG00000008168	10.5750657983873	-1.10268	0.386673496396958	-2.85171715189488	0.00434837741416229	0.0147047	Wnt5b	ENSRNOG00000008168
ENSRNOG00000008671	494.359518334662	-1.35455	0.475053246039552	-2.85137221793777	0.00435309788291995	0.0147166	Dct	ENSRNOG00000008671
ENSRNOG00000029586	7.529541	-1.09707	0.3848705	-2.850501	0.004365041	0.0147435	NA	ENSRNOG00000029586
ENSRNOG00000020484	1.149291	-2.98933	1.048965	-2.849789	0.004374821	0.0147711	Trpm5	ENSRNOG00000020484
ENSRNOG00000034221	5.625997	1.62234	0.5697149	2.847635	0.00440454	0.014847	Cfap126	ENSRNOG00000034221
ENSRNOG00000016625	1.375242	2.8061	0.9868178	2.843583	0.004460933	0.0150015	Slc22a2	ENSRNOG00000016625
ENSRNOG00000060193	1.459022	4.02461	1.415425	2.84339	0.004463642	0.0150079	Prr29	ENSRNOG00000060193
ENSRNOG00000018262	943.8536	1.03917	0.3660066	2.839201	0.00452267	0.0151742	Ampd3	ENSRNOG00000018262
ENSRNOG00000037710	4.655243	-1.8423	0.6496052	-2.836026	0.004567879	0.0152998	Calr4	ENSRNOG00000037710
ENSRNOG00000003120	328.754194722344	-1.23193	0.434404727683331	-2.83590229789826	0.0045696422931383	0.0153001	Prelp	ENSRNOG00000003120
ENSRNOG00000017702	892.4636	-1.12725	0.3975829	-2.835261	0.004578822	0.0153253	Gpld1	ENSRNOG00000017702
ENSRNOG00000007811	1.48767718060963	3.4961	1.23439235304268	2.8322397138029	0.00462231816751072	0.0154401	Klrb1c	ENSRNOG00000007811
ENSRNOG00000002350	8.48361983195954	1.13082	0.399688485987396	2.82926002917613	0.00466557743848822	0.0155564	Eaf2	ENSRNOG00000002350
ENSRNOG00000014840	12.16729	-1.23793	0.438535	-2.82288	0.004759436	0.0158206	Gna14	ENSRNOG00000014840
ENSRNOG00000014831	1.423363	3.99542	1.416057	2.82151	0.004779811	0.0158742	Ccin	ENSRNOG00000014831
ENSRNOG00000054155	8.237614	-1.79627	0.6367868	-2.820829	0.004789969	0.0159022	Srarp	ENSRNOG00000054155
ENSRNOG00000022242	7.600558	1.70829	0.6058933	2.819452	0.004810574	0.0159563	Cxcl9	ENSRNOG00000022242
ENSRNOG00000038598	4.157998	3.55818	1.262815	2.817656	0.004837559	0.0160371	NA	ENSRNOG00000038598
ENSRNOG00000020125	1.414688	3.41323	1.211417	2.817553	0.004839119	0.0160394	Cd79a	ENSRNOG00000020125
ENSRNOG00000014293	760.0565	-1.41141	0.500968	-2.817374	0.004841812	0.0160455	Nkd1	ENSRNOG00000014293
ENSRNOG00000013578	9.601803	-1.20853	0.4290511	-2.816739	0.004851392	0.0160714	Trem2	ENSRNOG00000013578
ENSRNOG00000005158	21.1484001873296	-1.55666	0.552784146287978	-2.81602865673425	0.00486213295442586	0.0160983	Slc24a5	ENSRNOG00000005158
ENSRNOG00000019363	5.818694	-1.38397	0.4921936	-2.811845	0.004925829	0.0162713	Inka1	ENSRNOG00000019363
ENSRNOG00000014253	3.278564	-1.68845	0.6013925	-2.807565	0.004991767	0.0164596	Pax2	ENSRNOG00000014253
ENSRNOG00000017273	5.577813	1.3974	0.4978006	2.807144	0.004998292	0.0164753	RGD1563917	ENSRNOG00000017273
ENSRNOG00000003400	3.89006508750647	-1.66552	0.593336878873737	-2.80703937738194	0.00499991293839113	0.0164777	Fmo4	ENSRNOG00000003400
ENSRNOG00000029528	16.83424	-1.08295	0.3861188	-2.804715	0.005036107	0.0165757	Cbs	ENSRNOG00000029528
ENSRNOG00000008515	3.98202412850792	-1.53666	0.549063690418926	-2.79869024879971	0.00513103326578634	0.0168286	Tmem45b	ENSRNOG00000008515
ENSRNOG00000020669	3.337306	-1.73328	0.6199298	-2.795928	0.005175099	0.016952	Ovol1	ENSRNOG00000020669
ENSRNOG00000057178	5.026836	5.82238	2.082557	2.795786	0.005177372	0.0169535	NA	ENSRNOG00000057178
ENSRNOG00000014137	412.6252	-2.15081	0.7702259	-2.792446	0.005231126	0.0171113	Fbln1	ENSRNOG00000014137
ENSRNOG00000051970	8.471894	-1.6081	0.5759524	-2.792076	0.005237107	0.0171278	Aqp5	ENSRNOG00000051970
ENSRNOG00000038948	34.18648	-1.64523	0.5899137	-2.788938	0.005288118	0.017261	Stab2	ENSRNOG00000038948
ENSRNOG00000055185	1.240755	3.20527	1.150507	2.785967	0.005336824	0.0173831	Dusp9	ENSRNOG00000055185
ENSRNOG00000014320	78.82375	1.68945	0.6079077	2.779118	0.005450666	0.017707	Inhba	ENSRNOG00000014320
ENSRNOG00000061299	3.093378	2.72894	0.9821308	2.778595	0.005459449	0.0177262	LOC100134871	ENSRNOG00000061299
ENSRNOG00000029318	262.8119	-1.90483	0.6863288	-2.775387	0.0055136	0.0178705	Tyrp1	ENSRNOG00000029318
ENSRNOG00000029768	132.4299	3.06468	1.104538	2.774628	0.005526484	0.0178966	Ccl12	ENSRNOG00000029768
ENSRNOG00000019894	0.8836946	3.29857	1.189489	2.773098	0.005552545	0.0179684	Izumo1r	ENSRNOG00000019894
ENSRNOG00000000341	108.583591556256	-1.16065	0.418572708138682	-2.77288652241494	0.00555614920199361	0.017973	Nid2	ENSRNOG00000000341
ENSRNOG00000011182	33.58833	1.17649	0.424906	2.768825	0.005625891	0.0181516	Aanat	ENSRNOG00000011182
ENSRNOG00000008855	9.87338268490988	2.17136	0.784271413319116	2.76863935214144	0.00562909073924777	0.0181569	Gjb2	ENSRNOG00000008855
ENSRNOG00000061285	1.128959	-2.97734	1.075492	-2.768349	0.005634104	0.0181592	NA	ENSRNOG00000061285
ENSRNOG00000033022	2.079452	-2.36067	0.8527366	-2.768346	0.00563416	0.0181592	Olr1106	ENSRNOG00000033022
ENSRNOG00000045811	260.9019	-1.67034	0.6035789	-2.767391	0.005650686	0.0181998	Cldn5	ENSRNOG00000045811
ENSRNOG00000011360	26.86917	1.58156	0.571825	2.765806	0.005678232	0.0182663	Dkk2	ENSRNOG00000011360
ENSRNOG00000054576	1.591452	3.02916	1.095218	2.765804	0.005678259	0.0182663	Gsdmc	ENSRNOG00000054576
ENSRNOG00000000167	6.65716944011175	1.65166	0.598046356577533	2.76175737878382	0.00574911831063904	0.0184492	Alas2	ENSRNOG00000000167
ENSRNOG00000031726	6.271678	1.16822	0.4234642	2.758712	0.005802974	0.0185942	Oas1e	ENSRNOG00000031726
ENSRNOG00000025597	3.065591	3.09466	1.121787	2.758688	0.00580339	0.0185942	Rnase6	ENSRNOG00000025597
ENSRNOG00000018321	3.90966	1.93878	0.7030914	2.757515	0.005824261	0.0186417	Sytl3	ENSRNOG00000018321
ENSRNOG00000039971	12.25229	1.02458	0.3717023	2.756443	0.00584338	0.0186931	Ctla2a	ENSRNOG00000039971
ENSRNOG00000028189	27.59564	-1.30013	0.4718155	-2.755597	0.005858509	0.018735	LOC691215	ENSRNOG00000028189
ENSRNOG00000053937	6.92802	-1.13579	0.4125723	-2.752943	0.005906226	0.0188647	NA	ENSRNOG00000053937
ENSRNOG00000058683	4.22149	2.47328	0.8995606	2.749428	0.005969946	0.0190386	NA	ENSRNOG00000058683
ENSRNOG00000015260	6.482673	1.31636	0.4794559	2.745536	0.006041215	0.0192293	Lpar3	ENSRNOG00000015260
ENSRNOG00000004330	394.283758913747	-1.10839	0.404513150498816	-2.74007024122623	0.00614260552496823	0.0194983	Chrdl1	ENSRNOG00000004330
ENSRNOG00000036608	3.644522	-1.91267	0.6984736	-2.738349	0.006174848	0.0195796	Mlana	ENSRNOG00000036608
ENSRNOG00000061678	4.280723	1.61754	0.5913479	2.735351	0.006231382	0.0197258	NA	ENSRNOG00000061678
ENSRNOG00000045989	5.409182	1.67088	0.6113914	2.732908	0.006277787	0.0198454	Hba-a3	ENSRNOG00000045989
ENSRNOG00000005747	2.57574236237738	2.105	0.771029977578494	2.73011589160342	0.00633120644451401	0.020004	Il27ra	ENSRNOG00000005747
ENSRNOG00000054889	9.259142	-1.20194	0.4403183	-2.729717	0.006338881	0.0200146	Wdr72	ENSRNOG00000054889
ENSRNOG00000000168	120.620198784646	1.2105	0.443539144168767	2.72917600127496	0.00634928070014496	0.0200421	Gatm	ENSRNOG00000000168
ENSRNOG00000014532	15.58691	1.43821	0.5276438	2.725721	0.006416125	0.0202114	Lbp	ENSRNOG00000014532
ENSRNOG00000010655	4.151117	-1.44762	0.5316662	-2.722795	0.006473222	0.020369	Mttp	ENSRNOG00000010655
ENSRNOG00000042605	1.380719	2.80971	1.034275	2.716594	0.006595747	0.020677	Fpr2	ENSRNOG00000042605
ENSRNOG00000056094	2.88176	1.80536	0.6646865	2.716114	0.006605324	0.0206985	NA	ENSRNOG00000056094
ENSRNOG00000051905	5.801958	1.67309	0.6165704	2.713543	0.006656783	0.0208082	Wnt2	ENSRNOG00000051905
ENSRNOG00000060430	1.225019	-3.08553	1.137841	-2.711735	0.006693204	0.0209042	NA	ENSRNOG00000060430
ENSRNOG00000053830	4.097245	-1.41048	0.5207484	-2.708559	0.006757618	0.0210458	NA	ENSRNOG00000053830
ENSRNOG00000015354	83.0672	-1.67404	0.6191055	-2.703967	0.006851703	0.021302	Aox1	ENSRNOG00000015354
ENSRNOG00000023269	7.553145	1.09682	0.4057974	2.702869	0.006874394	0.0213582	NA	ENSRNOG00000023269
ENSRNOG00000042056	18.81012	-1.77973	0.6586127	-2.702242	0.006887363	0.0213841	Syce3	ENSRNOG00000042056
ENSRNOG00000048275	2.875241	2.28482	0.8465054	2.699119	0.006952326	0.0215278	RGD1309350	ENSRNOG00000048275
ENSRNOG00000003059	165.702220300674	-2.16614	0.802802449070721	-2.69822671955751	0.00697099468377416	0.0215522	Optc	ENSRNOG00000003059
ENSRNOG00000052057	5.261747	-1.2955	0.4806006	-2.695575	0.007026719	0.0216999	NA	ENSRNOG00000052057
ENSRNOG00000005964	79.7331170907751	1.09734	0.407828533879561	2.69067739273993	0.00713071132399285	0.0219879	Nr4a3	ENSRNOG00000005964
ENSRNOG00000004441	6.38112256229089	1.94729	0.727370909967744	2.67716429992713	0.00742482155218552	0.0227353	Fcmr	ENSRNOG00000004441
ENSRNOG00000010661	1.905053	2.77335	1.036897	2.674658	0.007480545	0.0228945	Gzmk	ENSRNOG00000010661
ENSRNOG00000054849	1.435597	-2.78461	1.041489	-2.673682	0.007502364	0.0229499	NA	ENSRNOG00000054849
ENSRNOG00000039668	104.531	-1.1935	0.4471468	-2.66914	0.007604585	0.0232317	Col8a1	ENSRNOG00000039668
ENSRNOG00000022536	2.029711	-2.29894	0.8633	-2.662966	0.007745515	0.0236076	Efcab5	ENSRNOG00000022536
ENSRNOG00000011946	1037.069	-1.09342	0.4106654	-2.662556	0.007754961	0.0236292	Ptn	ENSRNOG00000011946
ENSRNOG00000018978	1.096678	3.046	1.144252	2.662004	0.007767694	0.0236556	Scart1	ENSRNOG00000018978
ENSRNOG00000057619	3.918823	1.94487	0.7310983	2.660204	0.00780933	0.0237727	NA	ENSRNOG00000057619
ENSRNOG00000038835	12.04907	1.26318	0.4749247	2.659756	0.00781973	0.0237906	Cd86	ENSRNOG00000038835
ENSRNOG00000054221	1.833971	2.71111	1.019935	2.65812	0.0078578	0.0238827	NA	ENSRNOG00000054221
ENSRNOG00000000781	7.68966271783262	-1.0472	0.394286390258565	-2.65594195759092	0.00790872253648872	0.0240098	Rnf39	ENSRNOG00000000781
ENSRNOG00000009736	5.60525391021632	-2.33619	0.879892656248492	-2.65508287040298	0.00792889273430156	0.0240617	A4galt	ENSRNOG00000009736
ENSRNOG00000003674	306.987742467796	-1.07415	0.40554041211466	-2.64868931789318	0.00808045769781222	0.0244335	Pir	ENSRNOG00000003674
ENSRNOG00000023664	20.60796	-1.28631	0.4866178	-2.643372	0.008208482	0.0247691	Lepr	ENSRNOG00000023664
ENSRNOG00000052129	7.363652	-1.14982	0.4351237	-2.642514	0.008229295	0.0248278	NA	ENSRNOG00000052129
ENSRNOG00000022636	304.9427	1.0643	0.4028582	2.641881	0.008244703	0.0248582	Alpk1	ENSRNOG00000022636
ENSRNOG00000006263	1.03136144680704	3.54016	1.34111387031323	2.63971870640513	0.00829748657772878	0.0249886	Sh2d1a	ENSRNOG00000006263
ENSRNOG00000053181	4.226722	-1.34346	0.5094806	-2.636925	0.008366124	0.0251707	Aqp6	ENSRNOG00000053181
ENSRNOG00000002730	326.574182050243	-1.63597	0.621050101799138	-2.63420033832924	0.00843357106153555	0.0253571	Rgs5	ENSRNOG00000002730
ENSRNOG00000048468	1.102741	3.64076	1.383684	2.631206	0.008508232	0.0255482	NA	ENSRNOG00000048468
ENSRNOG00000005888	9.99093671547484	1.12852	0.429234046071189	2.62915097590694	0.0085598349186679	0.0256781	Fsip1	ENSRNOG00000005888
ENSRNOG00000004502	0.863025240071532	3.2801	1.24916813580945	2.62582947035852	0.00864381102940574	0.0259006	Hal	ENSRNOG00000004502
ENSRNOG00000061714	15.59911	-1.04945	0.3998507	-2.624596	0.008675187	0.0259792	Slc14a2	ENSRNOG00000061714
ENSRNOG00000001713	1.98354285579281	2.85032	1.08601046924809	2.62457571322327	0.00867570014474566	0.0259792	LOC100360218	ENSRNOG00000001713
ENSRNOG00000007922	14.9361111488793	-2.4361	0.929447240757747	-2.62101588227222	0.00876681776391768	0.0262095	Cldn19	ENSRNOG00000007922
ENSRNOG00000019412	2.299833	2.23216	0.8518745	2.620286	0.008785593	0.0262444	Rhbg	ENSRNOG00000019412
ENSRNOG00000002814	9.790389256017	-1.81443	0.692918533161962	-2.6185313865742	0.00883091672698871	0.0263499	Higd1b	ENSRNOG00000002814
ENSRNOG00000021323	9.566105	1.35733	0.518472	2.617934	0.008846392	0.0263833	Ca13	ENSRNOG00000021323
ENSRNOG00000001295	994.526987450746	-1.06871	0.408886888469573	-2.61369750771774	0.00895682975780952	0.026656	S100b	ENSRNOG00000001295
ENSRNOG00000038215	1.026373	2.93594	1.12416	2.611678	0.009009903	0.0267887	NA	ENSRNOG00000038215
ENSRNOG00000026446	7.200664	1.2736	0.4880312	2.609676	0.009062799	0.02692	Wee2	ENSRNOG00000026446
ENSRNOG00000010347	1.343888	3.33764	1.279812	2.607911	0.009109659	0.0270287	Styk1	ENSRNOG00000010347
ENSRNOG00000013050	3.191617	-1.8846	0.7230109	-2.606597	0.009144702	0.0271109	Spz1	ENSRNOG00000013050
ENSRNOG00000020578	65.74973	1.0758	0.4127697	2.606286	0.009152988	0.0271311	Ceacam1	ENSRNOG00000020578
ENSRNOG00000006583	2.03923974230352	2.87423	1.1030326589691	2.60575668653816	0.00916715563525141	0.0271597	Hpgds	ENSRNOG00000006583
ENSRNOG00000019692	296.0161	-1.38746	0.5324697	-2.605706	0.009168525	0.0271597	Metrn	ENSRNOG00000019692
ENSRNOG00000039494	95.52077	-1.49414	0.5741748	-2.60224	0.009261691	0.0273922	Aass	ENSRNOG00000039494
ENSRNOG00000019542	9.676223	1.26534	0.4868203	2.599204	0.009344021	0.0275777	MGC108823	ENSRNOG00000019542
ENSRNOG00000059469	6.745396	-1.98908	0.7669504	-2.593489	0.00950077	0.0279509	Otx1	ENSRNOG00000059469
ENSRNOG00000017550	21.28529	-1.3353	0.5151097	-2.592258	0.009534813	0.0280287	Fbln7	ENSRNOG00000017550
ENSRNOG00000053086	204.9417	-1.68905	0.6517784	-2.591453	0.009557165	0.0280765	Selenop	ENSRNOG00000053086
ENSRNOG00000002548	9.83956065866178	-1.096	0.423904953612819	-2.58548314611019	0.00972426268430575	0.0284858	Tnn	ENSRNOG00000002548
ENSRNOG00000029637	6.975978	-1.00926	0.3903536	-2.585503	0.009723703	0.0284858	Acot6	ENSRNOG00000029637
ENSRNOG00000049045	103.5452	-1.51132	0.5855906	-2.580851	0.009855714	0.028784	NA	ENSRNOG00000049045
ENSRNOG00000006491	8.1005915641669	-1.6606	0.644078371263615	-2.5782554156697	0.00993005692660364	0.0289691	Foxi3	ENSRNOG00000006491
ENSRNOG00000058847	1.393501	2.81638	1.093013	2.576717	0.009974358	0.029057	NA	ENSRNOG00000058847
ENSRNOG00000024178	3.575616	-1.49183	0.5792898	-2.575267	0.01001628	0.0291607	Cenpt	ENSRNOG00000024178
ENSRNOG00000014205	77.23862	1.01769	0.3953539	2.574121	0.0100495	0.0292389	Klf2	ENSRNOG00000014205
ENSRNOG00000003969	11.9995753499878	1.64053	0.637351314687685	2.57398104102685	0.010053578208367	0.0292462	Fam20a	ENSRNOG00000003969
ENSRNOG00000019211	243.8353	-1.25565	0.4881549	-2.572234	0.01010445	0.0293572	Olfml3	ENSRNOG00000019211
ENSRNOG00000010270	282.2028	-1.55835	0.6070428	-2.567117	0.0102548	0.0297144	Espn	ENSRNOG00000010270
ENSRNOG00000060733	0.9578461	2.80628	1.095189	2.562367	0.01039614	0.0300532	NA	ENSRNOG00000060733
ENSRNOG00000024093	20.74348	-1.53168	0.5982931	-2.560081	0.01046477	0.0302232	Dmrta1	ENSRNOG00000024093
ENSRNOG00000047493	356.1144	-1.83012	0.7164466	-2.554443	0.01063578	0.0306308	Slco1a4	ENSRNOG00000047493
ENSRNOG00000020980	0.7842608	3.13544	1.227895	2.553509	0.01066437	0.0306934	LOC690836	ENSRNOG00000020980
ENSRNOG00000020309	5.765196	1.35268	0.5298402	2.552991	0.01068023	0.0307204	Gfra3	ENSRNOG00000020309
ENSRNOG00000018131	8.229929	-1.08901	0.4266134	-2.552691	0.01068943	0.0307379	Slc16a4	ENSRNOG00000018131
ENSRNOG00000000825	1.71894819561629	-2.49807	0.978868160971331	-2.55199333935029	0.0107108566362014	0.0307797	Calhm5	ENSRNOG00000000825
ENSRNOG00000001167	5.67566961920941	1.13811	0.446021790212872	2.55168744952543	0.0107202639641742	0.0307972	Ubash3a	ENSRNOG00000001167
ENSRNOG00000026989	7.319123	1.47396	0.5777306	2.551296	0.0107323	0.0308222	Gapt	ENSRNOG00000026989
ENSRNOG00000015902	17.96971	-1.29659	0.5082728	-2.550973	0.01074227	0.0308412	Cpxm2	ENSRNOG00000015902
ENSRNOG00000010841	91.47843	-1.26294	0.4953642	-2.549523	0.01078703	0.0309504	Col8a2	ENSRNOG00000010841
ENSRNOG00000026661	1.045534	-3.45805	1.356912	-2.548472	0.01081961	0.0310253	Hcar1	ENSRNOG00000026661
ENSRNOG00000007778	3.38684923840989	1.86232	0.730846529516328	2.54816545136831	0.0108291098299037	0.0310422	Alox15b	ENSRNOG00000007778
ENSRNOG00000028216	6.348256	-1.12345	0.4410966	-2.546952	0.01086683	0.0311358	Igsf5	ENSRNOG00000028216
ENSRNOG00000028945	2.269945	-2.11658	0.8312982	-2.546117	0.01089287	0.0311844	Tmem182	ENSRNOG00000028945
ENSRNOG00000061613	1.32368	2.7231	1.069973	2.545016	0.01092727	0.0312489	NA	ENSRNOG00000061613
ENSRNOG00000003553	897.955351320841	-1.1351	0.446224783677024	-2.54379377806575	0.0109655802699908	0.0313361	Efemp1	ENSRNOG00000003553
ENSRNOG00000021266	4.010092	1.80678	0.7112878	2.54015	0.0110805	0.0316106	Prokr2	ENSRNOG00000021266
ENSRNOG00000033173	1.393651	2.8172	1.109566	2.539016	0.01111649	0.0316941	Fam71e2	ENSRNOG00000033173
ENSRNOG00000021798	0.7140261	2.97896	1.173923	2.537611	0.01116119	0.0317965	Pglyrp4	ENSRNOG00000021798
ENSRNOG00000046195	2.853626	2.56755	1.012036	2.537011	0.01118035	0.0318266	NA	ENSRNOG00000046195
ENSRNOG00000060435	12.2421	-1.35678	0.5353845	-2.534212	0.01127005	0.0320276	Kcnq4	ENSRNOG00000060435
ENSRNOG00000056422	6.600087	1.19743	0.4732644	2.530152	0.01140132	0.0323657	NA	ENSRNOG00000056422
ENSRNOG00000061650	5.647167	-1.09789	0.4340927	-2.529166	0.01143338	0.0324218	NA	ENSRNOG00000061650
ENSRNOG00000028632	0.8600032	3.27742	1.298285	2.524422	0.01158886	0.0327871	Bcl2l14	ENSRNOG00000028632
ENSRNOG00000016852	7.196212	1.58009	0.6262663	2.523025	0.011635	0.0328874	Apobec3	ENSRNOG00000016852
ENSRNOG00000060439	1.78073	2.69359	1.068161	2.521711	0.01167855	0.0329953	NA	ENSRNOG00000060439
ENSRNOG00000001165	22.7255773683569	-1.7368	0.689010404207156	-2.52072021091073	0.0117114932325964	0.0330732	Tmprss3	ENSRNOG00000001165
ENSRNOG00000033567	14.78626	-1.05294	0.417707	-2.520759	0.01171021	0.0330732	Musk	ENSRNOG00000033567
ENSRNOG00000054484	5.703084	-1.11817	0.4437341	-2.519899	0.01173886	0.0331404	NA	ENSRNOG00000054484
ENSRNOG00000006010	36.0704058088697	-1.55829	0.618691338937886	-2.51869167561524	0.0117791752028709	0.0332338	Slc6a20	ENSRNOG00000006010
ENSRNOG00000039107	143.6449	-1.76971	0.7032069	-2.516628	0.01184838	0.0334138	Mfrp	ENSRNOG00000039107
ENSRNOG00000056141	8.093979	-1.24723	0.4958358	-2.515412	0.01188933	0.0334985	Matn3	ENSRNOG00000056141
ENSRNOG00000014835	6.043473	1.36291	0.5426265	2.511699	0.01201515	0.0337376	Il1rl1	ENSRNOG00000014835
ENSRNOG00000025551	395.5809	-1.05132	0.4189203	-2.509605	0.01208664	0.0339146	Rgs22	ENSRNOG00000025551
ENSRNOG00000004641	15.150021895616	1.34769	0.537907097155355	2.50542412694973	0.0122304635695071	0.0342245	Sstr4	ENSRNOG00000004641
ENSRNOG00000006876	4.38104619062932	1.37335	0.548721413602593	2.50281245831153	0.0123210813597924	0.0344304	Msx1	ENSRNOG00000006876
ENSRNOG00000018757	3.667406	1.81151	0.7245912	2.50005	0.01241758	0.0346431	Insl3	ENSRNOG00000018757
ENSRNOG00000011562	958.4634	-1.34648	0.5386932	-2.499539	0.01243551	0.0346774	Slitrk2	ENSRNOG00000011562
ENSRNOG00000015763	974.7511	-2.27214	0.9109745	-2.494186	0.01262463	0.0351092	Nat8f3	ENSRNOG00000015763
ENSRNOG00000061379	33.7293	-1.00412	0.4028309	-2.492661	0.01267897	0.0352179	C7	ENSRNOG00000061379
ENSRNOG00000052054	1.352896	-2.67917	1.076602	-2.488543	0.01282677	0.0355749	NA	ENSRNOG00000052054
ENSRNOG00000009047	3.43407165300405	-1.39038	0.559854799147725	-2.48345770500557	0.0130113784731516	0.0359895	Sln	ENSRNOG00000009047
ENSRNOG00000002723	109.781113755092	1.55849	0.627800354468785	2.48245891357559	0.0130479113962698	0.0360559	Sele	ENSRNOG00000002723
ENSRNOG00000032973	2.90826	-2.51261	1.012358	-2.481935	0.0130671	0.0360985	Il13ra2	ENSRNOG00000032973
ENSRNOG00000012344	0.9686278	-2.73666	1.10292	-2.481285	0.01309097	0.03615	Slc7a9	ENSRNOG00000012344
ENSRNOG00000008450	2.826773799593	1.97947	0.797872696307849	2.48093075387421	0.0131039826912885	0.0361751	LOC100359539	ENSRNOG00000008450
ENSRNOG00000010681	1.303026	-2.60569	1.050314	-2.480872	0.01310615	0.0361757	Pitx2	ENSRNOG00000010681
ENSRNOG00000003526	5.031597060538	-1.31078	0.528661189147279	-2.47943978330399	0.0131588947085116	0.036302	Sytl4	ENSRNOG00000003526
ENSRNOG00000002524	2116.45887911959	-1.51621	0.611916981653138	-2.47779672545395	0.013219643629945	0.0364563	Gpr37	ENSRNOG00000002524
ENSRNOG00000049994	24.36783	1.10623	0.4465737	2.477154	0.01324346	0.0364838	Ifi44l	ENSRNOG00000049994
ENSRNOG00000049345	4.073916	-1.36561	0.5515289	-2.47605	0.0132845	0.0365859	Mep1b	ENSRNOG00000049345
ENSRNOG00000033402	92.77107	-1.43252	0.5786439	-2.475647	0.01329951	0.0366172	Gsta6	ENSRNOG00000033402
ENSRNOG00000021355	114.0848	-1.65734	0.6696522	-2.474933	0.01332613	0.0366732	Ca6	ENSRNOG00000021355
ENSRNOG00000052651	13.59197	1.37128	0.5541977	2.474357	0.01334763	0.0367234	Slc28a2	ENSRNOG00000052651
ENSRNOG00000060176	0.6499772	-2.76215	1.117778	-2.471111	0.01346941	0.0369604	NA	ENSRNOG00000060176
ENSRNOG00000004642	3.97175987321243	-1.70009	0.68814180517919	-2.47054551662101	0.0134907149525092	0.0370102	Lmx1a	ENSRNOG00000004642
ENSRNOG00000031004	46.54789	-1.32467	0.5364882	-2.469155	0.01354325	0.0371322	Cyp2j4	ENSRNOG00000031004
ENSRNOG00000031599	5.092645	1.54868	0.6276179	2.467551	0.01360407	0.037267	Sh2d1b	ENSRNOG00000031599
ENSRNOG00000039473	1.179298	2.56951	1.042685	2.46432	0.01372734	0.0375422	Ccdc152	ENSRNOG00000039473
ENSRNOG00000000768	3.90051110632665	2.30663	0.936087091609897	2.46412353104995	0.0137348765257962	0.0375516	Ubd	ENSRNOG00000000768
ENSRNOG00000036959	3.014791	-1.55062	0.6297107	-2.462436	0.01379969	0.0377065	RGD1561551	ENSRNOG00000036959
ENSRNOG00000051999	0.7612573	3.11183	1.26469	2.46055	0.01387243	0.0378772	NA	ENSRNOG00000051999
ENSRNOG00000000543	4.63209627132774	-1.81924	0.739697523194886	-2.45943775941572	0.0139154824039673	0.0379723	Frk	ENSRNOG00000000543
ENSRNOG00000053332	3.345337	1.45648	0.592395	2.458625	0.01394702	0.0380527	Cdh26	ENSRNOG00000053332
ENSRNOG00000052017	208.5392	1.37166	0.5585145	2.455915	0.01405264	0.0383012	Dio3	ENSRNOG00000052017
ENSRNOG00000001960	33.4008538269692	-2.3012	0.937805445058911	-2.45381821477835	0.0141348416224658	0.0384855	Sult1d1	ENSRNOG00000001960
ENSRNOG00000055689	2.460848	1.7509	0.7137913	2.452958	0.0141687	0.0385549	NA	ENSRNOG00000055689
ENSRNOG00000051046	0.8708061	3.28938	1.341992	2.451121	0.01424122	0.0387237	NA	ENSRNOG00000051046
ENSRNOG00000010524	946.674	-1.46474	0.5981875	-2.448626	0.01434022	0.0389699	Cryab	ENSRNOG00000010524
ENSRNOG00000014847	13.62016	-1.34357	0.5496462	-2.444424	0.01450837	0.0393747	Rassf10	ENSRNOG00000014847
ENSRNOG00000001452	60.5020403171038	-1.30998	0.536036262112842	-2.4438305005474	0.0145322522562671	0.0394221	Fzd9	ENSRNOG00000001452
ENSRNOG00000052708	0.8059533	3.16119	1.295469	2.440188	0.01467961	0.0397867	NA	ENSRNOG00000052708
ENSRNOG00000003430	2.3795677143718	-1.84583	0.756471562257185	-2.44004666576259	0.0146853647422639	0.039793	F9	ENSRNOG00000003430
ENSRNOG00000004706	10.5475278497038	-1.75128	0.718730078048668	-2.43662413856234	0.0148250799051082	0.0401257	Vit	ENSRNOG00000004706
ENSRNOG00000007139	12.7942097587282	-1.20443	0.494341774242712	-2.43643080833436	0.0148330069105727	0.0401318	Ttpa	ENSRNOG00000007139
ENSRNOG00000032101	0.9558398	2.80598	1.152486	2.434722	0.01490322	0.0402922	Morc1	ENSRNOG00000032101
ENSRNOG00000054286	6.436303	1.1377	0.4675215	2.433483	0.01495436	0.0404009	Rrm2	ENSRNOG00000054286
ENSRNOG00000009740	311.901188093018	-2.05363	0.844921226951895	-2.43055665889096	0.0150756487394784	0.0406928	Slco1c1	ENSRNOG00000009740
ENSRNOG00000053850	55.16947	-1.2631	0.5198741	-2.429621	0.0151146	0.0407681	Rdh5	ENSRNOG00000053850
ENSRNOG00000003244	1.26523861752596	-2.58636	1.06664772714226	-2.42475865883732	0.0153185665034279	0.0411854	Ltc4s	ENSRNOG00000003244
ENSRNOG00000004516	2.45162724060778	-1.90504	0.785969610489956	-2.42381187201964	0.0153585594562821	0.0412693	Itgbl1	ENSRNOG00000004516
ENSRNOG00000025994	2.776152	2.00268	0.8267092	2.422475	0.01541517	0.0413913	Krt80	ENSRNOG00000025994
ENSRNOG00000009043	1.23196142605041	2.5995	1.07330033657743	2.42196732396945	0.0154367385214602	0.0414323	Piwil4	ENSRNOG00000009043
ENSRNOG00000034258	2.523607	-1.6805	0.6941523	-2.420945	0.01548023	0.0415116	Xirp2	ENSRNOG00000034258
ENSRNOG00000053802	0.9554594	2.80771	1.160572	2.419245	0.01555276	0.0416637	NA	ENSRNOG00000053802
ENSRNOG00000058335	6.01421	1.00957	0.4177288	2.416812	0.0156571	0.0418824	NA	ENSRNOG00000058335
ENSRNOG00000018426	17.84876	-1.04061	0.4309053	-2.414928	0.01573831	0.042057	Apoc1	ENSRNOG00000018426
ENSRNOG00000012817	17.65269	-1.1558	0.4787892	-2.413999	0.01577851	0.04214	Lrrc17	ENSRNOG00000012817
ENSRNOG00000021657	5.620036	-1.09376	0.4533471	-2.412639	0.01583752	0.042271	Pld6	ENSRNOG00000021657
ENSRNOG00000008931	14.2588906232865	-1.71406	0.710807473646451	-2.41142567821324	0.0158902901120834	0.0423956	Slc25a21	ENSRNOG00000008931
ENSRNOG00000021402	7.110493	-1.06525	0.4433166	-2.40292	0.01626475	0.0432695	Ankrd53	ENSRNOG00000021402
ENSRNOG00000043124	1.538664	-2.3143	0.9653546	-2.397357	0.01651384	0.0438563	Cckar	ENSRNOG00000043124
ENSRNOG00000052618	0.9370997	2.79882	1.169181	2.393831	0.01667343	0.044153	LOC102554202	ENSRNOG00000052618
ENSRNOG00000038319	124.0425	-1.71001	0.7143667	-2.393746	0.01667729	0.0441569	Akr1c19	ENSRNOG00000038319
ENSRNOG00000040300	1.621681	2.51916	1.052644	2.393174	0.01670333	0.0442131	Raet1e	ENSRNOG00000040300
ENSRNOG00000059497	0.9572509	2.80944	1.174601	2.391825	0.01676486	0.0443251	NA	ENSRNOG00000059497
ENSRNOG00000056476	3.933692	-1.32418	0.5540092	-2.390168	0.01684067	0.0444746	Slc22a13	ENSRNOG00000056476
ENSRNOG00000005743	113.05282990644	-1.60456	0.671597101206689	-2.38917596499604	0.0168862124082954	0.0445757	Dapl1	ENSRNOG00000005743
ENSRNOG00000056493	5.528695	-1.47792	0.6195469	-2.385491	0.01705632	0.0449155	Mybpc1	ENSRNOG00000056493
ENSRNOG00000016714	2.283333	-1.77855	0.7462969	-2.383163	0.0171646	0.0451749	Nrap	ENSRNOG00000016714
ENSRNOG00000022603	1.74972	3.17307	1.331658	2.382796	0.01718169	0.0452085	Astl	ENSRNOG00000022603
ENSRNOG00000032086	0.607251	2.76759	1.165376	2.374846	0.01755628	0.0460666	NA	ENSRNOG00000032086
ENSRNOG00000013334	0.6032669	2.76397	1.16404	2.374464	0.01757444	0.0460957	Clca5	ENSRNOG00000013334
ENSRNOG00000002964	3.5319886650682	1.74644	0.735986947244726	2.37291967061013	0.0176481016290792	0.0462429	Xcl1	ENSRNOG00000002964
ENSRNOG00000051558	1.097389	2.44603	1.031762	2.370731	0.01775292	0.0464582	NA	ENSRNOG00000051558
ENSRNOG00000008058	197.703892385046	-1.84527	0.780621121533338	-2.36384998168178	0.0180861346723033	0.0471763	Tmprss5	ENSRNOG00000008058
ENSRNOG00000056574	0.8406008	2.63617	1.116345	2.361432	0.01820452	0.0474449	Tigit	ENSRNOG00000056574
ENSRNOG00000017695	3.186241	1.38793	0.5879982	2.360426	0.01825398	0.0475536	NA	ENSRNOG00000017695
ENSRNOG00000018215	1.195942	-2.48239	1.052805	-2.357883	0.01837951	0.0478334	Slc22a6	ENSRNOG00000018215
ENSRNOG00000042867	4.968988	-1.42172	0.6034327	-2.356048	0.01847055	0.0480229	Cfap97d2	ENSRNOG00000042867
ENSRNOG00000017409	2.280317	1.88805	0.8019899	2.354209	0.01856216	0.0482067	Wnt6	ENSRNOG00000017409
ENSRNOG00000015448	124.9898	-1.29888	0.5519114	-2.353414	0.0186019	0.0482896	Dipk1c	ENSRNOG00000015448
ENSRNOG00000018086	114.6838	-1.7186	0.7303506	-2.353116	0.01861685	0.0483216	Slc22a8	ENSRNOG00000018086
ENSRNOG00000006653	6.08406497546826	-1.15256	0.490106178118114	-2.35165239337874	0.0186902318704527	0.0484848	Slc38a4	ENSRNOG00000006653
ENSRNOG00000021095	31.87156	-1.24752	0.5306054	-2.35113	0.01871649	0.0485392	Fxyd3	ENSRNOG00000021095
ENSRNOG00000024580	17.87808	-1.13733	0.4847803	-2.346065	0.0189728	0.0491142	Mamstr	ENSRNOG00000024580
ENSRNOG00000008949	5.41169230949866	-1.21642	0.518933557306888	-2.34408376405969	0.0190738871434733	0.0493344	Synpo2l	ENSRNOG00000008949
ENSRNOG00000046240	0.887211	-2.59794	1.108837	-2.342942	0.01913236	0.0494717	NA	ENSRNOG00000046240
ENSRNOG00000053079	4.469093	1.5619	0.6678621	2.338657	0.01935319	0.0499099	NA	ENSRNOG00000053079
